# Supplementary material for: DMD mutations in pediatric patients with phenotypes of Duchenne/Becker muscular dystrophy
Source: Open Med (Wars). 2024 Nov 15;19(1):20240916. doi: 10.1515/med-2024-0916 (PMC11587917; doi:10.1515/med-2024-0916)
Supplement: Supplementary Table 1 [file med-2024-0916-sm1.xlsx]

## Sheet: Additional File 1
Additional File 1. Demographic, clinical, and genetic features of pediatric patients with DMD mutations and other gene variants.
Patient No.	Gender	Age	Chr. Location	References	Exon ID	Variation type	Molecular consequence	Mutation at cDNA level	Amino acid change	GnomAD MAF	Hom/Het/Hemi	Validation method	dsSNP ID	HGMD ID	Status (Novel/reported)	Pathogenicity/ACMG		Other gene mutations detected in DMD patients
																Classification	Criteria
18C062297	Male	2 y and 8 m	chrX-32360216	NM_004012	exon13	splicing site	splicing	c.1890+1G>T	Splicing	Not available	Hemi	sanger sequencing	rs1603631219	-	Novel	Likely pathogenic	PVS,PM2	-
19C024016	Male	1 y and 4 m	chrX-32536124	NM_004010	exon18	splicing site	splicing	c.1923+1G>A	Splicing	Not available	Hemi	sanger sequencing	-	-	Novel	Likely pathogenic	PVS1,PM2	CPT1A
19C017681	Female	2 y and 5 m	chrX-32398799	NM_004010	exon34	splicing site	splicing	c.4306-2A>G	Splicing	Not available	Het	sanger sequencing	rs794727575	CS040137	a very rarre variant	Pathogenic	PVS,PS1,PM2	-
18C053814	Male	1 y and 4 m	chrX-32827676	NM_004006	exon7	single nucleotide	nonsense	c.583C>T	p.R195Ter	Not available	Hemi	sanger sequencing	rs398123999	CM010809	already known; PMID:11257468	Pathogenic	PVS,PS1,PM2	MYH8, PDSS1, ETFB
18C007328	Male	4 y and 5 m	chrX-32583865	NM_004006	exon16	single nucleotide	missense	c.1946G>T	p.R649L	Not available	Hemi	sanger sequencing	-	-	Novel	Pathogenic		AGL, CASQ2, RBM20
18C062137	Male	5 m and 27 d	chrX-32490361	NM_004006	exon22	single nucleotide	nonsense	c.2869C>T	p.Q957Ter	Not available	Hemi	sanger sequencing	rs1603634298	CM072988	already known; PMID:17259292	Pathogenic	PVS,PS1.PM2	-
19C153284	Male	7 y and 5 m	chrX-31854876	NM_004006	exon49	single nucleotide	nonsense	c.7159C>T	p.Q2387Ter	Not available	Hemi	sanger sequencing	rs1556930579	-	Novel	Pathogenic	PVS1,PS2,PM2	-
18C007254	Male	3 y	chrX-31792178	NM_004006	exon51	single nucleotide	nonsense	c.7441G>T	p.E2481Ter	Not available	Hemi	sanger sequencing	-	-	Novel	Likely pathogenic	PVS, PM2	-
19C017624	Male	1 y and 1 m	chrX-31224780	NM_004006	exon66	single nucleotide	nonsense	c.9568C>T	p.R3190Ter, Arg->stop at 3190	3.682e-05	Hemi	sanger sequencing	rs104894797	CM980563	already known; PMID:9544849	Pathogenic	PVS1,PS1,PS2,PM2	-
18C062294	Male	1 m and 8 d	chrX-31224780	NM_004006	exon66	single nucleotide	nonsense	c.9568C>T	p.R3190Ter, Arg->stop at 3190	3.682e-05	Hemi	sanger sequencing	rs104894797	CM980563	already known; PMID:9544849	Pathogenic	PVS1,PS1,PS2,PM2	-
19C017684	Male	2 y	chrX-32509550-32509554	NM_004006	exon20	indel	frameshift	c.2462_2465 delAGAG insGCA	p.E821G, p.R822N fs*23	Not available	Hemi	sanger sequencing	-	-	Novel	Likely pathogenic	PVS,PM2
18C053835	Male	4 y and 8 m	chrX-33138205-33229085	NM_004006	exon1	deletion	frameshift			Not available	Hemi	MLPA	-	CG1414501	already known; PMID:25937795	Pathogenic		-
18C007192	Male	9 m and 2 d	chrX-32645985-32667151	NM_004006	exon10-11	deletion	frameshift			Not available	Hemi	MLPA	-	CG1615318	already known; PMID:27206868	Pathogenic		-
18C047970	Male	3 y and 10 m	chrX-32587919-32648234	NM_004006	exon12-15	deletion	frameshift			Not available	Hemi	MLPA	-	CG194138	already known; PMID:30907348	Likely pathogenic		-
18C066405	Male	2 m and 4 d	chrX-32613945-32613947	NM_004006	exon13	deletion	frameshift	c.1529_1530del	p.L510Hfs*7	Not available	Hemi	sanger sequencing	rs398123863	CG148461	already known; PMID:25007885	Pathogenic	PVS,PS1,PS2,PM2	-
19C088521	Male	1 y and 8 m		NM_004006	exon30	deletion	frameshift			Not available	Hemi	MLPA	-	CG073830	already known; PMID:17259292	Pathogenic	PVS1,PS4,PM2	LAMA4, TRDN, SCN5A, GBE1, PEX6, LAMA2, PEX5, DSP, MTHFR, DLAT, PLA2G6, NEB, TRIM2, AP5Z1, RNF216, PUS1, SYT14, PEX10, POMK, SLC52A1
19C041652	Male	1 m and 7 d		NM_004006	exon44-53	deletion	frameshift			Not available	Hemi	MLPA	-	CG065901	already known; PMID:16566881	Pathogenic		KIF21A, OPA1, SLC37A4, PUS1
18C053914	Male	4 y and 8 m	chrX-31952482-32042315	NM_004006	exon45	deletion	frameshift			Not available	Hemi	MLPA	-	CG1615325	already known; PMID:27206868	Pathogenic		-
17C053395	Male	4 y and 1 m		NM_004006	exon45-47	deletion	frameshift			Not available	Hemi	MLPA	-	CG167994	already known; PMID:24217213	Pathogenic		-
19C183550	Male	4 y and 1 m	chrX-31899065-32077015	NM_004006	exon45-47	deletion	frameshift			Not available	Hemi	MLPA	-	CG167994	already known; PMID:26911353	Pathogenic	PVS1,PS4,PM2	-
17C066617	Male	1 y and 2 m	chrX-31924101-32095020	NM_004006	exon45-47	deletion	frameshift			Not available	Hemi	MLPA	-	CG167994	already known; PMID:26911353	Pathogenic		-
19C088520	Male	2 m and 6 d		NM_004006	exon45-47	deletion	frameshift			Not available	Hemi	MLPA	-	CG167994	already known; PMID:26911353	Pathogenic	PVS1,PS4,PM2,PP4	TTN, COL4A1, LARGE1, DLAT, PHKB, SOX10, CHAT, ATP7B, CLN3, SCN11A, UGT1A1, VRK1
18C047940	Male	3 y and 9 m	chrX-31857182-32004864	NM_004006	exon45-48	deletion	frameshift			Not available	Hemi	MLPA	-	CG167995	already known; PMID:26911353	Pathogenic		-
17C065493	Male	10 m and 1 d		NM_004006	exon45-52	deletion	frameshift			Not available	Hemi	MLPA	-	CG167998	already known; PMID:26911353	Pathogenic		-
18C053873	Male	3 y and 10 m	chrX-31679266-32002369	NM_004006	exon45-53	deletion	frameshift			Not available	Hemi	MLPA	-	CG168004	already known; PMID:26911353	Pathogenic		-
17C066584	Male	1 y and 1 m		NM_004006	exon45-53	deletion	frameshift			Not available	Hemi	MLPA	-	CG168004	already known; PMID:26911353	Pathogenic		RRM2B, VPS13A, ACADVL, GAA
18C007049	Male	11 m and 1 d		NM_004006	exon46-48	deletion	frameshift			Not available	Hemi	-	-	CG962848	already known; PMID:9007319	Pathogenic		MYH8, YARS2
18C056120	Male	10 m and 20 d		NM_004006	exon46-48	deletion	frameshift			Not available	Hemi	MLPA	-	CG962848	already known; PMID:9007319	Pathogenic		ELP1, PDSS1
19C096709	Male	1 y and 5 m		NM_004006	exon48-49	deletion	frameshift			Not available	Hemi	MLPA	-	CG1615350	already known; PMID:27206868	Pathogenic	PVS1,PS1	ELP1
19C079914	Male	1 m and 19 d		NM_004006	exon48-50	deletion	frameshift			Not available	Hemi	MLPA	-	CG168000	already known; PMID:26911353	Pathogenic	PVS1,PS1	-
19C096688	Male	8 m and 22 d		NM_004006	exon49-50	deletion	frameshift			Not available	Hemi	MLPA	-	CG168002	already known; PMID:26911353	Pathogenic	PVS1,PS1,PM2	CNTN1, PLNC, HADH, MYH7, TTN
18C047958	Male	6 y and 8 m		NM_004006	exon49-52	deletion	frameshift			Not available	Hemi	MLPA	-	CG1615353	already known; PMID:27206868	Pathogenic		AGL, OPA1, PDSS1, ACADS
19C153268	Male	6 y		NM_004006	exon49-52	deletion	frameshift			Not available	Hemi	MLPA	-	CG1615353	already known; PMID:27206868	Pathogenic	PVS1,PS1	KIF21A, YARS2
18C047839	Male	2 y and 10 m		NM_004006	exon63	deletion	frameshift			Not available	Hemi	MLPA	-	CG1615360	already known; PMID:27206868	Pathogenic		SCN5A
18C066470	Male	2 y and 8 m	chrX-32213409-31532168	NM_004006	exon45-55	duplication	frameshift			Not available	Hemi	MLPA	-	CN064880	already known; PMID:16917894	Pathogenic		-
19C041629	Male	3 y and 7 m	chrX-31445338-31309051	NM_004006	exon61-62	duplication	frameshift			Not available	Hemi	MLPA	-	CN064902	already known; PMID:16917894	Pathogenic	PVS, PM2, PP3	-
17C053425	Male	4 m and 7 d		NM_004006	exon75-78	duplication	frameshift			Not available	Hemi	MLPA	-	-	Novel	Pathogenic		-

## Sheet: Sheet1
X-32360216-C-A	splicing site	c.1890+1G>T
X-32536124-C-T	splicing site	c.1923+1G>A
X-32398799-T-C	splicing site	c.4306-2A>G
X-32827676-G-A	single nucleotide	c.583C>T
X-32583865-C-A	single nucleotide	c.1946G>T
X-32490361-G-A	single nucleotide	c.2869C>T
X-31854876-G-A	single nucleotide	c.7159C>T
X-31792178-C-A	single nucleotide	c.7441G>T
X-31224780-G-A	single nucleotide	c.9568C>T
X-31224780-G-A	single nucleotide	c.9568C>T
X-32509550-32509554	indel	c.2462_2465 delAGAG insGCA
X-33138205-33229085	deletion
X-32645985-32667151	deletion
chrX-32587919-32648234	deletion
chrX-32613945-32613947	deletion	c.1529_1530del
	deletion
	deletion
chrX-31952482-32042315	deletion
	deletion
chrX-31899065-32077015	deletion
chrX-31924101-32095020	deletion
	deletion
chrX-31857182-32004864	deletion
	deletion
chrX-31679266-32002369	deletion
	deletion
	deletion
	deletion
	deletion
	deletion
	deletion
	deletion
	deletion
	deletion
chrX-32213409-31532168	duplication
chrX-31445338-31309051	duplication
	duplication
