# Supplementary material for: DMD mutations in pediatric patients with phenotypes of Duchenne/Becker muscular dystrophy
Source: Open Med (Wars). 2024 Nov 15;19(1):20240916. doi: 10.1515/med-2024-0916 (PMC11587917; doi:10.1515/med-2024-0916)
Supplement: Supplementary Table 2 [file med-2024-0916-sm2.xlsx]

## Sheet: Additional File 2
Additional File 2. Genetic features, pathogenicity, and phenotype of pediatric patients with other gene variants in DMD patients
Gene symbol	Chr. Location	Mutation at cDNA level	Amino acid change	Hom/Het/Hemi	Pathogenicity/ACMG	Phenotype
CPT1A	chr11-68529121	c.1910C>T	p.S637F	Het	Uncertain	Carnitine palmitoyltransferase 1 deficiency
MYH8	chr17-10307805	c.2530A>T	p.K844X	Het	Uncertain	1. Carney syndrome; 2. Distal arthrogryposis type
	chr17-10302204	c.3863-1G>A	Splicing
PDSS1	chr10-27035311	c.1157A>G	p.E386G	Het	Uncertain	Primary coenzyme Q10 deficiency type 2
	chr10-27035259	c.598-3T>C	splicing
	chr10-26998706	c.467+9T>G	splicing
ETFB	chr19-51856508	c.253C>T	p.R85X	Het	Likely pathogenic	Glutaric acidemia type 2
RMB20	chr10-112581670	c.3293C>T	p.A1098V	Het	Uncertain	Dilated cardiomyopathy
AGL	chr1-100379160	c.4027G>A	p.E1343K	Het	Uncertain	Glycogen storage syndrome type III
	chr1-100343249	c.1476A>T	p.K492N
CASQ2	chr1-116268178-116268191	c.738-17_738-5del	Splicing	Het	Uncertain	Catecholamine-sensitive polymorphic ventricular tachycardia type 2
LAMA4	chr6:112499371	c.1120G>T	p.A374S	Het	Uncertain	Dilated cardiomyopathy
TRDN	chr6:123702514-123702515	c.1186delA	p.K396fs*27	Het	Likely pathogenic	Catecholamine-sensitive polymorphic ventricular tachycardia type 5 with or without muscle weakness
SCN5A	chr3-38592060	c.5800G>A	p.G1934S	Het	Likely pathogenic	1. Brugada syndrome; 2. sudden infant death syndrome; 3. Paroxysmal familial ventricular fibrillation; 4. Familial atrial fibrillation; 5. Dilated cardiomyopathy; 6. Sick sinus syndrome; 7. Progressive familial cardiac conduction disorder; 8. Long QT syndrome type 3
	chr3:38616898	c.3556G>A	p.A1186T
GBE1	chr3:81640195	c.1229T>G	p.I410R	Het	Uncertain	1. Glycogen storage syndrome type IV; 2. Adult polyglucosan body disease
PEX6	chr6:42934363	c.1994G>C	p.G665A	Het	Uncertain	1. Peroxisome biogenesis disorder; 2. Heimler syndrome
LAMA2	chr6:129785556	c.7114T>G	p.S2372A	Het	Uncertain	1. Limb-girdle muscular dystrophy; 2. Merosin deficiency congenital myotonic dystrophy type 1A
PEX5	chr12:7361596	c.1395-5T>C	splicing	Het	Uncertain	1. Peroxisome biogenesis disorder type 2B; 2. Chondrodysplasia punctata; 3. Peroxisome biogenesis disorder type 2A
DSP	chr6:7580937	c.4514C>T	p.A1505V	Het	Uncertain	1. Dilated cardiomyopathy with curly hair, skin keratinization and dental hypoplasia; 2. Arrhythmogenic right ventricular dysplasia cardiomyopathy type 8; 3. brittle skin and frizzy hair syndrome; 4. Acanthosis epidermolysis; 5. Dilated cardiomyopathy with frizzy hair and keratosis; 6. Palmar keratoses
MTHFR	chr1:11854119	c.1375C>T	p.P459S	Het	Uncertain	1. Methylenetetrahydrofolate reductase deficiency homocystinuria; 2. Vascular disease; 3. Susceptibility to thromboembolism; 4. Spina bifida predisposition; 5. Susceptibility to schizophrenia
DLAT	chr11:111921944-111921947	c.1404_1406delCTT	p.F468del	Het	Uncertain	Pyruvate dehydrogenase complex E2 deficiency
PLA2G6	chr22:38528887	c.1028C>T	p.A343V	Het	Uncertain	1. Parkinson's disease type 14; 2. Neurodegeneration with Cerebral Ferrosis Type 2A; 3. Neurodegeneration with Cerebral Ferrosis Type 2B
NEB	chr2:152410472	c.19496T>C	p.M6499T	Het	Uncertain	Rod myopathy type 2
TRIM2	chr4:154197196	c.286A>T	p.S96C	Het	Uncertain	Charcot-Marie-Tooth disease type 2R
AP5Z1	chr7:4827782	c.1455-3C>A	splicing	Het	Uncertain	Autosomal recessive spastic paraplegia type 48
RNF216	chr7:5781172	c.476G>T	p.G159V	Het	Uncertain	Gordon Holmes syndrome
PUS1	chr12-132426196	c.904G>A	p.V302M	Het	Uncertain	Myopathy, lactic acidosis, and sideroblastic anemia type 1
	chr12:132426265	c.973G>A	p.V325M
SYT14	chr7:5781172	c.476G>T	p.G159V	Het	Uncertain	Gordon Holmes syndrome
	chr1:210334101	c.1574A>G	p.N525S
PEX10	chr1:2338014	c.881C>T	p.T294I	Het	Uncertain	1. Peroxisome biogenesis disorder type 6A; 2. Peroxisome biogenesis disorder type 6B
POMK	chr8:42958861	c.170A>G	p.Y57C	Het	Uncertain	1. Congenital muscular dystrophy, dystrophy-associated glycoproteinopathy with encephalocular abnormalities type A12; 2. Congenital muscular dystrophy Amyotrophy-associated glycoproteinopathy (limb-girdle type) C12+ type
SLC52A1	chr17:4936385	c.1214G>A	p.R405Q	Het	Uncertain	Riboflavin deficiency
KIF21A	chr12-39688239	c.4973T>G	p.I1658S	Het	Uncertain	Congenital extraocular muscle fibrosis type 1
	chr12:39716564	c.3538C>T	p.Q1180X
OPA1	chr3-193343906	c.704T>C	p.L235S	Het	Uncertain	1. BEHR syndrome; 2. Normal tension glaucoma susceptibility; 3. Mitochondrial DNA Deletion Syndrome Type 14; 4. Optic atrophy type 1; 5. Optic atrophy with or without deafness, ophthalmoplegia, myopathy, ataxia, and neuropathy
	chr3-193336664	c.563C>T	p.P188L
SLC37A4	chr11-118896705	c.956G>A	p.R319Q	Het	Uncertain	1. Glycogen storage disease type Ib; 2. Glycogen storage syndrome type Ic
TTN	chr2:179410192	c.68825G>A	p.R22942Q	Het	Uncertain	1. Salih myopathy; 2. Tibial muscular dystrophy; 3. Dilated cardiomyopathy type 1G; 4. Familial hypertrophic cardiomyopathy type 9; 5. Limb-girdle muscular dystrophy type 10; 6. Fibromyopathy 9 with premature respiratory failure
	chr2:179640850	c.5603C>T	p.A1868V
	chr2:179456000	c.60452T>A	p.I20151N
	chr2:179478566	c.49444A>G	p.I16482V
	chr2:179563649-179563659	c.30683-18_30683-9delCTTTTTTTTT	splicing
COL4A1	chr13:110895041	c.125A>G	p.H42R	Het	Uncertain	1. Penetrating malformation type 1; 2. Hereditary vascular disease with neuropathy, aneurysms, and muscle spasms; 3. Retinalretinal artery buckling; 4. Familialfamilial schizencephaly; 5. Intracranial hemorrhage, susceptibility; 6. Pontine autosomal dominant microangiopathy and leukoencephalopathy
LARGE1	chr22:33961012	c.616-7T>G	splicing	Het	Uncertain	1.Congenital muscular dystrophy-anti-muscular dystrophy-associated glycoproteinopathy with brain and eye abnormalities type A6; 2. Congenital muscular dystrophy-associated glycoproteinopathy with mental retardation type B6
PHKB	chr16:47697596	c.2287T>C	p.S763P	Het	Uncertain	Glycogen storage syndrome type IXb
SOX10	chr22:38369927	c.976G>A	p.V326M	Het	Uncertain	1. Waardenburg syndrome type 4C; 2. Waardenburg syndrome type 2E; 3. Peripheral demyelinating neuropathy, central dysmyelination, Waardenburg syndrome, and hirschsprung disease
CHAT	chr10:50833676	c.910G>A	p.V304I	Het	Uncertain	Congenital myasthenic syndrome type 6
ATP7B	chr13:52524515	c.2468A>G	p.E823G	Het	Uncertain	Hepatolenticular degeneration
CLN3	chr16:28498849	c.388G>A	p.V130I	Het	Uncertain	Neuronal ceroid lipofuscinosis type 3
SCN11A	chr3:38936341	c.2518C>T	p.R840C	Het	Uncertain	1. Hereditary sensory and autonomic neuropathy type 7; 2. Familial intermittent pain syndrome type 3
UGT1A1	chr2:234669144	c.211G>A	p.G71R	Het	Uncertain	1. Crigler-Najjar syndrome type 1; 2.Crigler-Najjar syndrome type 2; 3. Familial transient neonatal hyperbilirubinemia; 4. Bilirubin, serum levels, quantitative trait loci 1; 5. Gilbert syndrome
VRK1	chr14:97319256	c.463T>A	p.L155M	Het	Uncertain	Pontocerebellar hypoplasia type 1A
RRM2B	chr8-103251093	c.10C>T	p.P4S	Het	Uncertain	1. Mitochondrial DNA Deletion Syndrome Type 8A; 2. Autosomal dominant progressive external ophthalmoplegia with mitochondrial DNA deletion type 5
VPS13A	chr9-79936233	c.5564A>G	p.N1855S	Het	Uncertain	Chorea-acanthocytosis
ACADVL	chr17-7124990	c.611A>G	p.K204R	Het	Uncertain	Very long chain acyl-CoA dehydrogenase deficiency
GAA	chr17-78087108	c.2132C>G	p.T71	Het	Uncertain	Glycogen storage syndrome type II
YARS2	chr12:32903765	c.991C>T	p.H331Y	Het	Uncertain	Myopathy, lactic acidosis, and sideroblastic anemia type 2
	chr12-32906865	c.934G>C	p.D312H
ELP1	chr9:111674782	c.959-8C>T	splicing	Het	Uncertain	Familial autonomic dysfunction
	chr9-111681565	c.617T>G	p.F206C
CNTN1	chr12:41374813	c.1907A>C	p.K636T	Het	Uncertain	Myopathy, congenital, compton-north
FLNC	chr7:128481295	c.1885C>T	p.R629W	Het	Uncertain	1. Distal myopathy type 4; 2. Myofibrillar myopathy type 5; 3. Familial restrictive cardiomyopathy type 5; 4. Familial hypertrophic cardiomyopathy type 26
HADH	chr4:108955431	c.863A>C	p.Q288P	Het	Uncertain	1. 3-Hydroxyacyl-CoA dehydrogenase deficiency; 2. Familial hyperinsulinemia type 4
MYH7	chr14:23895036	c.2163-9C>A	splicing	Het	Uncertain	1. MYH7-associated scapular peroneal myopathy; 2. Autosomal recessive myosin storage myopathy; 3. Myosin myopathy; 4. Laing distal myopathy; 5. Hypertrophic Cardiomyopathy; 6. Dilated cardiomyopathy
ACADS	chr12-121177207	c.1195C>T	p.R399W	Het	Uncertain	Short-chain acyl-CoA dehydrogenase deficiency
