# Supplementary material for: DMD mutations in pediatric patients with phenotypes of Duchenne/Becker muscular dystrophy
Source: Open Med (Wars). 2024 Nov 15;19(1):20240916. doi: 10.1515/med-2024-0916 (PMC11587917; doi:10.1515/med-2024-0916)
Supplement: Supplementary Table 3 [file med-2024-0916-sm3.xls]

## Sheet: Attached file 1-gnomAD_v2.1.1_E
Chromosome	Position	rsIDs	Reference	Alternate	Source	Filters - exomes	Filters - genomes	HGVS Consequence	Protein Consequence	Transcript Consequence	VEP Annotation	ClinVar Clinical Significance	Flags	Allele Count	Allele Number	Allele Frequency	Homozygote Count	Hemizygote Count	Allele Count African/African-American	Allele Number African/African-American	Homozygote Count African/African-American	Hemizygote Count African/African-American	Allele Count Latino/Admixed American	Allele Number Latino/Admixed American	Homozygote Count Latino/Admixed American	Hemizygote Count Latino/Admixed American	Allele Count Ashkenazi Jewish	Allele Number Ashkenazi Jewish	Homozygote Count Ashkenazi Jewish	Hemizygote Count Ashkenazi Jewish	Allele Count East Asian	Allele Number East Asian	Homozygote Count East Asian	Hemizygote Count East Asian	Allele Count European (Finnish)	Allele Number European (Finnish)	Homozygote Count European (Finnish)	Hemizygote Count European (Finnish)	Allele Count European (non-Finnish)	Allele Number European (non-Finnish)	Homozygote Count European (non-Finnish)	Hemizygote Count European (non-Finnish)	Allele Count Other	Allele Number Other	Homozygote Count Other	Hemizygote Count Other	Allele Count South Asian	Allele Number South Asian	Homozygote Count South Asian
X	31139878	rs1476098156	C	CTCTT	gnomAD Genomes	NA	PASS	c.*154_*157dupAAGA		c.*154_*157dupAAGA	3_prime_UTR_variant			2	21851	9.1529e-05	0	0	2	5886	0	0	0	613	0	0	0	181	0	0	0	988	0	0	0	2576	0	0	0	10819	0	0	0	788	0	0	0	0	0
X	31139879	rs1053082197	TCTTA	T	gnomAD Genomes	NA	PASS	c.*153_*156delTAAG		c.*153_*156delTAAG	3_prime_UTR_variant			3	21865	0.000137206	0	1	3	5876	0	1	0	607	0	0	0	181	0	0	0	991	0	0	0	2584	0	0	0	10832	0	0	0	794	0	0	0	0	0
X	31139880	rs891448053	C	G	gnomAD Genomes	NA	PASS	c.*156G>C		c.*156G>C	3_prime_UTR_variant			1	21899	4.56642e-05	0	1	0	5899	0	0	0	613	0	0	0	182	0	0	0	996	0	0	0	2585	0	0	1	10827	0	1	0	797	0	0	0	0	0
X	31139900	rs372759340	G	T	gnomAD Exomes	PASS	NA	c.*136C>A		c.*136C>A	3_prime_UTR_variant			3	178045	1.68497e-05	0	2	0	12990	0	0	0	27086	0	0	0	7420	0	0	1	13552	0	1	0	14642	0	0	2	79369	0	1	0	4407	0	0	0	18579	0
X	31139904	rs75075462	TATGA	T	gnomAD Exomes	PASS	NA	c.*128_*131delTCAT		c.*128_*131delTCAT	3_prime_UTR_variant			3	179231	1.67382e-05	0	3	0	13043	0	0	0	27153	0	0	0	7426	0	0	0	13635	0	0	0	14838	0	0	3	80024	0	3	0	4436	0	0	0	18676	0
X	31139909	rs1218129278	A	C	gnomAD Exomes	PASS	NA	c.*127T>G		c.*127T>G	3_prime_UTR_variant			2	180138	1.11026e-05	0	1	0	13074	0	0	0	27184	0	0	0	7442	0	0	0	13684	0	0	0	14972	0	0	1	80537	0	1	1	4459	0	0	0	18786	0
X	31139916	rs781502432	A	T	gnomAD Exomes	PASS	NA	c.*120T>A		c.*120T>A	3_prime_UTR_variant			1	181079	5.52245e-06	0	1	0	13106	0	0	0	27227	0	0	0	7453	0	0	0	13752	0	0	0	15153	0	0	0	81015	0	0	0	4475	0	0	1	18898	0
X	31139927	rs747862290	G	A	gnomAD Exomes,gnomAD Genomes	PASS	PASS	c.*109C>T		c.*109C>T	3_prime_UTR_variant			10	203799	4.9068e-05	0	4	6	19017	0	3	0	27885	0	0	0	7646	0	0	0	14788	0	0	0	17991	0	0	2	92180	0	1	1	5285	0	0	1	19007	0
X	31139928	rs772681327	G	T	gnomAD Exomes	PASS	NA	c.*108C>A		c.*108C>A	3_prime_UTR_variant			1	182057	5.49279e-06	0	1	0	13137	0	0	0	27274	0	0	0	7468	0	0	0	13815	0	0	0	15425	0	0	1	81442	0	1	0	4488	0	0	0	19008	0
X	31139929		G	A	gnomAD Exomes	PASS	NA	c.*107C>T		c.*107C>T	3_prime_UTR_variant			2	182109	1.09824e-05	0	2	0	13139	0	0	0	27283	0	0	0	7466	0	0	0	13820	0	0	0	15454	0	0	2	81438	0	2	0	4494	0	0	0	19015	0
X	31139929		G	GAATC	gnomAD Exomes	PASS	NA	c.*103_*106dupGATT		c.*103_*106dupGATT	3_prime_UTR_variant			1	182109	5.49122e-06	0	0	0	13139	0	0	0	27283	0	0	0	7466	0	0	0	13820	0	0	0	15454	0	0	1	81438	0	0	0	4494	0	0	0	19015	0
X	31139936	rs1445714790	G	A	gnomAD Exomes	PASS	NA	c.*100C>T		c.*100C>T	3_prime_UTR_variant			1	182373	5.48327e-06	0	0	0	13149	0	0	0	27307	0	0	0	7472	0	0	0	13831	0	0	0	15570	0	0	1	81504	0	0	0	4495	0	0	0	19045	0
X	31139938	rs377175004	G	C	gnomAD Exomes	PASS	NA	c.*98C>G		c.*98C>G	3_prime_UTR_variant			1	182451	5.48092e-06	0	0	0	13149	0	0	0	27316	0	0	0	7473	0	0	0	13836	0	0	0	15614	0	0	1	81516	0	0	0	4498	0	0	0	19049	0
X	31139939	rs1377876858	T	C	gnomAD Exomes	PASS	NA	c.*97A>G		c.*97A>G	3_prime_UTR_variant			1	182447	5.48104e-06	0	1	0	13150	0	0	0	27318	0	0	0	7472	0	0	1	13834	0	1	0	15601	0	0	0	81524	0	0	0	4497	0	0	0	19051	0
X	31139945		A	AACATTTATTCTGCTCCTTCTTCATCTGTCATGACTGATACTAAGGACTCCATC	gnomAD Exomes	PASS	NA	c.*38_*90dupGATGGAGTCCTTAGTATCAGTCATGACAGATGAAGAAGGAGCAGAATAAATGT		c.*38_*90dupGATGGAGTCCTTAGTATCAGTCATGACAGATGAAGAAGGAGCAGAATAAATGT	3_prime_UTR_variant			2	182612	1.09522e-05	0	1	0	13150	0	0	0	27333	0	0	0	7477	0	0	0	13838	0	0	0	15687	0	0	0	81561	0	0	0	4503	0	0	2	19063	0
X	31139947	rs770298921	C	T	gnomAD Exomes	PASS	NA	c.*89G>A		c.*89G>A	3_prime_UTR_variant			7	182600	3.83352e-05	0	4	0	13150	0	0	4	27338	0	1	0	7475	0	0	1	13833	0	1	0	15689	0	0	0	81553	0	0	0	4503	0	0	2	19059	0
X	31139958	rs774279444	C	G	gnomAD Exomes	PASS	NA	p.Ala1132Pro	p.Ala1132Pro	c.3394G>C	missense_variant			1	182709	5.47318e-06	0	0	0	13151	0	0	0	27344	0	0	0	7473	0	0	0	13850	0	0	0	15754	0	0	1	81563	0	0	0	4504	0	0	0	19070	0
X	31139958	rs774279444	C	T	gnomAD Exomes	PASS	NA	p.Ala1132Thr	p.Ala1132Thr	c.3394G>A	missense_variant			1	182709	5.47318e-06	0	0	0	13151	0	0	0	27344	0	0	0	7473	0	0	0	13850	0	0	0	15754	0	0	1	81563	0	0	0	4504	0	0	0	19070	0
X	31139960	rs1326876639	CCTT	C	gnomAD Genomes	NA	PASS	p.Glu1130del	p.Glu1130del	c.3389_3391delAAG	inframe_deletion			1	22003	4.54483e-05	0	0	0	5941	0	0	0	624	0	0	0	182	0	0	0	996	0	0	0	2590	0	0	1	10867	0	0	0	803	0	0	0	0	0
X	31139963	rs889509708	T	C	gnomAD Genomes	NA	PASS	p.Glu1130Gly	p.Glu1130Gly	c.3389A>G	missense_variant			2	22061	9.06577e-05	0	0	2	5962	0	0	0	623	0	0	0	180	0	0	0	997	0	0	0	2604	0	0	0	10893	0	0	0	802	0	0	0	0	0
X	31139970	rs1358288025	C	G	gnomAD Exomes	PASS	NA	p.Asp1128His	p.Asp1128His	c.3382G>C	missense_variant			1	182733	5.47247e-06	0	1	0	13153	0	0	1	27358	0	1	0	7473	0	0	0	13848	0	0	0	15776	0	0	0	81544	0	0	0	4510	0	0	0	19071	0
X	31139974	rs759517642	C	T	gnomAD Exomes	PASS	NA	p.Met1126Ile	p.Met1126Ile	c.3378G>A	missense_variant			2	182744	1.09443e-05	0	1	0	13153	0	0	0	27358	0	0	0	7473	0	0	0	13848	0	0	0	15786	0	0	0	81542	0	0	0	4510	0	0	2	19074	0
X	31139977	rs1057520501	G	T	gnomAD Exomes	PASS	NA	p.Val1125Val	p.Val1125Val	c.3375C>A	synonymous_variant	Likely benign		1	182750	5.47196e-06	0	0	0	13153	0	0	0	27363	0	0	0	7475	0	0	0	13849	0	0	0	15798	0	0	0	81528	0	0	1	4511	0	0	0	19073	0
X	31139977	rs1057520501	GACTGAT	G	gnomAD Exomes	PASS	NA	p.Ser1124_Val1125del	p.Ser1124_Val1125del	c.3369_3374delATCAGT	inframe_deletion			1	182750	5.47196e-06	0	0	0	13153	0	0	0	27363	0	0	0	7475	0	0	0	13849	0	0	0	15798	0	0	1	81528	0	0	0	4511	0	0	0	19073	0
X	31139983	rs1337664406	T	C	gnomAD Exomes	PASS	NA	p.Val1123Val	p.Val1123Val	c.3369A>G	synonymous_variant			1	182759	5.47169e-06	0	0	0	13152	0	0	1	27365	0	0	0	7472	0	0	0	13850	0	0	0	15805	0	0	0	81528	0	0	0	4513	0	0	0	19074	0
X	31139985	rs767488684	C	T	gnomAD Exomes	PASS	NA	p.Val1123Ile	p.Val1123Ile	c.3367G>A	missense_variant			1	182742	5.4722e-06	0	1	0	13152	0	0	0	27367	0	0	0	7475	0	0	0	13849	0	0	0	15795	0	0	1	81517	0	1	0	4513	0	0	0	19074	0
X	31139988	rs752529932	A	T	gnomAD Exomes	PASS	NA	p.Leu1122Ile	p.Leu1122Ile	c.3364T>A	missense_variant			1	182760	5.47166e-06	0	0	0	13151	0	0	0	27375	0	0	0	7475	0	0	0	13851	0	0	0	15800	0	0	1	81521	0	0	0	4513	0	0	0	19074	0
X	31139995	rs765504838	C	T	gnomAD Exomes	PASS	NA	p.Met1119Ile	p.Met1119Ile	c.3357G>A	missense_variant			3	182687	1.64215e-05	0	1	0	13151	0	0	0	27374	0	0	0	7474	0	0	1	13851	0	0	0	15774	0	0	2	81478	0	1	0	4512	0	0	0	19073	0
X	31139997	rs371730838	T	A	gnomAD Exomes	PASS	NA	p.Met1119Leu	p.Met1119Leu	c.3355A>T	missense_variant	Likely benign		6	182697	3.28413e-05	0	3	0	13151	0	0	0	27376	0	0	0	7475	0	0	6	13852	0	3	0	15785	0	0	0	81470	0	0	0	4515	0	0	0	19073	0
X	31139998	rs16989352	C	T	gnomAD Exomes,gnomAD Genomes	PASS	PASS	p.Ala1118Ala	p.Ala1118Ala	c.3354G>A	synonymous_variant	Benign		641	204711	0.00313124	8	180	460	19099	7	119	33	28000	0	7	1	7653	0	1	0	14846	0	0	43	18377	1	15	89	92339	0	35	14	5324	0	2	1	19073	0
X	31139999	rs780081481	G	A	gnomAD Exomes	PASS	NA	p.Ala1118Val	p.Ala1118Val	c.3353C>T	missense_variant			2	182600	1.09529e-05	0	1	0	13149	0	0	0	27372	0	0	0	7472	0	0	0	13847	0	0	1	15747	0	0	1	81433	0	1	0	4512	0	0	0	19068	0
X	31140000	rs752332058	CTCTGCCCAAATCA	C	gnomAD Exomes,gnomAD Genomes	PASS	PASS	p.Asp1113GlufsTer6	p.Asp1113GlufsTer6	c.3339_3351delTGATTTGGGCAGA	frameshift_variant	Conflicting interpretations of pathogenicity		51	204738	0.000249099	0	13	1	19096	0	0	1	27999	0	0	0	7655	0	0	0	14848	0	0	11	18386	0	2	38	92360	0	11	0	5322	0	0	0	19072	0
X	31140004	rs752098195	G	A	gnomAD Exomes	PASS	NA	p.Gly1116Gly	p.Gly1116Gly	c.3348C>T	synonymous_variant			1	182627	5.47564e-06	0	1	0	13150	0	0	0	27373	0	0	0	7471	0	0	0	13853	0	0	0	15744	0	0	1	81452	0	1	0	4515	0	0	0	19069	0
X	31140005	rs755470544	C	T	gnomAD Exomes	PASS	NA	p.Gly1116Asp	p.Gly1116Asp	c.3347G>A	missense_variant			1	182637	5.47534e-06	0	0	0	13151	0	0	0	27373	0	0	0	7473	0	0	0	13853	0	0	0	15753	0	0	0	81450	0	0	0	4515	0	0	1	19069	0
X	31140012	rs372284841	C	T	gnomAD Exomes	PASS	NA	p.Asp1114Asn	p.Asp1114Asn	c.3340G>A	missense_variant	Uncertain significance		4	182562	2.19104e-05	0	2	4	13151	0	2	0	27372	0	0	0	7470	0	0	0	13852	0	0	0	15720	0	0	0	81416	0	0	0	4511	0	0	0	19070	0
X	31140019	rs748558169	C	T	gnomAD Exomes	PASS	NA	p.Met1111Ile	p.Met1111Ile	c.3333G>A	missense_variant			2	182482	1.096e-05	0	0	1	13151	0	0	0	27372	0	0	0	7472	0	0	0	13851	0	0	0	15680	0	0	1	81373	0	0	0	4510	0	0	0	19073	0
X	31140021	rs149405184	T	C	gnomAD Exomes,gnomAD Genomes	PASS	PASS	p.Met1111Val	p.Met1111Val	c.3331A>G	missense_variant	Likely benign		5	204536	2.44456e-05	0	3	5	19105	0	3	0	27986	0	0	0	7657	0	0	0	14849	0	0	0	18287	0	0	0	92263	0	0	0	5316	0	0	0	19073	0
X	31140024	rs777504092	G	A	gnomAD Exomes	PASS	NA	p.His1110Tyr	p.His1110Tyr	c.3328C>T	missense_variant			2	182362	1.09672e-05	0	1	0	13149	0	0	0	27355	0	0	0	7476	0	0	0	13846	0	0	0	15600	0	0	0	81352	0	0	0	4512	0	0	2	19072	0
X	31140026	rs762767369	AAAAGACTTCCTAC	A	gnomAD Exomes	PASS	NA	p.Val1105SerfsTer14	p.Val1105SerfsTer14	c.3313_3325delGTAGGAAGTCTTT	frameshift_variant			2	182265	1.0973e-05	0	0	0	13146	0	0	0	27353	0	0	0	7470	0	0	0	13852	0	0	0	15526	0	0	0	81341	0	0	0	4511	0	0	2	19066	0
X	31140027	rs748870087	A	G	gnomAD Exomes	PASS	NA	p.Phe1109Leu	p.Phe1109Leu	c.3325T>C	missense_variant			4	182259	2.19468e-05	0	1	0	13146	0	0	0	27353	0	0	0	7468	0	0	4	13852	0	1	0	15520	0	0	0	81342	0	0	0	4510	0	0	0	19068	0
X	31140033	rs1178176162	T	C	gnomAD Exomes	PASS	NA	p.Ser1107Gly	p.Ser1107Gly	c.3319A>G	missense_variant			1	182124	5.49076e-06	0	1	0	13142	0	0	0	27345	0	0	0	7465	0	0	0	13849	0	0	0	15439	0	0	0	81310	0	0	0	4506	0	0	1	19068	0
X	31140034	rs770516154	T	G	gnomAD Exomes	PASS	NA	p.Gly1106Gly	p.Gly1106Gly	c.3318A>C	synonymous_variant			1	182065	5.49254e-06	0	1	0	13143	0	0	0	27346	0	0	0	7469	0	0	0	13846	0	0	0	15383	0	0	1	81302	0	1	0	4508	0	0	0	19068	0
X	31140034	rs770516154	T	C	gnomAD Exomes	PASS	NA	p.Gly1106Gly	p.Gly1106Gly	c.3318A>G	synonymous_variant			1	182065	5.49254e-06	0	0	0	13143	0	0	0	27346	0	0	0	7469	0	0	0	13846	0	0	0	15383	0	0	1	81302	0	0	0	4508	0	0	0	19068	0
X	31140040	rs1464917165	A	C	gnomAD Exomes	PASS	NA	p.Met3685Arg	p.Met3685Arg	c.11054T>G	missense_variant			1	181890	5.49783e-06	0	0	0	13141	0	0	1	27340	0	0	0	7468	0	0	0	13844	0	0	0	15265	0	0	0	81264	0	0	0	4508	0	0	0	19060	0
X	31140052	rs1329207701	AAAACAAAGAG	A	gnomAD Exomes	PASS	NA	c.11047-15_11047-6delCTCTTTGTTT		c.11047-15_11047-6delCTCTTTGTTT	splice_region_variant			1	181476	5.51037e-06	0	1	0	13135	0	0	0	27326	0	0	0	7457	0	0	0	13841	0	0	0	15017	0	0	1	81139	0	1	0	4501	0	0	0	19060	0
X	31140054	rs1356275232	A	AACAAAGAGAAAGAAAGACAGACTTT	gnomAD Exomes	PASS	NA	c.11047-32_11047-8dupAAAGTCTGTCTTTCTTTCTCTTTGT		c.11047-32_11047-8dupAAAGTCTGTCTTTCTTTCTCTTTGT	splice_region_variant	Likely benign		1	181269	5.51666e-06	0	1	0	13137	0	0	0	27315	0	0	0	7458	0	0	0	13838	0	0	0	14872	0	0	0	81097	0	0	1	4498	0	1	0	19054	0
X	31140056	rs751483072	CAAAG	C	gnomAD Exomes	PASS	NA	c.11047-13_11047-10delCTTT		c.11047-13_11047-10delCTTT	intron_variant	Likely benign		3	181234	1.65532e-05	0	1	0	13136	0	0	0	27319	0	0	0	7459	0	0	0	13839	0	0	0	14847	0	0	3	81089	0	1	0	4493	0	0	0	19052	0
X	31140056	rs751483072	CAA	C	gnomAD Exomes	PASS	NA	c.11047-11_11047-10delTT		c.11047-11_11047-10delTT	intron_variant	Likely benign		2	181234	1.10355e-05	0	1	0	13136	0	0	0	27319	0	0	0	7459	0	0	0	13839	0	0	0	14847	0	0	0	81089	0	0	0	4493	0	0	2	19052	0
X	31140058	rs1444427197	A	AAGAG	gnomAD Exomes	PASS	NA	c.11047-15_11047-12dupCTCT		c.11047-15_11047-12dupCTCT	intron_variant			1	180827	5.53015e-06	0	0	0	13128	0	0	0	27294	0	0	0	7458	0	0	0	13830	0	0	0	14576	0	0	0	80999	0	0	1	4494	0	0	0	19048	0
X	31140060	rs757261855	GAGAA	G	gnomAD Exomes	PASS	NA	c.11047-17_11047-14delTTCT		c.11047-17_11047-14delTTCT	intron_variant	Benign		4	180778	2.21266e-05	0	1	0	13125	0	0	3	27294	0	0	0	7456	0	0	0	13831	0	0	0	14533	0	0	0	80998	0	0	0	4494	0	0	1	19047	0
X	31140068	rs1253477749	AAGAC	A	gnomAD Exomes,gnomAD Genomes	PASS	PASS	c.11047-25_11047-22delGTCT		c.11047-25_11047-22delGTCT	intron_variant			4	202365	1.97663e-05	0	1	0	19050	0	0	1	27891	0	0	0	7632	0	0	0	14811	0	0	0	16884	0	0	2	91777	0	1	1	5293	0	0	0	19027	0
X	31140068	rs1253477749	A	C	gnomAD Exomes	PASS	NA	c.11047-21T>G		c.11047-21T>G	intron_variant			3	180301	1.66388e-05	0	2	0	13118	0	0	0	27268	0	0	0	7451	0	0	1	13816	0	0	0	14251	0	0	2	80886	0	2	0	4484	0	0	0	19027	0
X	31140073	rs1332448423	A	AGAC	gnomAD Genomes	NA	PASS	c.11047-29_11047-27dupGTC		c.11047-29_11047-27dupGTC	intron_variant			1	22076	4.52981e-05	0	1	1	5933	0	1	0	624	0	0	0	180	0	0	0	999	0	0	0	2634	0	0	0	10898	0	0	0	808	0	0	0	0	0
X	31140090	rs755056874	C	CAGAT	gnomAD Exomes	PASS	NA	c.11047-47_11047-44dupATCT		c.11047-47_11047-44dupATCT	intron_variant			10	176895	5.65307e-05	0	2	0	13033	0	0	0	27168	0	0	0	7407	0	0	0	13701	0	0	0	12486	0	0	7	79815	0	2	1	4431	0	0	2	18854	0
X	31140090	rs755056874	CAGAT	C	gnomAD Exomes	PASS	NA	c.11047-47_11047-44delATCT		c.11047-47_11047-44delATCT	intron_variant			1	176895	5.65307e-06	0	1	0	13033	0	0	1	27168	0	1	0	7407	0	0	0	13701	0	0	0	12486	0	0	0	79815	0	0	0	4431	0	0	0	18854	0
X	31140095	rs1367036029	A	AGAT	gnomAD Exomes	PASS	NA	c.11047-51_11047-49dupATC		c.11047-51_11047-49dupATC	intron_variant			1	175891	5.68534e-06	0	0	0	12992	0	0	1	27102	0	0	0	7392	0	0	0	13656	0	0	0	12081	0	0	0	79485	0	0	0	4407	0	0	0	18776	0
X	31140096	rs1221843503	G	C	gnomAD Exomes	PASS	NA	c.11047-49C>G		c.11047-49C>G	intron_variant			1	175763	5.68948e-06	0	1	0	12984	0	0	0	27098	0	0	0	7395	0	0	0	13655	0	0	0	12042	0	0	0	79426	0	0	0	4401	0	0	1	18762	0
X	31140097	rs775505897	A	C	gnomAD Exomes	PASS	NA	c.11047-50T>G		c.11047-50T>G	intron_variant			2	175791	1.13771e-05	0	0	0	12992	0	0	1	27089	0	0	0	7394	0	0	0	13653	0	0	0	12084	0	0	1	79441	0	0	0	4407	0	0	0	18731	0
X	31140113	rs1356755652	T	C	gnomAD Genomes	NA	PASS	c.11047-66A>G		c.11047-66A>G	intron_variant			2	22039	9.07482e-05	0	2	0	5921	0	0	0	624	0	0	0	178	0	0	0	999	0	0	0	2627	0	0	2	10881	0	2	0	809	0	0	0	0	0
X	31144713	rs1273479126	G	T	gnomAD Genomes	NA	PASS	c.11046+46C>A		c.11046+46C>A	intron_variant			1	21327	4.68889e-05	0	1	0	5730	0	0	0	609	0	0	0	172	0	0	0	975	0	0	0	2505	0	0	1	10551	0	1	0	785	0	0	0	0	0
X	31144714	rs760553995	A	T	gnomAD Exomes	PASS	NA	c.11046+45T>A		c.11046+45T>A	intron_variant			1	181524	5.50891e-06	0	0	0	13028	0	0	0	27215	0	0	0	7439	0	0	0	13799	0	0	0	15929	0	0	0	80947	0	0	0	4480	0	0	1	18687	0
X	31144719	rs763743278	A	G	gnomAD Exomes,gnomAD Genomes	PASS	PASS	c.11046+40T>C		c.11046+40T>C	intron_variant	Benign		97	203284	0.000477165	0	24	0	18832	0	0	96	27845	0	24	0	7626	0	0	0	14786	0	0	0	18476	0	0	0	91697	0	0	1	5272	0	0	0	18750	0
X	31144735	rs1271469918	G	T	gnomAD Exomes	PASS	NA	c.11046+24C>A		c.11046+24C>A	intron_variant			2	182191	1.09775e-05	0	0	0	13083	0	0	1	27269	0	0	0	7457	0	0	1	13815	0	0	0	15969	0	0	0	81283	0	0	0	4497	0	0	0	18818	0
X	31144737	rs750703052	C	T	gnomAD Exomes	PASS	NA	c.11046+22G>A		c.11046+22G>A	intron_variant			2	182192	1.09774e-05	0	1	0	13079	0	0	0	27270	0	0	0	7455	0	0	0	13820	0	0	0	15971	0	0	0	81275	0	0	0	4499	0	0	2	18823	0
X	31144738	rs200158822	G	A	gnomAD Exomes	PASS	NA	c.11046+21C>T		c.11046+21C>T	intron_variant			8	182157	4.39182e-05	0	3	0	13079	0	0	0	27261	0	0	0	7445	0	0	8	13815	0	3	0	15968	0	0	0	81274	0	0	0	4498	0	0	0	18817	0
X	31144740	rs398123850	G	T	gnomAD Exomes	PASS	NA	c.11046+19C>A		c.11046+19C>A	intron_variant	Likely benign		1	182268	5.48643e-06	0	0	0	13081	0	0	1	27273	0	0	0	7452	0	0	0	13825	0	0	0	15977	0	0	0	81322	0	0	0	4500	0	0	0	18838	0
X	31144743	rs766511035	C	T	gnomAD Exomes	PASS	NA	c.11046+16G>A		c.11046+16G>A	intron_variant			2	182247	1.09741e-05	0	1	0	13078	0	0	0	27273	0	0	0	7452	0	0	0	13826	0	0	0	15975	0	0	0	81310	0	0	0	4499	0	0	2	18834	0
X	31144746	rs751623339	G	A	gnomAD Exomes	PASS	NA	c.11046+13C>T		c.11046+13C>T	intron_variant			1	182241	5.48724e-06	0	1	0	13084	0	0	0	27279	0	0	0	7449	0	0	1	13822	0	1	0	15972	0	0	0	81314	0	0	0	4498	0	0	0	18823	0
X	31144748	rs754992621	A	G	gnomAD Exomes	PASS	NA	c.11046+11T>C		c.11046+11T>C	intron_variant	Benign/Likely benign		6	182327	3.29079e-05	0	2	0	13096	0	0	4	27284	0	1	0	7450	0	0	0	13826	0	0	0	15977	0	0	1	81355	0	1	1	4500	0	0	0	18839	0
X	31144764	rs1477369230	T	A	gnomAD Exomes	PASS	NA	p.Arg3681Ter	p.Arg3681Ter	c.11041A>T	stop_gained	Uncertain significance	lc_lof	1	182338	5.48432e-06	0	0	1	13101	0	0	0	27280	0	0	0	7460	0	0	0	13823	0	0	0	15967	0	0	0	81343	0	0	0	4495	0	0	0	18869	0
X	31144778		G	A	gnomAD Exomes	PASS	NA	p.Pro3676Leu	p.Pro3676Leu	c.11027C>T	missense_variant	Uncertain significance		1	182076	5.49221e-06	0	1	1	13086	0	1	0	27262	0	0	0	7456	0	0	0	13815	0	0	0	15954	0	0	0	81200	0	0	0	4489	0	0	0	18814	0
X	31144782	rs768016083	T	C	gnomAD Exomes	PASS	NA	p.Thr3675Ala	p.Thr3675Ala	c.11023A>G	missense_variant	Uncertain significance		1	181848	5.4991e-06	0	0	1	13068	0	0	0	27249	0	0	0	7445	0	0	0	13798	0	0	0	15947	0	0	0	81088	0	0	0	4483	0	0	0	18770	0
X	31144793	rs748344570	TTAA	T	gnomAD Exomes,gnomAD Genomes	PASS	PASS	c.11015-6_11015-4delTTA		c.11015-6_11015-4delTTA	splice_region_variant	Benign		17	202372	8.40037e-05	0	6	0	18708	0	0	0	27807	0	0	0	7612	0	0	17	14746	0	6	0	18375	0	0	0	91197	0	0	0	5238	0	0	0	18689	0
X	31144795	rs753104670	A	T	gnomAD Exomes,gnomAD Genomes	PASS	PASS	c.11015-5T>A		c.11015-5T>A	splice_region_variant	Uncertain significance		2	202455	9.87874e-06	0	0	2	18762	0	0	0	27801	0	0	0	7608	0	0	0	14734	0	0	0	18425	0	0	0	91208	0	0	0	5253	0	0	0	18664	0
X	31144800	rs376389808	T	G	gnomAD Exomes	PASS	NA	c.11015-10A>C		c.11015-10A>C	intron_variant			1	181006	5.52468e-06	0	0	1	13008	0	0	0	27196	0	0	0	7416	0	0	0	13761	0	0	0	15942	0	0	0	80572	0	0	0	4471	0	0	0	18640	0
X	31144802	rs760289644	G	C	gnomAD Exomes	PASS	NA	c.11015-12C>G		c.11015-12C>G	intron_variant			1	180545	5.53879e-06	0	1	1	12985	0	1	0	27164	0	0	0	7405	0	0	0	13746	0	0	0	15916	0	0	0	80287	0	0	0	4464	0	0	0	18578	0
X	31144825	rs1480646602	C	T	gnomAD Genomes	NA	PASS	c.11015-35G>A		c.11015-35G>A	intron_variant			1	19207	5.20644e-05	0	1	0	5192	0	0	0	516	0	0	0	164	0	0	0	842	0	0	0	2064	0	0	1	9735	0	1	0	694	0	0	0	0	0
X	31144833	rs770633546	G	GA	gnomAD Exomes,gnomAD Genomes	PASS	PASS	c.11015-44dupT		c.11015-44dupT	intron_variant			143	179621	0.000796121	0	27	105	16672	0	13	11	25350	0	1	0	7072	0	0	0	13188	0	0	0	16987	0	0	12	79515	0	3	5	4641	0	3	10	16196	0
X	31144833	rs770633546	GA	G	gnomAD Exomes,gnomAD Genomes	PASS	PASS	c.11015-44delT		c.11015-44delT	intron_variant	Benign		7196	179621	0.0400621	298	2350	340	16672	1	62	2686	25350	116	628	21	7072	0	5	2058	13188	110	640	111	16987	1	30	77	79515	0	18	147	4641	3	54	1756	16196	67
X	31144836	rs777969868	A	G	gnomAD Exomes	PASS	NA	c.11015-46T>C		c.11015-46T>C	intron_variant			1	170880	5.85206e-06	0	1	0	12447	0	0	0	26430	0	0	0	7229	0	0	0	13262	0	0	0	15482	0	0	1	74357	0	1	0	4288	0	0	0	17385	0
X	31144841	rs749038435	A	C	gnomAD Exomes	PASS	NA	c.11015-51T>G		c.11015-51T>G	intron_variant			2	167441	1.19445e-05	0	2	0	12169	0	0	0	26158	0	0	0	7149	0	0	0	13097	0	0	0	15285	0	0	0	72238	0	0	0	4227	0	0	2	17118	0
X	31144841	rs749038435	AC	A	gnomAD Exomes	PASS	NA	c.11015-52delG		c.11015-52delG	intron_variant			6	167441	3.58335e-05	0	3	1	12169	0	0	0	26158	0	0	0	7149	0	0	0	13097	0	0	0	15285	0	0	3	72238	0	1	0	4227	0	0	2	17118	0
X	31144842	rs1305186262	C	A	gnomAD Exomes	PASS	NA	c.11015-52G>T		c.11015-52G>T	intron_variant			1	165756	6.03296e-06	0	0	0	12029	0	0	1	25937	0	0	0	7084	0	0	0	12913	0	0	0	15234	0	0	0	71447	0	0	0	4172	0	0	0	16940	0
X	31144843	rs756959429	A	G	gnomAD Exomes	PASS	NA	c.11015-53T>C		c.11015-53T>C	intron_variant			1	165508	6.042e-06	0	0	0	12021	0	0	0	26001	0	0	0	7114	0	0	0	12966	0	0	0	15178	0	0	1	71054	0	0	0	4184	0	0	0	16990	0
X	31152154	rs72466534	T	C	gnomAD Genomes	NA	PASS	c.11014+65A>G		c.11014+65A>G	intron_variant			56	21690	0.00258183	0	20	2	5770	0	0	0	619	0	0	0	179	0	0	53	964	0	19	0	2610	0	0	0	10744	0	0	1	804	0	1	0	0	0
X	31152167	rs1020855010	C	T	gnomAD Genomes	NA	PASS	c.11014+52G>A		c.11014+52G>A	intron_variant			4	21552	0.000185598	0	0	0	5708	0	0	0	622	0	0	0	177	0	0	4	974	0	0	0	2593	0	0	0	10676	0	0	0	802	0	0	0	0	0
X	31152168	rs1341943909	G	A	gnomAD Exomes	PASS	NA	c.11014+51C>T		c.11014+51C>T	intron_variant			2	171780	1.16428e-05	0	2	0	12673	0	0	0	26775	0	0	0	7240	0	0	0	13427	0	0	0	15226	0	0	0	74454	0	0	0	4328	0	0	2	17657	0
X	31152176	rs778653951	T	C	gnomAD Exomes	PASS	NA	c.11014+43A>G		c.11014+43A>G	intron_variant			1	175510	5.69768e-06	0	0	0	12819	0	0	0	27059	0	0	0	7320	0	0	0	13605	0	0	0	15553	0	0	1	76766	0	0	0	4393	0	0	0	17995	0
X	31152198	rs777170445	C	CT	gnomAD Exomes	PASS	NA	c.11014+20dupA		c.11014+20dupA	intron_variant			1	179971	5.55645e-06	0	0	1	13014	0	0	0	27311	0	0	0	7403	0	0	0	13766	0	0	0	15824	0	0	0	79718	0	0	0	4474	0	0	0	18461	0
X	31152202	rs1489629279	T	TA	gnomAD Exomes	PASS	NA	c.11014+16dupT		c.11014+16dupT	intron_variant			2	180530	1.10785e-05	0	2	0	13045	0	0	0	27339	0	0	0	7413	0	0	0	13785	0	0	0	15861	0	0	2	80081	0	2	0	4483	0	0	0	18523	0
X	31152204	rs745378904	G	A	gnomAD Exomes	PASS	NA	c.11014+15C>T		c.11014+15C>T	intron_variant	Likely benign		3	180648	1.66069e-05	0	0	0	13051	0	0	3	27340	0	0	0	7416	0	0	0	13784	0	0	0	15862	0	0	0	80149	0	0	0	4486	0	0	0	18560	0
X	31152233	rs759053949	AAGG	A	gnomAD Exomes	PASS	NA	p.Ser3666del	p.Ser3666del	c.10997_10999delCCT	inframe_deletion			4	182257	2.1947e-05	0	1	0	13116	0	0	0	27390	0	0	0	7457	0	0	4	13820	0	1	0	15955	0	0	0	81149	0	0	0	4508	0	0	0	18862	0
X	31152237	rs769217472	AGTT	A	gnomAD Exomes	PASS	NA	p.Asn3665del	p.Asn3665del	c.10993_10995delAAC	inframe_deletion			1	182304	5.48534e-06	0	1	0	13121	0	0	0	27394	0	0	0	7457	0	0	0	13812	0	0	0	15956	0	0	0	81185	0	0	0	4505	0	0	1	18874	0
X	31152241	rs1174073521	G	A	gnomAD Exomes	PASS	NA	p.Asn3664Asn	p.Asn3664Asn	c.10992C>T	synonymous_variant	Likely benign		1	182434	5.48143e-06	0	0	0	13129	0	0	0	27396	0	0	0	7460	0	0	0	13826	0	0	0	15961	0	0	1	81251	0	0	0	4511	0	0	0	18900	0
X	31152242	rs144819143	T	C	gnomAD Exomes	PASS	NA	p.Asn3664Ser	p.Asn3664Ser	c.10991A>G	missense_variant			1	182462	5.48059e-06	0	0	1	13132	0	0	0	27394	0	0	0	7457	0	0	0	13827	0	0	0	15966	0	0	0	81273	0	0	0	4509	0	0	0	18904	0
X	31152255	rs746893659	T	A	gnomAD Exomes	PASS	NA	p.Met3660Leu	p.Met3660Leu	c.10978A>T	missense_variant			1	182592	5.47669e-06	0	0	0	13140	0	0	0	27402	0	0	0	7463	0	0	0	13829	0	0	0	15966	0	0	0	81347	0	0	0	4510	0	0	1	18935	0
X	31152258	rs768532317	C	T	gnomAD Exomes	PASS	NA	p.Val3659Met	p.Val3659Met	c.10975G>A	missense_variant	Conflicting interpretations of pathogenicity		3	182595	1.64298e-05	0	0	0	13141	0	0	0	27398	0	0	0	7463	0	0	0	13831	0	0	0	15971	0	0	3	81346	0	0	0	4510	0	0	0	18935	0
X	31152265	rs1255987524	T	C	gnomAD Genomes	NA	PASS	p.Leu3656Leu	p.Leu3656Leu	c.10968A>G	synonymous_variant	Likely benign		2	21740	9.19963e-05	0	0	0	5834	0	0	0	615	0	0	0	180	0	0	0	1000	0	0	0	2549	0	0	2	10755	0	0	0	807	0	0	0	0	0
X	31152269	rs776282633	C	T	gnomAD Exomes	PASS	NA	p.Gly3655Glu	p.Gly3655Glu	c.10964G>A	missense_variant			5	182593	2.73833e-05	0	3	0	13136	0	0	4	27401	0	2	0	7465	0	0	1	13834	0	1	0	15965	0	0	0	81334	0	0	0	4513	0	0	0	18945	0
X	31152271	rs1422785167	T	C	gnomAD Exomes	PASS	NA	p.Thr3654Thr	p.Thr3654Thr	c.10962A>G	synonymous_variant			1	181776	5.50128e-06	0	0	0	13128	0	0	1	27190	0	0	0	7436	0	0	0	13804	0	0	0	15952	0	0	0	81134	0	0	0	4493	0	0	0	18639	0
X	31152275	rs1165601315	C	G	gnomAD Exomes	PASS	NA	p.Ser3653Thr	p.Ser3653Thr	c.10958G>C	missense_variant			1	182490	5.47975e-06	0	0	0	13132	0	0	0	27396	0	0	0	7468	0	0	0	13829	0	0	0	15953	0	0	1	81277	0	0	0	4516	0	0	0	18919	0
X	31152278	rs1131691998	G	C	gnomAD Genomes	NA	PASS	p.Thr3652Arg	p.Thr3652Arg	c.10955C>G	missense_variant	Uncertain significance		1	21633	4.62257e-05	0	0	1	5791	0	0	0	615	0	0	0	178	0	0	0	996	0	0	0	2526	0	0	0	10725	0	0	0	802	0	0	0	0	0
X	31152279	rs763291053	T	C	gnomAD Exomes	PASS	NA	p.Thr3652Ala	p.Thr3652Ala	c.10954A>G	missense_variant			1	182474	5.48023e-06	0	0	0	13132	0	0	0	27394	0	0	0	7466	0	0	0	13833	0	0	0	15955	0	0	0	81283	0	0	0	4510	0	0	1	18901	0
X	31152282	rs766599250	C	T	gnomAD Exomes,gnomAD Genomes	PASS	PASS	p.Asp3651Asn	p.Asp3651Asn	c.10951G>A	missense_variant	Uncertain significance		4	203938	1.96138e-05	0	0	3	18879	0	0	0	28001	0	0	0	7642	0	0	1	14826	0	0	0	18458	0	0	0	91930	0	0	0	5307	0	0	0	18895	0
X	31152285	rs774488107	G	C	gnomAD Exomes	PASS	NA	p.Gln3650Glu	p.Gln3650Glu	c.10948C>G	missense_variant			2	182247	1.09741e-05	0	2	0	13119	0	0	0	27383	0	0	0	7462	0	0	2	13828	0	2	0	15918	0	0	0	81182	0	0	0	4503	0	0	0	18852	0
X	31152286	rs1328510589	G	A	gnomAD Exomes	PASS	NA	p.Pro3649Pro	p.Pro3649Pro	c.10947C>T	synonymous_variant			1	182260	5.48667e-06	0	0	0	13122	0	0	1	27388	0	0	0	7463	0	0	0	13824	0	0	0	15926	0	0	0	81181	0	0	0	4504	0	0	0	18852	0
X	31152293	rs759642119	C	T	gnomAD Exomes,gnomAD Genomes	PASS	PASS	p.Ser3647Asn	p.Ser3647Asn	c.10940G>A	missense_variant	Conflicting interpretations of pathogenicity		2	203440	9.83091e-06	0	1	0	18873	0	0	1	27958	0	0	0	7633	0	0	0	14807	0	0	0	18423	0	0	1	91711	0	1	0	5297	0	0	0	18738	0
X	31152294	rs767535529	T	C	gnomAD Exomes	PASS	NA	p.Ser3647Gly	p.Ser3647Gly	c.10939A>G	missense_variant			1	181826	5.49976e-06	0	0	0	13103	0	0	0	27332	0	0	0	7450	0	0	0	13817	0	0	0	15910	0	0	1	80992	0	0	0	4497	0	0	0	18725	0
X	31152297	rs753289022	G	C	gnomAD Exomes	PASS	NA	p.Leu3646Val	p.Leu3646Val	c.10936C>G	missense_variant	Uncertain significance		1	181797	5.50064e-06	0	0	0	13109	0	0	0	27343	0	0	0	7454	0	0	1	13815	0	0	0	15891	0	0	0	80955	0	0	0	4496	0	0	0	18734	0
X	31152299	rs1247506768	A	T	gnomAD Exomes	PASS	NA	p.Leu3645His	p.Leu3645His	c.10934T>A	missense_variant			1	181687	5.50397e-06	0	1	0	13108	0	0	0	27335	0	0	0	7448	0	0	0	13811	0	0	0	15898	0	0	1	80909	0	1	0	4491	0	0	0	18687	0
X	31152316	rs764579722	A	G	gnomAD Exomes	PASS	NA	c.10922-5T>C		c.10922-5T>C	splice_region_variant			2	179015	1.11722e-05	0	1	0	13000	0	0	0	27182	0	0	0	7393	0	0	0	13728	0	0	0	15698	0	0	0	79293	0	0	0	4459	0	0	2	18262	0
X	31152329	rs1285980980	C	T	gnomAD Exomes	PASS	NA	c.10922-18G>A		c.10922-18G>A	intron_variant			1	174384	5.73447e-06	0	0	0	12805	0	0	1	26963	0	0	0	7299	0	0	0	13536	0	0	0	15292	0	0	0	76360	0	0	0	4369	0	0	0	17760	0
X	31152332	rs757631786	A	G	gnomAD Exomes	PASS	NA	c.10922-21T>C		c.10922-21T>C	intron_variant			1	171407	5.83407e-06	0	0	0	12654	0	0	0	26796	0	0	0	7240	0	0	0	13399	0	0	0	15034	0	0	1	74488	0	0	0	4321	0	0	0	17475	0
X	31152336	rs1186623941	T	C	gnomAD Exomes	PASS	NA	c.10922-25A>G		c.10922-25A>G	intron_variant			1	169757	5.89077e-06	0	0	0	12554	0	0	0	26661	0	0	0	7209	0	0	0	13323	0	0	0	14854	0	0	0	73504	0	0	1	4290	0	0	0	17362	0
X	31152337	rs1241170851	G	T	gnomAD Exomes	PASS	NA	c.10922-26C>A		c.10922-26C>A	intron_variant			2	168945	1.18382e-05	0	0	0	12501	0	0	0	26602	0	0	0	7190	0	0	0	13279	0	0	0	14799	0	0	2	73044	0	0	0	4280	0	0	0	17250	0
X	31152353	rs775157056	A	G	gnomAD Genomes	NA	PASS	c.10922-42T>C		c.10922-42T>C	intron_variant			1	21501	4.65095e-05	0	1	0	5798	0	0	0	599	0	0	0	177	0	0	1	999	0	1	0	2478	0	0	0	10660	0	0	0	790	0	0	0	0	0
X	31152353	rs775157056	A	AG	gnomAD Exomes	PASS	NA	c.10922-43dupC		c.10922-43dupC	intron_variant			6	152858	3.92521e-05	0	0	0	11508	0	0	0	25303	0	0	0	6903	0	0	6	12306	0	0	0	13193	0	0	0	63541	0	0	0	4017	0	0	0	16087	0
X	31152354	rs745473007	G	T	gnomAD Exomes,gnomAD Genomes	PASS	PASS	c.10922-43C>A		c.10922-43C>A	intron_variant			6	172742	3.47339e-05	0	2	0	17146	0	0	0	25735	0	0	0	7056	0	0	0	13188	0	0	4	15484	0	2	1	73381	0	0	1	4776	0	0	0	15976	0
X	31152355	rs1419191741	A	T	gnomAD Exomes	PASS	NA	c.10922-44T>A		c.10922-44T>A	intron_variant			1	150290	6.6538e-06	0	0	1	11335	0	0	0	25045	0	0	0	6826	0	0	0	12148	0	0	0	12969	0	0	0	62162	0	0	0	3977	0	0	0	15828	0
X	31152359	rs762523103	C	CAGAT	gnomAD Exomes	PASS	NA	c.10922-52_10922-49dupATCT		c.10922-52_10922-49dupATCT	intron_variant			1	146285	6.83597e-06	0	0	1	11043	0	0	0	24669	0	0	0	6766	0	0	0	11851	0	0	0	12579	0	0	0	59876	0	0	0	3909	0	0	0	15592	0
X	31152362	rs373331930	A	G	gnomAD Exomes	PASS	NA	c.10922-51T>C		c.10922-51T>C	intron_variant			1	143734	6.9573e-06	0	1	1	10837	0	1	0	24375	0	0	0	6726	0	0	0	11656	0	0	0	12375	0	0	0	58556	0	0	0	3853	0	0	0	15356	0
X	31164358	rs763911015	ACT	A	gnomAD Exomes	PASS	NA	c.10921+48_10921+49delAG		c.10921+48_10921+49delAG	intron_variant			1	182283	5.48598e-06	0	1	0	13145	0	0	0	27397	0	0	0	7458	0	0	0	13796	0	0	0	15995	0	0	1	80970	0	1	0	4499	0	0	0	19023	0
X	31164368	rs779397511	T	A	gnomAD Exomes	PASS	NA	c.10921+40A>T		c.10921+40A>T	intron_variant			1	182616	5.47597e-06	0	1	0	13149	0	0	0	27409	0	0	0	7464	0	0	0	13817	0	0	0	15998	0	0	0	81214	0	0	0	4512	0	0	1	19053	0
X	31164369	rs1381072504	C	T	gnomAD Exomes	PASS	NA	c.10921+39G>A		c.10921+39G>A	intron_variant			1	182621	5.47582e-06	0	1	0	13149	0	0	0	27406	0	0	0	7462	0	0	0	13819	0	0	0	16000	0	0	1	81220	0	1	0	4512	0	0	0	19053	0
X	31164375	rs747031916	A	T	gnomAD Exomes	PASS	NA	c.10921+33T>A		c.10921+33T>A	intron_variant			1	182742	5.4722e-06	0	1	0	13148	0	0	0	27410	0	0	0	7464	0	0	0	13819	0	0	0	16002	0	0	1	81322	0	1	0	4514	0	0	0	19063	0
X	31164375	rs747031916	A	G	gnomAD Genomes	NA	PASS	c.10921+33T>C		c.10921+33T>C	intron_variant			1	21929	4.56017e-05	0	0	0	5889	0	0	0	618	0	0	0	182	0	0	0	1000	0	0	0	2622	0	0	1	10814	0	0	0	804	0	0	0	0	0
X	31164382	rs1316367792	A	G	gnomAD Exomes	PASS	NA	c.10921+26T>C		c.10921+26T>C	intron_variant			3	182834	1.64083e-05	0	1	0	13159	0	0	0	27411	0	0	0	7463	0	0	0	13824	0	0	0	16004	0	0	3	81386	0	1	0	4515	0	0	0	19072	0
X	31164385	rs376336151	C	A	gnomAD Exomes	PASS	NA	c.10921+23G>T		c.10921+23G>T	intron_variant			1	182865	5.46852e-06	0	0	1	13158	0	0	0	27411	0	0	0	7463	0	0	0	13823	0	0	0	16003	0	0	0	81421	0	0	0	4516	0	0	0	19070	0
X	31164398	rs1236336592	G	T	gnomAD Exomes	PASS	NA	c.10921+10C>A		c.10921+10C>A	intron_variant			1	183007	5.46427e-06	0	0	0	13156	0	0	0	27420	0	0	0	7466	0	0	0	13831	0	0	0	16003	0	0	1	81538	0	0	0	4517	0	0	0	19076	0
X	31164401	rs1060504677	C	T	gnomAD Exomes	PASS	NA	c.10921+7G>A		c.10921+7G>A	splice_region_variant	Likely benign		1	183047	5.46308e-06	0	0	1	13157	0	0	0	27421	0	0	0	7469	0	0	0	13831	0	0	0	16002	0	0	0	81576	0	0	0	4517	0	0	0	19074	0
X	31164403	rs398123848	C	T	gnomAD Exomes,gnomAD Genomes	PASS	PASS	c.10921+5G>A		c.10921+5G>A	splice_region_variant	Conflicting interpretations of pathogenicity	os_lof	5	204994	2.4391e-05	0	4	0	19048	0	0	0	28037	0	0	0	7652	0	0	0	14832	0	0	0	18625	0	0	5	92407	0	4	0	5317	0	0	0	19076	0
X	31164414	rs990606875	A	G	gnomAD Exomes	PASS	NA	p.Ser3639Pro	p.Ser3639Pro	c.10915T>C	missense_variant	Uncertain significance		1	183132	5.46054e-06	0	0	1	13161	0	0	0	27425	0	0	0	7471	0	0	0	13828	0	0	0	16004	0	0	0	81652	0	0	0	4516	0	0	0	19075	0
X	31164418	rs747939733	C	T	gnomAD Exomes	PASS	NA	p.Ser3637Ser	p.Ser3637Ser	c.10911G>A	synonymous_variant	Conflicting interpretations of pathogenicity		5	183128	2.73033e-05	0	1	2	13159	0	0	0	27426	0	0	0	7470	0	0	0	13821	0	0	0	16004	0	0	2	81654	0	1	1	4518	0	0	0	19076	0
X	31164419	rs200166885	G	A	gnomAD Exomes	PASS	NA	p.Ser3637Leu	p.Ser3637Leu	c.10910C>T	missense_variant	Uncertain significance		1	183129	5.46063e-06	0	1	0	13158	0	0	0	27426	0	0	0	7472	0	0	0	13822	0	0	0	16004	0	0	1	81656	0	1	0	4518	0	0	0	19073	0
X	31164421	rs769537502	A	G	gnomAD Exomes	PASS	NA	p.Thr3636Thr	p.Thr3636Thr	c.10908T>C	synonymous_variant			1	183161	5.45968e-06	0	0	0	13161	0	0	0	27426	0	0	0	7473	0	0	0	13821	0	0	0	16005	0	0	1	81685	0	0	0	4518	0	0	0	19072	0
X	31164428	rs1237558621	C	T	gnomAD Exomes	PASS	NA	p.Ser3634Asn	p.Ser3634Asn	c.10901G>A	missense_variant			1	183173	5.45932e-06	0	0	0	13160	0	0	0	27425	0	0	0	7472	0	0	0	13820	0	0	0	16005	0	0	1	81699	0	0	0	4518	0	0	0	19074	0
X	31164431	rs1418575445	C	T	gnomAD Exomes	PASS	NA	p.Gly3633Asp	p.Gly3633Asp	c.10898G>A	missense_variant	Uncertain significance		1	183165	5.45956e-06	0	0	0	13160	0	0	0	27423	0	0	0	7471	0	0	1	13816	0	0	0	16005	0	0	0	81701	0	0	0	4518	0	0	0	19071	0
X	31164434	rs774578079	A	G	gnomAD Exomes	PASS	NA	p.Val3632Ala	p.Val3632Ala	c.10895T>C	missense_variant	Likely benign		2	183184	1.0918e-05	0	1	0	13161	0	0	0	27422	0	0	0	7472	0	0	0	13817	0	0	0	16005	0	0	2	81718	0	1	0	4518	0	0	0	19071	0
X	31164440	rs1057522606	C	T	gnomAD Exomes	PASS	NA	p.Arg3630Gln	p.Arg3630Gln	c.10889G>A	missense_variant	Conflicting interpretations of pathogenicity		1	183173	5.45932e-06	0	1	0	13159	0	0	0	27422	0	0	0	7471	0	0	0	13817	0	0	0	16003	0	0	1	81718	0	1	0	4519	0	0	0	19064	0
X	31164465	rs1470608087	C	G	gnomAD Exomes	PASS	NA	p.Asp3622His	p.Asp3622His	c.10864G>C	missense_variant	Uncertain significance		1	183164	5.45959e-06	0	1	0	13150	0	0	0	27419	0	0	0	7473	0	0	0	13813	0	0	0	16000	0	0	1	81735	0	1	0	4521	0	0	0	19053	0
X	31164466	rs398123847	G	A	gnomAD Exomes,gnomAD Genomes	PASS	PASS	p.Ser3621Ser	p.Ser3621Ser	c.10863C>T	synonymous_variant	Conflicting interpretations of pathogenicity		6	205147	2.92473e-05	0	1	1	19090	0	0	0	28040	0	0	0	7652	0	0	0	14815	0	0	0	18616	0	0	5	92556	0	1	0	5325	0	0	0	19053	0
X	31164483	rs368996545	TAGA	T	gnomAD Exomes	PASS	NA	p.Ser3615del	p.Ser3615del	c.10843_10845delTCT	inframe_deletion	Uncertain significance		3	183156	1.63795e-05	0	1	0	13151	0	0	1	27417	0	0	0	7478	0	0	0	13807	0	0	0	15998	0	0	2	81739	0	1	0	4515	0	0	0	19051	0
X	31164483	rs368996545	T	C	gnomAD Exomes	PASS	NA	p.Thr3616Ala	p.Thr3616Ala	c.10846A>G	missense_variant	Conflicting interpretations of pathogenicity		5	183156	2.72991e-05	0	1	1	13151	0	0	0	27417	0	0	0	7478	0	0	0	13807	0	0	0	15998	0	0	3	81739	0	0	0	4515	0	0	1	19051	0
X	31164493	rs148590546	G	C	gnomAD Exomes	PASS	NA	p.Ser3612Ser	p.Ser3612Ser	c.10836C>G	synonymous_variant			1	183062	5.46263e-06	0	1	0	13150	0	0	0	27408	0	0	0	7477	0	0	0	13802	0	0	0	15991	0	0	1	81687	0	1	0	4513	0	0	0	19034	0
X	31164493	rs148590546	G	A	gnomAD Exomes,gnomAD Genomes	PASS	PASS	p.Ser3612Ser	p.Ser3612Ser	c.10836C>T	synonymous_variant	Benign/Likely benign		28	205036	0.000136561	0	9	27	19068	0	8	0	28026	0	0	0	7657	0	0	0	14816	0	0	0	18597	0	0	0	92520	0	0	1	5318	0	1	0	19034	0
X	31164497	rs1471194253	A	G	gnomAD Exomes	PASS	NA	p.Val3611Ala	p.Val3611Ala	c.10832T>C	missense_variant			1	183008	5.46424e-06	0	1	0	13150	0	0	0	27403	0	0	0	7475	0	0	0	13792	0	0	0	15993	0	0	0	81654	0	0	0	4514	0	0	1	19027	0
X	31164514	rs764516612	T	G	gnomAD Exomes	PASS	NA	p.Lys3605Asn	p.Lys3605Asn	c.10815A>C	missense_variant	Likely benign		5	182780	2.73553e-05	0	2	0	13135	0	0	5	27398	0	2	0	7472	0	0	0	13772	0	0	0	15982	0	0	0	81540	0	0	0	4506	0	0	0	18975	0
X	31164522	rs754333675	C	T	gnomAD Exomes	PASS	NA	p.Glu3603Lys	p.Glu3603Lys	c.10807G>A	missense_variant			1	182387	5.48285e-06	0	0	0	13113	0	0	0	27373	0	0	0	7470	0	0	1	13752	0	0	0	15964	0	0	0	81293	0	0	0	4500	0	0	0	18922	0
X	31164534	rs1416450294	A	T	gnomAD Genomes	NA	PASS	c.10798-3T>A		c.10798-3T>A	splice_region_variant	Uncertain significance		1	21984	4.54876e-05	0	0	1	5903	0	0	0	618	0	0	0	180	0	0	0	1013	0	0	0	2604	0	0	0	10858	0	0	0	808	0	0	0	0	0
X	31164540	rs762294570	T	G	gnomAD Exomes	PASS	NA	c.10798-9A>C		c.10798-9A>C	intron_variant			2	180458	1.10829e-05	0	1	0	13016	0	0	0	27288	0	0	0	7433	0	0	2	13627	0	1	0	15894	0	0	0	80101	0	0	0	4463	0	0	0	18636	0
X	31164547	rs765678545	G	T	gnomAD Exomes	PASS	NA	c.10798-16C>A		c.10798-16C>A	intron_variant	Likely benign		2	177733	1.12528e-05	0	0	0	12813	0	0	2	27153	0	0	0	7385	0	0	0	13437	0	0	0	15743	0	0	0	78497	0	0	0	4409	0	0	0	18296	0
X	31164551	rs1335861832	A	AAAGT	gnomAD Exomes	PASS	NA	c.10798-21_10798-20insACTT		c.10798-21_10798-20insACTT	intron_variant			1	175934	5.68395e-06	0	0	0	12711	0	0	0	27031	0	0	0	7363	0	0	0	13319	0	0	0	15637	0	0	1	77425	0	0	0	4370	0	0	0	18078	0
X	31164552	rs750135959	C	CTAAAA	gnomAD Exomes	PASS	NA	c.10798-22_10798-21insTTTTA		c.10798-22_10798-21insTTTTA	intron_variant			1	175231	5.70675e-06	0	0	0	12689	0	0	0	26982	0	0	0	7343	0	0	0	13257	0	0	0	15591	0	0	1	76994	0	0	0	4360	0	0	0	18015	0
X	31164559	rs758115996	A	T	gnomAD Exomes	PASS	NA	c.10798-28T>A		c.10798-28T>A	intron_variant			1	170032	5.88125e-06	0	0	0	12312	0	0	1	26657	0	0	0	7274	0	0	0	12860	0	0	0	15287	0	0	0	73923	0	0	0	4263	0	0	0	17456	0
X	31164560	rs1178947430	C	G	gnomAD Exomes	PASS	NA	c.10798-29G>C		c.10798-29G>C	intron_variant			1	170019	5.8817e-06	0	0	1	12308	0	0	0	26653	0	0	0	7277	0	0	0	12879	0	0	0	15284	0	0	0	73875	0	0	0	4270	0	0	0	17473	0
X	31164567	rs779670044	T	A	gnomAD Exomes	PASS	NA	c.10798-36A>T		c.10798-36A>T	intron_variant			1	163039	6.1335e-06	0	1	0	11731	0	0	0	26142	0	0	0	7183	0	0	0	12303	0	0	0	14873	0	0	1	69840	0	1	0	4138	0	0	0	16829	0
X	31164583	rs187632959	G	T	gnomAD Exomes	PASS	NA	c.10798-52C>A		c.10798-52C>A	intron_variant			1	147999	6.7568e-06	0	0	1	10352	0	0	0	24757	0	0	0	6978	0	0	0	11047	0	0	0	13951	0	0	0	61276	0	0	0	3866	0	0	0	15772	0
X	31165327	rs1458288287	C	T	gnomAD Genomes	NA	PASS	c.10797+65G>A		c.10797+65G>A	intron_variant			1	21866	4.57331e-05	0	0	0	5866	0	0	0	620	0	0	0	184	0	0	1	996	0	0	0	2611	0	0	0	10785	0	0	0	804	0	0	0	0	0
X	31165341	rs1019444672	T	A	gnomAD Genomes	NA	PASS	c.10797+51A>T		c.10797+51A>T	intron_variant			3	21869	0.00013718	0	1	2	5864	0	0	0	623	0	0	0	182	0	0	1	984	0	1	0	2597	0	0	0	10810	0	0	0	809	0	0	0	0	0
X	31165350	rs72466537	G	C	gnomAD Exomes,gnomAD Genomes	PASS	PASS	c.10797+42C>G		c.10797+42C>G	intron_variant	Likely benign		1451	203049	0.00714606	8	587	22	18931	0	7	62	28021	0	14	88	7649	2	27	0	14782	0	0	195	17797	2	69	823	91507	2	320	46	5305	1	14	215	19057	1
X	31165367	rs370814151	G	A	gnomAD Exomes	PASS	NA	c.10797+25C>T		c.10797+25C>T	intron_variant			1	182239	5.4873e-06	0	1	1	13147	0	1	0	27412	0	0	0	7472	0	0	0	13824	0	0	0	15652	0	0	0	81150	0	0	0	4513	0	0	0	19069	0
X	31165371	rs769626190	A	G	gnomAD Exomes	PASS	NA	c.10797+21T>C		c.10797+21T>C	intron_variant			1	182473	5.48026e-06	0	0	0	13151	0	0	0	27418	0	0	0	7473	0	0	1	13831	0	0	0	15761	0	0	0	81253	0	0	0	4515	0	0	0	19071	0
X	31165372	rs192226304	A	T	gnomAD Exomes	PASS	NA	c.10797+20T>A		c.10797+20T>A	intron_variant	Likely benign		4	182527	2.19146e-05	0	1	0	13153	0	0	4	27423	0	1	0	7473	0	0	0	13831	0	0	0	15779	0	0	0	81281	0	0	0	4516	0	0	0	19071	0
X	31165376	rs746148781	C	T	gnomAD Exomes	PASS	NA	c.10797+16G>A		c.10797+16G>A	intron_variant	Likely benign		3	182656	1.64243e-05	0	1	0	13160	0	0	3	27425	0	1	0	7476	0	0	0	13839	0	0	0	15832	0	0	0	81336	0	0	0	4515	0	0	0	19073	0
X	31165378	rs1177659910	A	T	gnomAD Exomes	PASS	NA	c.10797+14T>A		c.10797+14T>A	intron_variant			1	182773	5.47127e-06	0	0	0	13160	0	0	0	27424	0	0	0	7476	0	0	0	13837	0	0	0	15868	0	0	0	81415	0	0	1	4518	0	0	0	19075	0
X	31165378	rs1177659910	A	G	gnomAD Genomes	NA	PASS	c.10797+14T>C		c.10797+14T>C	intron_variant	Likely benign		1	21680	4.61255e-05	0	1	1	5797	0	1	0	619	0	0	0	182	0	0	0	987	0	0	0	2583	0	0	0	10709	0	0	0	803	0	0	0	0	0
X	31165382	rs1372889768	C	A	gnomAD Exomes,gnomAD Genomes	PASS	PASS	c.10797+10G>T		c.10797+10G>T	intron_variant	Likely benign		4	204480	1.95618e-05	0	2	0	18958	0	0	4	28044	0	2	0	7659	0	0	0	14830	0	0	0	18469	0	0	0	92127	0	0	0	5315	0	0	0	19078	0
X	31165383	rs761754676	TCTC	T	gnomAD Exomes	PASS	NA	c.10797+6_10797+8delGAG		c.10797+6_10797+8delGAG	splice_region_variant	Uncertain significance		2	182879	1.09362e-05	0	0	2	13160	0	0	0	27427	0	0	0	7477	0	0	0	13844	0	0	0	15908	0	0	0	81468	0	0	0	4517	0	0	0	19078	0
X	31165386	rs965185463	C	T	gnomAD Exomes,gnomAD Genomes	PASS	PASS	c.10797+6G>A		c.10797+6G>A	splice_region_variant	Uncertain significance		2	204590	9.77565e-06	0	0	2	18960	0	0	0	28044	0	0	0	7660	0	0	0	14831	0	0	0	18492	0	0	0	92210	0	0	0	5313	0	0	0	19080	0
X	31165394	rs772199578	G	T	gnomAD Exomes	PASS	NA	p.Gln3599Lys	p.Gln3599Lys	c.10795C>A	missense_variant			1	183013	5.46409e-06	0	0	0	13160	0	0	0	27427	0	0	0	7476	0	0	0	13842	0	0	0	15962	0	0	1	81546	0	0	0	4522	0	0	0	19078	0
X	31165400	rs1800281	G	A	gnomAD Exomes,gnomAD Genomes	PASS	PASS	p.Leu3597Leu	p.Leu3597Leu	c.10789C>T	synonymous_variant	Benign/Likely benign		986	204728	0.00481615	4	342	14	18956	0	6	65	28048	1	20	16	7656	0	5	1	14834	0	1	179	18546	1	64	675	92289	2	233	31	5320	0	10	5	19079	0
X	31165406	rs1385794215	G	T	gnomAD Exomes	PASS	NA	p.Gln3595Lys	p.Gln3595Lys	c.10783C>A	missense_variant			1	183103	5.46141e-06	0	0	0	13161	0	0	1	27428	0	0	0	7474	0	0	0	13840	0	0	0	15991	0	0	0	81608	0	0	0	4523	0	0	0	19078	0
X	31165413	rs1300903955	C	T	gnomAD Exomes	PASS	NA	p.Arg3592Arg	p.Arg3592Arg	c.10776G>A	synonymous_variant			1	183144	5.46018e-06	0	0	0	13161	0	0	0	27428	0	0	0	7477	0	0	0	13841	0	0	0	15997	0	0	1	81637	0	0	0	4524	0	0	0	19079	0
X	31165415	rs760703246	T	C	gnomAD Exomes	PASS	NA	p.Arg3592Gly	p.Arg3592Gly	c.10774A>G	missense_variant			1	183128	5.46066e-06	0	0	0	13160	0	0	0	27428	0	0	0	7475	0	0	0	13837	0	0	0	15992	0	0	0	81636	0	0	1	4522	0	0	0	19078	0
X	31165416	rs768736629	G	A	gnomAD Exomes	PASS	NA	p.His3591His	p.His3591His	c.10773C>T	synonymous_variant	Likely benign		1	183133	5.46051e-06	0	1	0	13160	0	0	0	27428	0	0	0	7478	0	0	0	13840	0	0	0	15992	0	0	1	81634	0	1	0	4522	0	0	0	19079	0
X	31165439	rs1277280454	T	C	gnomAD Exomes	PASS	NA	p.Lys3584Glu	p.Lys3584Glu	c.10750A>G	missense_variant			1	183185	5.45896e-06	0	0	0	13160	0	0	0	27425	0	0	0	7479	0	0	0	13832	0	0	0	15999	0	0	0	81691	0	0	0	4519	0	0	1	19080	0
X	31165446	rs777330782	G	T	gnomAD Exomes	PASS	NA	p.Asp3581Glu	p.Asp3581Glu	c.10743C>A	missense_variant			1	183175	5.45926e-06	0	0	0	13159	0	0	1	27424	0	0	0	7479	0	0	0	13829	0	0	0	15998	0	0	0	81689	0	0	0	4518	0	0	0	19079	0
X	31165455	rs762374364	G	T	gnomAD Exomes	PASS	NA	p.Ile3578Ile	p.Ile3578Ile	c.10734C>A	synonymous_variant	Likely benign		2	183169	1.09189e-05	0	2	0	13159	0	0	0	27425	0	0	0	7481	0	0	0	13826	0	0	0	15997	0	0	2	81684	0	2	0	4517	0	0	0	19080	0
X	31165464	rs147346696	C	T	gnomAD Exomes	PASS	NA	p.Arg3575Arg	p.Arg3575Arg	c.10725G>A	synonymous_variant	Likely benign		1	183175	5.45926e-06	0	0	0	13159	0	0	0	27422	0	0	0	7481	0	0	0	13815	0	0	0	16002	0	0	1	81699	0	0	0	4520	0	0	0	19077	0
X	31165477	rs935091512	C	T	gnomAD Exomes	PASS	NA	p.Arg3571His	p.Arg3571His	c.10712G>A	missense_variant	Uncertain significance		1	183176	5.45923e-06	0	1	0	13159	0	0	0	27422	0	0	0	7482	0	0	0	13818	0	0	0	15998	0	0	1	81703	0	1	0	4518	0	0	0	19076	0
X	31165478	rs1221893618	G	A	gnomAD Exomes	PASS	NA	p.Arg3571Cys	p.Arg3571Cys	c.10711C>T	missense_variant	Uncertain significance		1	183180	5.45911e-06	0	0	0	13158	0	0	1	27422	0	0	0	7481	0	0	0	13814	0	0	0	15998	0	0	0	81711	0	0	0	4519	0	0	0	19077	0
X	31165493	rs750800262	G	A	gnomAD Exomes	PASS	NA	p.Arg3566Cys	p.Arg3566Cys	c.10696C>T	missense_variant	Uncertain significance		2	183154	1.09198e-05	0	2	0	13158	0	0	0	27414	0	0	0	7480	0	0	0	13817	0	0	0	15994	0	0	1	81699	0	1	0	4517	0	0	1	19075	0
X	31165506	rs374369906	C	A	gnomAD Exomes,gnomAD Genomes	PASS	PASS	p.Glu3561Asp	p.Glu3561Asp	c.10683G>T	missense_variant	Uncertain significance		2	204460	9.78186e-06	0	0	2	18807	0	0	0	28030	0	0	0	7654	0	0	0	14802	0	0	0	18550	0	0	0	92244	0	0	0	5297	0	0	0	19076	0
X	31165512	rs765950547	A	G	gnomAD Exomes	PASS	NA	p.Ile3559Ile	p.Ile3559Ile	c.10677T>C	synonymous_variant	Conflicting interpretations of pathogenicity		3	183184	1.6377e-05	0	0	0	13154	0	0	1	27415	0	0	0	7482	0	0	0	13814	0	0	0	15995	0	0	2	81730	0	0	0	4521	0	0	0	19073	0
X	31165528	rs199974153	C	A	gnomAD Exomes	PASS	NA	p.Arg3554Leu	p.Arg3554Leu	c.10661G>T	missense_variant	Uncertain significance		2	183036	1.09268e-05	0	1	0	13146	0	0	2	27409	0	1	0	7481	0	0	0	13812	0	0	0	15978	0	0	0	81632	0	0	0	4513	0	0	0	19065	0
X	31165528	rs199974153	C	T	gnomAD Exomes,gnomAD Genomes	PASS	PASS	p.Arg3554Gln	p.Arg3554Gln	c.10661G>A	missense_variant	Uncertain significance		6	204146	2.93907e-05	0	1	2	18744	0	0	0	28025	0	0	0	7653	0	0	0	14782	0	0	0	18528	0	0	1	92062	0	0	1	5287	0	0	2	19065	0
X	31165529	rs1427119360	G	A	gnomAD Exomes,gnomAD Genomes	PASS	PASS	p.Arg3554Trp	p.Arg3554Trp	c.10660C>T	missense_variant	Uncertain significance		3	204084	1.46998e-05	0	1	1	18739	0	0	0	28011	0	0	0	7649	0	0	0	14778	0	0	0	18512	0	0	2	92065	0	1	0	5280	0	0	0	19050	0
X	31165530	rs780730103	G	A	gnomAD Exomes	PASS	NA	p.Pro3553Pro	p.Pro3553Pro	c.10659C>T	synonymous_variant	Likely benign		2	183036	1.09268e-05	0	0	0	13146	0	0	0	27401	0	0	0	7477	0	0	0	13808	0	0	0	15969	0	0	2	81664	0	0	0	4513	0	0	0	19058	0
X	31165546	rs139492098	G	A	gnomAD Exomes	PASS	NA	p.Thr3548Ile	p.Thr3548Ile	c.10643C>T	missense_variant	Conflicting interpretations of pathogenicity		7	182806	3.8292e-05	0	1	2	13137	0	0	0	27388	0	0	0	7476	0	0	0	13797	0	0	0	15906	0	0	5	81561	0	1	0	4509	0	0	0	19032	0
X	31165550	rs756033149	G	T	gnomAD Exomes	PASS	NA	p.Pro3547Thr	p.Pro3547Thr	c.10639C>A	missense_variant			1	182650	5.47495e-06	0	1	0	13124	0	0	0	27378	0	0	0	7474	0	0	0	13781	0	0	0	15884	0	0	1	81498	0	1	0	4499	0	0	0	19012	0
X	31165554	rs777631613	C	T	gnomAD Exomes	PASS	NA	p.Met3545Ile	p.Met3545Ile	c.10635G>A	missense_variant			2	182547	1.09561e-05	0	0	0	13119	0	0	0	27375	0	0	0	7471	0	0	0	13769	0	0	0	15878	0	0	2	81453	0	0	0	4496	0	0	0	18986	0
X	31165561	rs770722415	G	C	gnomAD Exomes	PASS	NA	p.Pro3543Arg	p.Pro3543Arg	c.10628C>G	missense_variant			1	182207	5.48826e-06	0	1	0	13102	0	0	1	27351	0	1	0	7472	0	0	0	13754	0	0	0	15828	0	0	0	81262	0	0	0	4492	0	0	0	18946	0
X	31165569	rs72466538	C	T	gnomAD Exomes	PASS	NA	p.Pro3540Pro	p.Pro3540Pro	c.10620G>A	synonymous_variant	Likely benign		3	181503	1.65287e-05	0	0	0	13062	0	0	0	27320	0	0	0	7461	0	0	0	13725	0	0	0	15750	0	0	3	80844	0	0	0	4479	0	0	0	18862	0
X	31165570	rs747236323	G	A	gnomAD Exomes,gnomAD Genomes	PASS	PASS	p.Pro3540Leu	p.Pro3540Leu	c.10619C>T	missense_variant	Likely benign		10	202617	4.93542e-05	0	5	0	18672	0	0	4	27929	0	2	0	7638	0	0	3	14679	0	1	0	18271	0	0	1	91308	0	0	0	5253	0	0	2	18867	0
X	31165574	rs367748290	G	A	gnomAD Exomes	PASS	NA	p.Leu3539Leu	p.Leu3539Leu	c.10615C>T	synonymous_variant			1	181145	5.52044e-06	0	1	0	13034	0	0	0	27286	0	0	0	7456	0	0	0	13703	0	0	0	15703	0	0	1	80670	0	1	0	4468	0	0	0	18825	0
X	31165574	rs367748290	G	C	gnomAD Exomes	PASS	NA	p.Leu3539Val	p.Leu3539Val	c.10615C>G	missense_variant	Uncertain significance		1	181145	5.52044e-06	0	0	1	13034	0	0	0	27286	0	0	0	7456	0	0	0	13703	0	0	0	15703	0	0	0	80670	0	0	0	4468	0	0	0	18825	0
X	31165579	rs145123497	G	T	gnomAD Exomes	PASS	NA	p.Ser3537Tyr	p.Ser3537Tyr	c.10610C>A	missense_variant		mnv	1	180804	5.53085e-06	0	0	1	13023	0	0	0	27257	0	0	0	7448	0	0	0	13702	0	0	0	15667	0	0	0	80456	0	0	0	4458	0	0	0	18793	0
X	31165580	rs150957972	A	T	gnomAD Exomes	PASS	NA	p.Ser3537Thr	p.Ser3537Thr	c.10609T>A	missense_variant		mnv	1	180554	5.53851e-06	0	0	1	13003	0	0	0	27235	0	0	0	7441	0	0	0	13684	0	0	0	15632	0	0	0	80330	0	0	0	4453	0	0	0	18776	0
X	31165581	rs773786369	C	T	gnomAD Exomes	PASS	NA	p.Leu3536Leu	p.Leu3536Leu	c.10608G>A	synonymous_variant	Conflicting interpretations of pathogenicity		2	180576	1.10757e-05	0	1	0	13007	0	0	2	27240	0	1	0	7445	0	0	0	13683	0	0	0	15644	0	0	0	80339	0	0	0	4453	0	0	0	18765	0
X	31165590	rs1243711898	A	C	gnomAD Exomes	PASS	NA	p.His3533Gln	p.His3533Gln	c.10599T>G	missense_variant			1	179477	5.57174e-06	0	1	0	12959	0	0	0	27169	0	0	0	7431	0	0	1	13607	0	1	0	15572	0	0	0	79658	0	0	0	4430	0	0	0	18651	0
X	31165594	rs1023553628	T	C	gnomAD Exomes	PASS	NA	p.Glu3532Gly	p.Glu3532Gly	c.10595A>G	missense_variant	Uncertain significance		2	178615	1.11973e-05	0	1	0	12919	0	0	2	27111	0	1	0	7416	0	0	0	13565	0	0	0	15492	0	0	0	79128	0	0	0	4420	0	0	0	18564	0
X	31165595	rs766716563	C	T	gnomAD Exomes	PASS	NA	p.Glu3532Lys	p.Glu3532Lys	c.10594G>A	missense_variant	Conflicting interpretations of pathogenicity		2	177877	1.12437e-05	0	2	0	12878	0	0	0	27056	0	0	0	7401	0	0	0	13521	0	0	0	15447	0	0	1	78671	0	1	0	4400	0	0	1	18503	0
X	31165596	rs753460206	G	A	gnomAD Exomes	PASS	NA	p.His3531His	p.His3531His	c.10593C>T	synonymous_variant	Likely benign		10	177962	5.61918e-05	0	4	0	12877	0	0	0	27061	0	0	0	7401	0	0	10	13522	0	4	0	15446	0	0	0	78745	0	0	0	4400	0	0	0	18510	0
X	31165597	rs886043324	T	C	gnomAD Exomes,gnomAD Genomes	PASS	PASS	p.His3531Arg	p.His3531Arg	c.10592A>G	missense_variant	Conflicting interpretations of pathogenicity		5	198759	2.51561e-05	0	2	0	18485	0	0	0	27651	0	0	0	7576	0	0	0	14478	0	0	0	17924	0	0	5	89009	0	2	0	5170	0	0	0	18466	0
X	31165598	rs759195377	G	C	gnomAD Exomes	PASS	NA	p.His3531Asp	p.His3531Asp	c.10591C>G	missense_variant			1	177584	5.63114e-06	0	1	0	12870	0	0	0	27035	0	0	0	7389	0	0	0	13514	0	0	0	15420	0	0	0	78483	0	0	0	4395	0	0	1	18478	0
X	31165612	rs139547504	C	T	gnomAD Exomes,gnomAD Genomes	PASS	PASS	p.Arg3526His	p.Arg3526His	c.10577G>A	missense_variant	Benign		35	192457	0.000181859	0	12	2	17961	0	1	1	27176	0	0	0	7466	0	0	28	14106	0	9	0	17441	0	0	1	85477	0	0	0	5052	0	0	3	17778	0
X	31165613	rs905145891	G	A	gnomAD Exomes,gnomAD Genomes	PASS	PASS	p.Arg3526Cys	p.Arg3526Cys	c.10576C>T	missense_variant	Uncertain significance		2	192654	1.03813e-05	0	0	0	18084	0	0	0	27160	0	0	0	7472	0	0	0	14098	0	0	0	17448	0	0	2	85552	0	0	0	5063	0	0	0	17777	0
X	31165639	rs398123841	T	A	gnomAD Exomes	PASS	NA	c.10554-4A>T		c.10554-4A>T	splice_region_variant			1	140524	7.11622e-06	0	0	0	10994	0	0	0	22010	0	0	0	6451	0	0	1	10411	0	0	0	13619	0	0	0	60580	0	0	0	3452	0	0	0	13007	0
X	31165639	rs398123841	T	C	gnomAD Exomes	PASS	NA	c.10554-4A>G		c.10554-4A>G	splice_region_variant	Uncertain significance		2	140524	1.42324e-05	0	0	1	10994	0	0	0	22010	0	0	0	6451	0	0	0	10411	0	0	0	13619	0	0	1	60580	0	0	0	3452	0	0	0	13007	0
X	31165648	rs755556497	A	G	gnomAD Exomes	PASS	NA	c.10554-13T>C		c.10554-13T>C	intron_variant	Likely benign	lcr	2	86158	2.32132e-05	0	1	0	7554	0	0	2	12433	0	1	0	4490	0	0	0	5528	0	0	0	10613	0	0	0	34512	0	0	0	2036	0	0	0	8992	0
X	31165651	rs764052734	A	C	gnomAD Exomes	PASS	NA	c.10554-16T>G		c.10554-16T>G	intron_variant		lcr	1	82065	1.21855e-05	0	0	0	7415	0	0	0	11803	0	0	0	4241	0	0	0	5192	0	0	0	10238	0	0	1	32475	0	0	0	1932	0	0	0	8769	0
X	31165654	rs753723135	T	A	gnomAD Exomes	PASS	NA	c.10554-19A>T		c.10554-19A>T	intron_variant		lcr	19	62781	0.000302639	0	0	0	5832	0	0	3	8290	0	0	0	3482	0	0	1	3324	0	0	0	8206	0	0	14	24467	0	0	0	1437	0	0	1	7743	0
X	31165654	rs753723135	TAAAAAAGAAA	T	gnomAD Exomes,gnomAD Genomes	PASS	PASS	c.10554-29_10554-20delTTTCTTTTTT		c.10554-29_10554-20delTTTCTTTTTT	intron_variant	Benign/Likely benign	lcr	97	70660	0.00137277	2	37	1	9311	0	1	0	8554	0	0	0	3526	0	0	76	3708	2	25	0	8785	0	0	0	27352	0	0	4	1681	0	2	16	7743	0
X	31165657	rs1289180022	AAAAGAAAAAAAAAG	A	gnomAD Exomes,gnomAD Genomes	PASS	PASS	c.10554-36_10554-23delCTTTTTTTTTCTTT		c.10554-36_10554-23delCTTTTTTTTTCTTT	intron_variant		lcr	2	41211	4.85307e-05	0	1	1	8733	0	1	0	7240	0	0	0	942	0	0	0	3561	0	0	0	3739	0	0	0	12736	0	0	1	1137	0	0	0	3123	0
X	31165659	rs1405119376	A	T	gnomAD Exomes	PASS	NA	c.10554-24T>A		c.10554-24T>A	intron_variant		lcr	1	33202	3.01187e-05	0	0	0	4878	0	0	0	7046	0	0	0	924	0	0	0	3175	0	0	0	3126	0	0	0	10017	0	0	0	901	0	0	1	3135	0
X	31165660	rs1450272549	AGAAAAAAAAAG	A	gnomAD Exomes	PASS	NA	c.10554-36_10554-26delCTTTTTTTTTC		c.10554-36_10554-26delCTTTTTTTTTC	intron_variant		lcr	4	33290	0.000120156	0	0	0	4879	0	0	4	7072	0	0	0	933	0	0	0	3186	0	0	0	3134	0	0	0	10046	0	0	0	904	0	0	0	3136	0
X	31165661	rs1420472450	G	A	gnomAD Exomes	PASS	NA	c.10554-26C>T		c.10554-26C>T	intron_variant	Benign	lcr	24	26383	0.000909677	0	0	9	3694	0	0	10	5378	0	0	0	829	0	0	0	2187	0	0	0	2845	0	0	5	8129	0	0	0	676	0	0	0	2645	0
X	31165664	rs1317091419	A	G	gnomAD Exomes	PASS	NA	c.10554-29T>C		c.10554-29T>C	intron_variant		lcr	2	35145	5.69071e-05	0	2	0	4987	0	0	0	8127	0	0	0	1009	0	0	0	3262	0	0	0	3218	0	0	1	10398	0	1	0	948	0	0	1	3196	0
X	31165665	rs867176616	AAAAAAGAAAG	A	gnomAD Exomes	PASS	NA	c.10554-40_10554-31delCTTTCTTTTT		c.10554-40_10554-31delCTTTCTTTTT	intron_variant		lcr	18	35934	0.000500918	0	6	0	5030	0	0	0	8702	0	0	0	1031	0	0	12	3196	0	4	0	3251	0	0	2	10523	0	0	1	964	0	0	3	3237	0
X	31165667	rs200534475	AAAAG	A	gnomAD Exomes,gnomAD Genomes	PASS	PASS	c.10554-36_10554-33delCTTT		c.10554-36_10554-33delCTTT	intron_variant	Benign	lcr	87710	118972	0.737232	22712	27512	5033	11888	841	1206	10511	16959	2516	2401	4864	5563	1438	1560	5652	8195	1310	1801	10334	12875	3092	2622	40164	49081	11230	12690	2675	3490	720	778	8477	10921	1565
X	31165671	rs202078408	G	A	gnomAD Exomes	PASS	NA	c.10554-36C>T		c.10554-36C>T	intron_variant		lcr	37	99298	0.000372616	0	0	0	6475	0	0	13	16376	0	0	3	5435	0	0	6	7293	0	0	1	10608	0	0	10	39312	0	0	2	2770	0	0	2	11029	0
X	31165671	rs202078408	GAAAGAA	G	gnomAD Exomes	PASS	NA	c.10554-42_10554-37delTTCTTT		c.10554-42_10554-37delTTCTTT	intron_variant		lcr	5	99298	5.03535e-05	0	2	0	6475	0	0	5	16376	0	2	0	5435	0	0	0	7293	0	0	0	10608	0	0	0	39312	0	0	0	2770	0	0	0	11029	0
X	31165671	rs202078408	G	GAA	gnomAD Exomes	PASS	NA	c.10554-38_10554-37dupTT		c.10554-38_10554-37dupTT	intron_variant		lcr	1	99298	1.00707e-05	0	1	0	6475	0	0	1	16376	0	1	0	5435	0	0	0	7293	0	0	0	10608	0	0	0	39312	0	0	0	2770	0	0	0	11029	0
X	31165675	rs200982086	G	T	gnomAD Genomes	NA	PASS	c.10554-40C>A		c.10554-40C>A	intron_variant		lcr	1	17816	5.61293e-05	0	0	0	5025	0	0	0	511	0	0	0	156	0	0	0	813	0	0	0	1864	0	0	1	8815	0	0	0	632	0	0	0	0	0
X	31165693	rs1431252872	A	G	gnomAD Genomes	NA	PASS	c.10554-58T>C		c.10554-58T>C	intron_variant		lcr	1	21499	4.65138e-05	0	0	1	5769	0	0	0	600	0	0	0	178	0	0	0	986	0	0	0	2492	0	0	0	10689	0	0	0	785	0	0	0	0	0
X	31165697	rs952459414	A	G	gnomAD Genomes	NA	PASS	c.10554-62T>C		c.10554-62T>C	intron_variant		lcr	1	21533	4.64403e-05	0	0	0	5766	0	0	0	606	0	0	0	179	0	0	0	982	0	0	0	2498	0	0	1	10719	0	0	0	783	0	0	0	0	0
X	31165697	rs952459414	AG	A	gnomAD Genomes	NA	PASS	c.10554-63delC		c.10554-63delC	intron_variant		lcr	1	21533	4.64403e-05	0	0	1	5766	0	0	0	606	0	0	0	179	0	0	0	982	0	0	0	2498	0	0	0	10719	0	0	0	783	0	0	0	0	0
X	31165699	rs780567694	T	C	gnomAD Genomes	NA	PASS	c.10554-64A>G		c.10554-64A>G	intron_variant			1	21409	4.67093e-05	0	0	0	5717	0	0	0	603	0	0	0	178	0	0	0	973	0	0	0	2484	0	0	1	10675	0	0	0	779	0	0	0	0	0
X	31187485	rs902836074	G	A	gnomAD Genomes	NA	PASS	c.10553+75C>T		c.10553+75C>T	intron_variant			2	21376	9.35629e-05	0	1	2	5781	0	1	0	586	0	0	0	181	0	0	0	997	0	0	0	2422	0	0	0	10632	0	0	0	777	0	0	0	0	0
X	31187493	rs1238038391	G	A	gnomAD Genomes	NA	PASS	c.10553+67C>T		c.10553+67C>T	intron_variant			1	21480	4.65549e-05	0	1	1	5796	0	1	0	599	0	0	0	181	0	0	0	989	0	0	0	2479	0	0	0	10655	0	0	0	781	0	0	0	0	0
X	31187520	rs1461151253	C	T	gnomAD Genomes	NA	PASS	c.10553+40G>A		c.10553+40G>A	intron_variant			1	21667	4.61531e-05	0	1	0	5829	0	0	0	607	0	0	0	178	0	0	0	993	0	0	1	2542	0	1	0	10726	0	0	0	792	0	0	0	0	0
X	31187521	rs953590602	A	AC	gnomAD Exomes	PASS	NA	c.10553+38dupG		c.10553+38dupG	intron_variant			2	165997	1.20484e-05	0	1	2	12042	0	1	0	26177	0	0	0	7121	0	0	0	12993	0	0	0	14825	0	0	0	71885	0	0	0	4162	0	0	0	16792	0
X	31187522	rs747265608	C	T	gnomAD Exomes	PASS	NA	c.10553+38G>A		c.10553+38G>A	intron_variant			1	166410	6.00925e-06	0	1	0	12070	0	0	0	26199	0	0	0	7137	0	0	0	13016	0	0	0	14845	0	0	1	72159	0	1	0	4164	0	0	0	16820	0
X	31187524	rs755219040	C	T	gnomAD Exomes	PASS	NA	c.10553+36G>A		c.10553+36G>A	intron_variant			1	167317	5.97668e-06	0	1	0	12122	0	0	0	26279	0	0	0	7160	0	0	0	13076	0	0	0	14886	0	0	0	72702	0	0	0	4191	0	0	1	16901	0
X	31187524	rs755219040	C	A	gnomAD Exomes	PASS	NA	c.10553+36G>T		c.10553+36G>T	intron_variant			1	167317	5.97668e-06	0	0	0	12122	0	0	0	26279	0	0	0	7160	0	0	0	13076	0	0	0	14886	0	0	1	72702	0	0	0	4191	0	0	0	16901	0
X	31187538	rs1176173418	C	G	gnomAD Exomes	PASS	NA	c.10553+22G>C		c.10553+22G>C	intron_variant			1	172449	5.79882e-06	0	0	0	12500	0	0	0	26675	0	0	0	7284	0	0	0	13361	0	0	0	15289	0	0	0	75768	0	0	0	4275	0	0	1	17297	0
X	31187548	rs1405190855	A	G	gnomAD Exomes	PASS	NA	c.10553+12T>C		c.10553+12T>C	intron_variant			2	175277	1.14105e-05	0	2	0	12705	0	0	0	26859	0	0	0	7324	0	0	0	13508	0	0	0	15473	0	0	2	77462	0	2	0	4335	0	0	0	17611	0
X	31187549	rs1420461241	A	G	gnomAD Exomes	PASS	NA	c.10553+11T>C		c.10553+11T>C	intron_variant			1	175561	5.69603e-06	0	1	0	12718	0	0	0	26882	0	0	0	7331	0	0	1	13522	0	1	0	15500	0	0	0	77609	0	0	0	4340	0	0	0	17659	0
X	31187577	rs751514746	A	C	gnomAD Exomes	PASS	NA	p.Asp3512Glu	p.Asp3512Glu	c.10536T>G	missense_variant	Uncertain significance		1	179622	5.56725e-06	0	1	0	12963	0	0	0	27119	0	0	0	7412	0	0	0	13696	0	0	0	15775	0	0	1	79996	0	1	0	4431	0	0	0	18230	0
X	31187608	rs773880226	T	G	gnomAD Exomes	PASS	NA	p.Glu3502Ala	p.Glu3502Ala	c.10505A>C	missense_variant	Uncertain significance		3	180398	1.66299e-05	0	0	0	12993	0	0	3	27187	0	0	0	7420	0	0	0	13713	0	0	0	15832	0	0	0	80460	0	0	0	4447	0	0	0	18346	0
X	31187635	rs1338614317	T	A	gnomAD Exomes	PASS	NA	p.Gln3493Leu	p.Gln3493Leu	c.10478A>T	missense_variant		mnv	1	179590	5.56824e-06	0	1	0	12908	0	0	0	27122	0	0	0	7417	0	0	0	13654	0	0	0	15796	0	0	0	80024	0	0	0	4437	0	0	1	18232	0
X	31187636	rs886042495	G	T	gnomAD Exomes	PASS	NA	p.Gln3493Lys	p.Gln3493Lys	c.10477C>A	missense_variant		mnv	1	179581	5.56852e-06	0	1	0	12921	0	0	0	27125	0	0	0	7417	0	0	0	13646	0	0	0	15790	0	0	0	80001	0	0	0	4434	0	0	1	18247	0
X	31187639	rs749781194	C	T	gnomAD Exomes	PASS	NA	p.Ala3492Thr	p.Ala3492Thr	c.10474G>A	missense_variant			1	179150	5.58191e-06	0	1	0	12890	0	0	0	27099	0	0	0	7410	0	0	0	13627	0	0	0	15764	0	0	1	79756	0	1	0	4414	0	0	0	18190	0
X	31187647	rs1297635532	C	T	gnomAD Exomes	PASS	NA	p.Arg3489His	p.Arg3489His	c.10466G>A	missense_variant	Uncertain significance		2	178329	1.12152e-05	0	1	0	12859	0	0	0	27044	0	0	0	7402	0	0	0	13572	0	0	0	15710	0	0	1	79286	0	0	0	4405	0	0	1	18051	0
X	31187648	rs771240938	G	A	gnomAD Exomes	PASS	NA	p.Arg3489Cys	p.Arg3489Cys	c.10465C>T	missense_variant	Uncertain significance		1	178309	5.60824e-06	0	1	0	12838	0	0	0	27049	0	0	0	7405	0	0	1	13573	0	1	0	15701	0	0	0	79288	0	0	0	4405	0	0	0	18050	0
X	31187661	rs1225615433	G	T	gnomAD Exomes	PASS	NA	p.Pro3484Pro	p.Pro3484Pro	c.10452C>A	synonymous_variant	Likely benign		1	176347	5.67064e-06	0	0	0	12711	0	0	0	26887	0	0	0	7369	0	0	0	13470	0	0	0	15600	0	0	1	78134	0	0	0	4371	0	0	0	17805	0
X	31187671	rs368594777	T	C	gnomAD Exomes	PASS	NA	p.Gln3481Arg	p.Gln3481Arg	c.10442A>G	missense_variant	Conflicting interpretations of pathogenicity		3	174833	1.71592e-05	0	1	0	12611	0	0	0	26775	0	0	0	7331	0	0	0	13406	0	0	0	15500	0	0	3	77218	0	1	0	4331	0	0	0	17661	0
X	31187673	rs372682676	G	C	gnomAD Exomes	PASS	NA	p.Asn3480Lys	p.Asn3480Lys	c.10440C>G	missense_variant			1	174795	5.72099e-06	0	1	0	12626	0	0	0	26761	0	0	0	7331	0	0	0	13396	0	0	0	15499	0	0	1	77203	0	1	0	4322	0	0	0	17657	0
X	31187685	rs190867451	G	A	gnomAD Exomes	PASS	NA	p.Cys3476Cys	p.Cys3476Cys	c.10428C>T	synonymous_variant	Likely benign		2	172760	1.15768e-05	0	0	0	12492	0	0	0	26637	0	0	0	7291	0	0	0	13286	0	0	0	15375	0	0	0	75918	0	0	2	4313	0	0	0	17448	0
X	31187715	rs1265517349	A	G	gnomAD Exomes	PASS	NA	p.Asp3466Asp	p.Asp3466Asp	c.10398T>C	synonymous_variant			1	161889	6.17707e-06	0	1	0	11738	0	0	0	25678	0	0	0	7147	0	0	0	12507	0	0	0	14702	0	0	0	69470	0	0	0	4092	0	0	1	16555	0
X	31187737	rs753756054	G	T	gnomAD Exomes	PASS	NA	c.10395-19C>A		c.10395-19C>A	intron_variant			2	145092	1.37844e-05	0	0	0	10215	0	0	0	23798	0	0	0	6851	0	0	0	11156	0	0	0	13723	0	0	2	59965	0	0	0	3787	0	0	0	15597	0
X	31187743	rs1230607170	G	T	gnomAD Exomes	PASS	NA	c.10395-25C>A		c.10395-25C>A	intron_variant			1	141215	7.0814e-06	0	0	0	9824	0	0	0	23250	0	0	0	6773	0	0	0	10832	0	0	1	13535	0	0	0	57875	0	0	0	3721	0	0	0	15405	0
X	31187744	rs757657920	G	GT	gnomAD Genomes	NA	PASS	c.10395-27dupA		c.10395-27dupA	intron_variant			1	21823	4.58232e-05	0	0	1	5858	0	0	0	618	0	0	0	183	0	0	0	990	0	0	0	2581	0	0	0	10788	0	0	0	805	0	0	0	0	0
X	31187744	rs757657920	GT	G	gnomAD Exomes,gnomAD Genomes	PASS	PASS	c.10395-27delA		c.10395-27delA	intron_variant			6	162216	3.69877e-05	0	0	1	15608	0	0	4	23743	0	0	0	6938	0	0	0	11736	0	0	0	16097	0	0	1	68246	0	0	0	4498	0	0	0	15350	0
X	31187749	rs757210926	T	C	gnomAD Exomes,gnomAD Genomes	PASS	PASS	c.10395-31A>G		c.10395-31A>G	intron_variant			8	157259	5.08715e-05	0	4	0	15000	0	0	0	23008	0	0	0	6834	0	0	0	11364	0	0	0	15788	0	0	6	65696	0	3	0	4397	0	0	2	15172	0
X	31187750	rs769352172	T	C	gnomAD Exomes,gnomAD Genomes	PASS	PASS	c.10395-32A>G		c.10395-32A>G	intron_variant			19	156578	0.000121345	0	10	1	14924	0	1	0	22949	0	0	1	6806	0	0	1	11328	0	1	0	15745	0	0	12	65297	0	6	0	4375	0	0	4	15154	0
X	31187750	rs769352172	TC	T	gnomAD Exomes	PASS	NA	c.10395-33delG		c.10395-33delG	intron_variant			9	134720	6.68052e-05	1	4	0	9053	0	0	6	22333	0	3	0	6627	0	0	0	10331	0	0	0	13163	0	0	3	54481	1	1	0	3578	0	0	0	15154	0
X	31187750	rs769352172	T	TC	gnomAD Exomes,gnomAD Genomes	PASS	PASS	c.10395-33dupG		c.10395-33dupG	intron_variant			16	156578	0.000102185	0	4	9	14924	0	3	1	22949	0	0	0	6806	0	0	1	11328	0	0	0	15745	0	0	5	65297	0	1	0	4375	0	0	0	15154	0
X	31187752	rs757078732	C	T	gnomAD Exomes	PASS	NA	c.10395-34G>A		c.10395-34G>A	intron_variant			5	133590	3.7428e-05	0	3	0	8908	0	0	0	22140	0	0	0	6619	0	0	0	10196	0	0	0	13079	0	0	0	54024	0	0	0	3571	0	0	5	15053	0
X	31187755	rs985430425	C	T	gnomAD Exomes	PASS	NA	c.10395-37G>A		c.10395-37G>A	intron_variant			1	131869	7.58328e-06	0	0	0	8648	0	0	0	21920	0	0	0	6591	0	0	0	10051	0	0	1	12987	0	0	0	53107	0	0	0	3548	0	0	0	15017	0
X	31187760	rs769288514	A	AT	gnomAD Exomes	PASS	NA	c.10395-43dupA		c.10395-43dupA	intron_variant			1	127330	7.85361e-06	0	0	1	8116	0	0	0	21253	0	0	0	6510	0	0	0	9712	0	0	0	12743	0	0	0	50739	0	0	0	3466	0	0	0	14791	0
X	31187761	rs375668248	T	C	gnomAD Exomes	PASS	NA	c.10395-43A>G		c.10395-43A>G	intron_variant			1	126557	7.90158e-06	0	0	0	8031	0	0	0	21129	0	0	0	6501	0	0	0	9629	0	0	0	12702	0	0	1	50350	0	0	0	3463	0	0	0	14752	0
X	31187770	rs1409264408	G	A	gnomAD Exomes	PASS	NA	c.10395-52C>T		c.10395-52C>T	intron_variant			1	123132	8.12137e-06	0	1	0	7613	0	0	1	20624	0	1	0	6423	0	0	0	9308	0	0	0	12497	0	0	0	48624	0	0	0	3411	0	0	0	14632	0
X	31190401	rs1008545194	C	G	gnomAD Genomes	NA	PASS	c.10394+64G>C		c.10394+64G>C	intron_variant			1	21915	4.56308e-05	0	0	0	5912	0	0	1	617	0	0	0	182	0	0	0	992	0	0	0	2605	0	0	0	10796	0	0	0	811	0	0	0	0	0
X	31190415	rs781599337	A	G	gnomAD Exomes,gnomAD Genomes	PASS	PASS	c.10394+50T>C		c.10394+50T>C	intron_variant			4	184809	2.1644e-05	0	1	0	17925	0	0	0	26512	0	0	0	7288	0	0	0	13766	0	0	0	17459	0	0	4	80183	0	1	0	4915	0	0	0	16761	0
X	31190417	rs1352781567	G	T	gnomAD Exomes	PASS	NA	c.10394+48C>A		c.10394+48C>A	intron_variant			2	163818	1.22087e-05	0	0	0	12062	0	0	0	25982	0	0	0	7125	0	0	0	12831	0	0	0	14893	0	0	2	69948	0	0	0	4131	0	0	0	16846	0
X	31190419	rs1444527810	A	G	gnomAD Exomes	PASS	NA	c.10394+46T>C		c.10394+46T>C	intron_variant			1	165659	6.0365e-06	0	1	0	12165	0	0	0	26154	0	0	0	7162	0	0	1	12954	0	1	0	15022	0	0	0	71054	0	0	0	4162	0	0	0	16986	0
X	31190421	rs748333203	T	C	gnomAD Exomes	PASS	NA	c.10394+44A>G		c.10394+44A>G	intron_variant			1	166762	5.99657e-06	0	0	0	12240	0	0	0	26243	0	0	0	7186	0	0	0	13037	0	0	0	15102	0	0	0	71686	0	0	0	4189	0	0	1	17079	0
X	31190426	rs756313540	T	C	gnomAD Exomes	PASS	NA	c.10394+39A>G		c.10394+39A>G	intron_variant			1	169042	5.91569e-06	0	0	0	12382	0	0	0	26439	0	0	0	7225	0	0	0	13167	0	0	0	15250	0	0	1	73062	0	0	0	4237	0	0	0	17280	0
X	31190431	rs1285536437	A	G	gnomAD Exomes	PASS	NA	c.10394+34T>C		c.10394+34T>C	intron_variant			2	171713	1.16473e-05	0	1	0	12540	0	0	0	26642	0	0	0	7273	0	0	0	13318	0	0	0	15406	0	0	2	74715	0	1	0	4298	0	0	0	17521	0
X	31190436	rs369773215	C	A	gnomAD Exomes	PASS	NA	c.10394+29G>T		c.10394+29G>T	intron_variant			1	173535	5.76253e-06	0	1	0	12642	0	0	0	26782	0	0	0	7312	0	0	0	13414	0	0	0	15481	0	0	1	75892	0	1	0	4314	0	0	0	17698	0
X	31190436	rs369773215	C	T	gnomAD Exomes,gnomAD Genomes	PASS	PASS	c.10394+29G>A		c.10394+29G>A	intron_variant	Benign		116	195523	0.000593281	0	51	1	18577	0	0	5	27396	0	1	0	7491	0	0	0	14411	0	0	51	18093	0	24	57	86737	0	25	2	5120	0	1	0	17698	0
X	31190438	rs1284129415	T	C	gnomAD Genomes	NA	PASS	c.10394+27A>G		c.10394+27A>G	intron_variant			1	22030	4.53926e-05	0	0	0	5948	0	0	0	617	0	0	0	180	0	0	0	996	0	0	0	2620	0	0	1	10857	0	0	0	812	0	0	0	0	0
X	31190448	rs1214433381	A	G	gnomAD Exomes	PASS	NA	c.10394+17T>C		c.10394+17T>C	intron_variant	Likely benign		1	176995	5.64988e-06	0	0	0	12811	0	0	0	26999	0	0	0	7366	0	0	0	13581	0	0	0	15708	0	0	1	78055	0	0	0	4366	0	0	0	18109	0
X	31190466	rs772371046	T	C	gnomAD Exomes	PASS	NA	p.Ile3465Val	p.Ile3465Val	c.10393A>G	missense_variant			1	179384	5.57463e-06	0	1	0	12946	0	0	0	27118	0	0	0	7402	0	0	0	13677	0	0	0	15820	0	0	1	79518	0	1	0	4424	0	0	0	18479	0
X	31190485	rs775168795	G	A	gnomAD Exomes	PASS	NA	p.Ser3458Ser	p.Ser3458Ser	c.10374C>T	synonymous_variant			1	180377	5.54394e-06	0	0	0	13007	0	0	0	27166	0	0	0	7417	0	0	0	13729	0	0	0	15849	0	0	1	80110	0	0	0	4443	0	0	0	18656	0
X	31190492	rs760285922	T	C	gnomAD Exomes	PASS	NA	p.Asn3456Ser	p.Asn3456Ser	c.10367A>G	missense_variant			2	180601	1.10741e-05	0	2	0	13019	0	0	0	27182	0	0	0	7420	0	0	0	13741	0	0	0	15867	0	0	0	80234	0	0	0	4449	0	0	2	18689	0
X	31190494	rs768218456	T	C	gnomAD Exomes	PASS	NA	p.Leu3455Leu	p.Leu3455Leu	c.10365A>G	synonymous_variant			1	180626	5.5363e-06	0	1	0	13025	0	0	0	27185	0	0	0	7421	0	0	0	13744	0	0	0	15875	0	0	1	80231	0	1	0	4445	0	0	0	18700	0
X	31190494	rs768218456	T	G	gnomAD Exomes	PASS	NA	p.Leu3455Leu	p.Leu3455Leu	c.10365A>C	synonymous_variant			1	180626	5.5363e-06	0	0	0	13025	0	0	0	27185	0	0	0	7421	0	0	0	13744	0	0	1	15875	0	0	0	80231	0	0	0	4445	0	0	0	18700	0
X	31190507	rs1201177282	T	C	gnomAD Exomes	PASS	NA	p.Asn3451Ser	p.Asn3451Ser	c.10352A>G	missense_variant	Uncertain significance		1	180539	5.53897e-06	0	0	1	13016	0	0	0	27193	0	0	0	7418	0	0	0	13742	0	0	0	15874	0	0	0	80191	0	0	0	4439	0	0	0	18666	0
X	31190518	rs1269257289	C	T	gnomAD Exomes	PASS	NA	p.Met3447Ile	p.Met3447Ile	c.10341G>A	missense_variant			1	180058	5.55377e-06	0	1	0	12981	0	0	0	27170	0	0	0	7411	0	0	0	13715	0	0	0	15847	0	0	1	79910	0	1	0	4434	0	0	0	18590	0
X	31190543	rs1166077482	G	A	gnomAD Exomes	PASS	NA	c.10329-13C>T		c.10329-13C>T	intron_variant			1	176940	5.65163e-06	0	0	0	12828	0	0	0	27012	0	0	0	7339	0	0	0	13564	0	0	0	15689	0	0	1	77929	0	0	0	4389	0	0	0	18190	0
X	31190561	rs1421647831	T	C	gnomAD Exomes	PASS	NA	c.10329-31A>G		c.10329-31A>G	intron_variant			1	170689	5.85861e-06	0	1	0	12489	0	0	0	26557	0	0	0	7256	0	0	0	13212	0	0	0	15309	0	0	0	74117	0	0	0	4264	0	0	1	17485	0
X	31190564	rs1411702092	T	C	gnomAD Exomes	PASS	NA	c.10329-34A>G		c.10329-34A>G	intron_variant			1	169084	5.91422e-06	0	0	0	12403	0	0	0	26456	0	0	0	7221	0	0	0	13126	0	0	0	15206	0	0	1	73102	0	0	0	4237	0	0	0	17333	0
X	31190569	rs761173956	C	T	gnomAD Exomes	PASS	NA	c.10329-39G>A		c.10329-39G>A	intron_variant			6	166385	3.60609e-05	0	1	0	12245	0	0	3	26240	0	0	0	7166	0	0	0	12947	0	0	0	14992	0	0	1	71479	0	0	0	4178	0	0	2	17138	0
X	31190570	rs765228597	G	T	gnomAD Exomes	PASS	NA	c.10329-40C>A		c.10329-40C>A	intron_variant			1	165679	6.03577e-06	0	0	0	12194	0	0	0	26202	0	0	0	7154	0	0	0	12904	0	0	0	14950	0	0	0	71030	0	0	0	4179	0	0	1	17066	0
X	31190570	rs765228597	G	A	gnomAD Exomes	PASS	NA	c.10329-40C>T		c.10329-40C>T	intron_variant			2	165679	1.20715e-05	0	1	0	12194	0	0	0	26202	0	0	0	7154	0	0	0	12904	0	0	0	14950	0	0	2	71030	0	1	0	4179	0	0	0	17066	0
X	31190574	rs371720233	T	C	gnomAD Exomes,gnomAD Genomes	PASS	PASS	c.10329-44A>G		c.10329-44A>G	intron_variant			2	184744	1.08258e-05	0	0	2	17941	0	0	0	26617	0	0	0	7308	0	0	0	13673	0	0	0	17339	0	0	0	80109	0	0	0	4917	0	0	0	16840	0
X	31190576	rs766256291	G	C	gnomAD Exomes	PASS	NA	c.10329-46C>G		c.10329-46C>G	intron_variant			6	162255	3.69788e-05	0	2	0	11972	0	0	0	25962	0	0	0	7108	0	0	0	12634	0	0	0	14676	0	0	6	68978	0	2	0	4111	0	0	0	16814	0
X	31190581	rs926005441	T	C	gnomAD Exomes	PASS	NA	c.10329-51A>G		c.10329-51A>G	intron_variant			1	160551	6.22855e-06	0	0	0	11884	0	0	0	25785	0	0	0	7068	0	0	0	12508	0	0	0	14596	0	0	0	67966	0	0	0	4087	0	0	1	16657	0
X	31190583	rs376003938	T	C	gnomAD Genomes	NA	PASS	c.10329-53A>G		c.10329-53A>G	intron_variant			2	21966	9.10498e-05	0	1	2	5914	0	1	0	619	0	0	0	183	0	0	0	1000	0	0	0	2602	0	0	0	10843	0	0	0	805	0	0	0	0	0
X	31190596	rs1340882835	C	T	gnomAD Genomes	NA	PASS	c.10329-66G>A		c.10329-66G>A	intron_variant			1	21900	4.56621e-05	0	1	0	5879	0	0	0	621	0	0	0	184	0	0	0	1000	0	0	0	2599	0	0	1	10811	0	1	0	806	0	0	0	0	0
X	31191589	rs2404496	C	T	gnomAD Genomes	NA	PASS	c.10328+67G>A		c.10328+67G>A	intron_variant	Benign		19011	21798	0.872144	5244	6961	5692	5897	1706	2149	481	604	131	156	171	185	35	96	851	984	196	391	2185	2591	658	625	8939	10742	2308	3338	692	795	210	206	0	0	0
X	31191592	rs920189246	A	G	gnomAD Genomes	NA	PASS	c.10328+64T>C		c.10328+64T>C	intron_variant			2	22006	9.08843e-05	0	0	0	5937	0	0	0	611	0	0	0	183	0	0	2	1007	0	0	0	2597	0	0	0	10872	0	0	0	799	0	0	0	0	0
X	31191607	rs930105996	G	C	gnomAD Genomes	NA	PASS	c.10328+49C>G		c.10328+49C>G	intron_variant			2	21995	9.09298e-05	0	1	0	5949	0	0	0	610	0	0	0	180	0	0	0	1012	0	0	0	2593	0	0	2	10847	0	1	0	804	0	0	0	0	0
X	31191613	rs1268898159	T	C	gnomAD Exomes	PASS	NA	c.10328+43A>G		c.10328+43A>G	intron_variant			1	180863	5.52905e-06	0	0	0	13046	0	0	0	27142	0	0	0	7407	0	0	1	13737	0	0	0	15899	0	0	0	80400	0	0	0	4439	0	0	0	18793	0
X	31191621	rs1364755549	A	G	gnomAD Exomes	PASS	NA	c.10328+35T>C		c.10328+35T>C	intron_variant			1	181394	5.51286e-06	0	0	0	13077	0	0	0	27186	0	0	0	7424	0	0	0	13757	0	0	0	15925	0	0	1	80663	0	0	0	4457	0	0	0	18905	0
X	31191623	rs770690533	C	G	gnomAD Exomes	PASS	NA	c.10328+33G>C		c.10328+33G>C	intron_variant			1	181393	5.51289e-06	0	0	0	13068	0	0	0	27177	0	0	0	7424	0	0	0	13759	0	0	0	15917	0	0	1	80684	0	0	0	4453	0	0	0	18911	0
X	31191625	rs755445951	A	G	gnomAD Exomes,gnomAD Genomes	PASS	PASS	c.10328+31T>C		c.10328+31T>C	intron_variant			2	203703	9.81822e-06	0	0	1	19047	0	0	1	27823	0	0	0	7616	0	0	0	14787	0	0	0	18535	0	0	0	91678	0	0	0	5268	0	0	0	18949	0
X	31191626	rs1356653078	T	C	gnomAD Exomes	PASS	NA	c.10328+30A>G		c.10328+30A>G	intron_variant			3	181687	1.65119e-05	0	1	0	13089	0	0	0	27219	0	0	0	7437	0	0	3	13776	0	1	0	15931	0	0	0	80816	0	0	0	4464	0	0	0	18955	0
X	31191631	rs779495674	G	T	gnomAD Exomes	PASS	NA	c.10328+25C>A		c.10328+25C>A	intron_variant			2	181778	1.10024e-05	0	2	0	13087	0	0	0	27232	0	0	0	7444	0	0	0	13772	0	0	0	15935	0	0	2	80856	0	2	0	4469	0	0	0	18983	0
X	31191641	rs1290220063	C	CAACT	gnomAD Exomes	PASS	NA	c.10328+11_10328+14dupAGTT		c.10328+11_10328+14dupAGTT	intron_variant			1	182108	5.49125e-06	0	0	0	13103	0	0	0	27267	0	0	0	7454	0	0	1	13793	0	0	0	15962	0	0	0	81028	0	0	0	4483	0	0	0	19018	0
X	31191649	rs746337275	C	G	gnomAD Exomes	PASS	NA	c.10328+7G>C		c.10328+7G>C	splice_region_variant	Likely benign		1	182247	5.48706e-06	0	1	1	13112	0	1	0	27290	0	0	0	7455	0	0	0	13804	0	0	0	15966	0	0	0	81101	0	0	0	4486	0	0	0	19033	0
X	31191660	rs1190810913	T	C	gnomAD Exomes	PASS	NA	p.Ser3442Gly	p.Ser3442Gly	c.10324A>G	missense_variant			1	182381	5.48303e-06	0	0	1	13115	0	0	0	27293	0	0	0	7459	0	0	0	13812	0	0	0	15970	0	0	0	81199	0	0	0	4487	0	0	0	19046	0
X	31191665	rs1243654997	T	C	gnomAD Exomes	PASS	NA	p.Tyr3440Cys	p.Tyr3440Cys	c.10319A>G	missense_variant			1	182415	5.48201e-06	0	1	0	13115	0	0	0	27289	0	0	0	7462	0	0	1	13810	0	1	0	15972	0	0	0	81235	0	0	0	4488	0	0	0	19044	0
X	31191670	rs772462621	T	C	gnomAD Exomes	PASS	NA	p.Glu3438Glu	p.Glu3438Glu	c.10314A>G	synonymous_variant			1	182449	5.48098e-06	0	0	0	13116	0	0	0	27295	0	0	0	7461	0	0	0	13818	0	0	0	15973	0	0	1	81262	0	0	0	4483	0	0	0	19041	0
X	31191676	rs780389106	G	A	gnomAD Exomes	PASS	NA	p.Arg3436Arg	p.Arg3436Arg	c.10308C>T	synonymous_variant	Likely benign		3	182446	1.64432e-05	0	1	0	13114	0	0	0	27297	0	0	0	7461	0	0	0	13814	0	0	0	15970	0	0	0	81269	0	0	0	4485	0	0	3	19036	0
X	31191677	rs372442975	C	T	gnomAD Exomes	PASS	NA	p.Arg3436His	p.Arg3436His	c.10307G>A	missense_variant	Uncertain significance		3	182398	1.64475e-05	0	1	0	13109	0	0	2	27285	0	1	0	7459	0	0	1	13808	0	0	0	15970	0	0	0	81250	0	0	0	4484	0	0	0	19033	0
X	31191678	rs768314745	G	A	gnomAD Exomes	PASS	NA	p.Arg3436Cys	p.Arg3436Cys	c.10306C>T	missense_variant	Uncertain significance		5	182413	2.74103e-05	0	2	0	13107	0	0	3	27297	0	0	0	7459	0	0	0	13813	0	0	0	15968	0	0	0	81255	0	0	1	4482	0	1	1	19032	0
X	31191693	rs776084073	C	G	gnomAD Exomes	PASS	NA	p.Asp3431His	p.Asp3431His	c.10291G>C	missense_variant			1	182309	5.48519e-06	0	0	0	13110	0	0	0	27259	0	0	0	7447	0	0	0	13807	0	0	0	15963	0	0	0	81229	0	0	0	4481	0	0	1	19013	0
X	31191693	rs776084073	C	T	gnomAD Exomes	PASS	NA	p.Asp3431Asn	p.Asp3431Asn	c.10291G>A	missense_variant	Conflicting interpretations of pathogenicity		2	182309	1.09704e-05	0	1	0	13110	0	0	1	27259	0	1	0	7447	0	0	0	13807	0	0	0	15963	0	0	1	81229	0	0	0	4481	0	0	0	19013	0
X	31191694	rs1453988716	G	A	gnomAD Genomes	NA	PASS	p.His3430His	p.His3430His	c.10290C>T	synonymous_variant	Likely benign		1	22094	4.52612e-05	0	1	1	5979	0	1	0	614	0	0	0	179	0	0	0	1015	0	0	0	2620	0	0	0	10879	0	0	0	808	0	0	0	0	0
X	31191708	rs1391772078	G	A	gnomAD Exomes	PASS	NA	p.Pro3426Ser	p.Pro3426Ser	c.10276C>T	missense_variant			1	182219	5.4879e-06	0	0	0	13104	0	0	1	27243	0	0	0	7443	0	0	0	13791	0	0	0	15944	0	0	0	81259	0	0	0	4476	0	0	0	18959	0
X	31191712	rs1400465644	C	T	gnomAD Exomes	PASS	NA	p.Ser3424Ser	p.Ser3424Ser	c.10272G>A	synonymous_variant	Likely benign		2	181969	1.09909e-05	0	1	0	13100	0	0	0	27205	0	0	0	7428	0	0	0	13792	0	0	0	15917	0	0	2	81195	0	1	0	4465	0	0	0	18867	0
X	31191725	rs190073316	T	C	gnomAD Exomes	PASS	NA	c.10263-4A>G		c.10263-4A>G	splice_region_variant			1	181612	5.50624e-06	0	0	0	13086	0	0	1	27170	0	0	0	7411	0	0	0	13774	0	0	0	15870	0	0	0	81084	0	0	0	4460	0	0	0	18757	0
X	31191743		T	TGAAATA	gnomAD Exomes	PASS	NA	c.10263-23_10263-22insTATTTC		c.10263-23_10263-22insTATTTC	intron_variant			1	180578	5.53777e-06	0	0	0	13034	0	0	0	27074	0	0	0	7386	0	0	0	13716	0	0	0	15791	0	0	1	80596	0	0	0	4434	0	0	0	18547	0
X	31191745	rs1347351209	G	C	gnomAD Exomes	PASS	NA	c.10263-24C>G		c.10263-24C>G	intron_variant			1	180358	5.54453e-06	0	0	0	13030	0	0	0	27046	0	0	0	7380	0	0	0	13704	0	0	0	15774	0	0	1	80494	0	0	0	4429	0	0	0	18501	0
X	31191753	rs1247621222	T	C	gnomAD Exomes	PASS	NA	c.10263-32A>G		c.10263-32A>G	intron_variant			3	178697	1.67882e-05	0	1	0	12967	0	0	3	26880	0	1	0	7328	0	0	0	13623	0	0	0	15718	0	0	0	79740	0	0	0	4379	0	0	0	18062	0
X	31191754	rs762954655	A	C	gnomAD Exomes	PASS	NA	c.10263-33T>G		c.10263-33T>G	intron_variant			3	178455	1.6811e-05	0	0	0	12936	0	0	0	26833	0	0	0	7319	0	0	0	13619	0	0	1	15679	0	0	2	79651	0	0	0	4372	0	0	0	18046	0
X	31191755	rs766344332	C	T	gnomAD Exomes	PASS	NA	c.10263-34G>A		c.10263-34G>A	intron_variant			1	178717	5.59544e-06	0	1	0	12975	0	0	0	26855	0	0	0	7318	0	0	0	13625	0	0	0	15736	0	0	1	79750	0	1	0	4391	0	0	0	18067	0
X	31191758	rs751387143	T	A	gnomAD Genomes	NA	PASS	c.10263-37A>T		c.10263-37A>T	intron_variant			1	21995	4.54649e-05	0	0	1	5937	0	0	0	614	0	0	0	178	0	0	0	1002	0	0	0	2608	0	0	0	10850	0	0	0	806	0	0	0	0	0
X	31191758	rs751387143	T	C	gnomAD Exomes	PASS	NA	c.10263-37A>G		c.10263-37A>G	intron_variant			3	177713	1.68812e-05	0	2	0	12936	0	0	0	26778	0	0	0	7271	0	0	0	13577	0	0	0	15707	0	0	3	79303	0	2	0	4363	0	0	0	17778	0
X	31191762	rs1286002431	T	C	gnomAD Exomes	PASS	NA	c.10263-41A>G		c.10263-41A>G	intron_variant			1	176263	5.67334e-06	0	0	1	12883	0	0	0	26633	0	0	0	7216	0	0	0	13494	0	0	0	15655	0	0	0	78650	0	0	0	4316	0	0	0	17416	0
X	31191766	rs1465193529	T	C	gnomAD Exomes	PASS	NA	c.10263-45A>G		c.10263-45A>G	intron_variant			1	175284	5.70503e-06	0	0	0	12821	0	0	0	26575	0	0	0	7193	0	0	0	13433	0	0	0	15584	0	0	1	78108	0	0	0	4295	0	0	0	17275	0
X	31191767	rs759337911	G	A	gnomAD Exomes	PASS	NA	c.10263-46C>T		c.10263-46C>T	intron_variant			2	174341	1.14718e-05	0	0	0	12777	0	0	2	26497	0	0	0	7160	0	0	0	13370	0	0	0	15568	0	0	0	77622	0	0	0	4275	0	0	0	17072	0
X	31191768	rs375647718	G	C	gnomAD Exomes	PASS	NA	c.10263-47C>G		c.10263-47C>G	intron_variant			1	174037	5.7459e-06	0	0	0	12769	0	0	0	26473	0	0	0	7132	0	0	0	13341	0	0	0	15545	0	0	1	77526	0	0	0	4268	0	0	0	16983	0
X	31191770	rs774865038	G	GA	gnomAD Exomes	PASS	NA	c.10263-50dupT		c.10263-50dupT	intron_variant			2	172992	1.15612e-05	0	2	0	12713	0	0	0	26342	0	0	0	7093	0	0	0	13281	0	0	0	15495	0	0	0	76993	0	0	0	4250	0	0	2	16825	0
X	31195991	rs923015917	A	T	gnomAD Genomes	NA	PASS	c.10262+58T>A		c.10262+58T>A	intron_variant			1	21569	4.63628e-05	0	1	0	5820	0	0	0	611	0	0	0	180	0	0	1	990	0	1	0	2484	0	0	0	10701	0	0	0	783	0	0	0	0	0
X	31195998	rs150818656	C	G	gnomAD Exomes	PASS	NA	c.10262+51G>C		c.10262+51G>C	intron_variant			2	169059	1.18302e-05	0	0	2	12029	0	0	0	26263	0	0	0	7173	0	0	0	13180	0	0	0	15205	0	0	0	74164	0	0	0	4249	0	0	0	16796	0
X	31195998	rs150818656	C	T	gnomAD Exomes,gnomAD Genomes	PASS	PASS	c.10262+51G>A		c.10262+51G>A	intron_variant	Likely benign		222	190410	0.00116591	0	48	195	17769	0	43	15	26861	0	0	0	7351	0	0	0	14150	0	0	0	17659	0	0	9	84796	0	3	2	5028	0	1	1	16796	0
X	31196002	rs778824763	C	T	gnomAD Exomes	PASS	NA	c.10262+47G>A		c.10262+47G>A	intron_variant			5	171758	2.91107e-05	0	1	0	12243	0	0	2	26513	0	0	0	7231	0	0	0	13363	0	0	0	15382	0	0	2	75692	0	0	0	4296	0	0	1	17038	0
X	31196003	rs746258154	G	A	gnomAD Exomes	PASS	NA	c.10262+46C>T		c.10262+46C>T	intron_variant			3	172587	1.73825e-05	0	0	0	12304	0	0	0	26600	0	0	0	7256	0	0	0	13408	0	0	0	15427	0	0	2	76139	0	0	0	4311	0	0	1	17142	0
X	31196023	rs1458150445	C	T	gnomAD Exomes	PASS	NA	c.10262+26G>A		c.10262+26G>A	intron_variant			1	177071	5.64745e-06	0	1	0	12651	0	0	0	27000	0	0	0	7340	0	0	0	13630	0	0	0	15713	0	0	1	78632	0	1	0	4397	0	0	0	17708	0
X	31196030	rs1336646765	C	T	gnomAD Exomes	PASS	NA	c.10262+19G>A		c.10262+19G>A	intron_variant			1	178096	5.61495e-06	0	0	0	12730	0	0	0	27064	0	0	0	7368	0	0	0	13681	0	0	0	15768	0	0	1	79232	0	0	0	4416	0	0	0	17837	0
X	31196031		A	T	gnomAD Genomes	NA	PASS	c.10262+18T>A		c.10262+18T>A	intron_variant			1	21877	4.57101e-05	0	1	0	5912	0	0	0	616	0	0	0	182	0	0	0	994	0	0	0	2576	0	0	0	10795	0	0	1	802	0	1	0	0	0
X	31196033	rs774636331	C	CA	gnomAD Exomes	PASS	NA	c.10262+15dupT		c.10262+15dupT	intron_variant	Benign		10	176402	5.66887e-05	0	4	0	12594	0	0	8	26869	0	2	0	7346	0	0	2	13575	0	2	0	15638	0	0	0	78288	0	0	0	4376	0	0	0	17716	0
X	31196034	rs775323928	A	T	gnomAD Exomes	PASS	NA	c.10262+15T>A		c.10262+15T>A	intron_variant			1	176695	5.65947e-06	0	1	0	12631	0	0	0	26896	0	0	0	7351	0	0	0	13569	0	0	0	15676	0	0	1	78470	0	1	0	4382	0	0	0	17720	0
X	31196044	rs758885534	C	G	gnomAD Exomes,gnomAD Genomes	PASS	PASS	c.10262+5G>C		c.10262+5G>C	splice_region_variant		os_lof	5	200791	2.49015e-05	0	2	0	18678	0	0	0	27742	0	0	0	7566	0	0	5	14697	0	2	0	18401	0	0	0	90548	0	0	0	5231	0	0	0	17928	0
X	31196048	rs145603325	C	T	gnomAD Exomes,gnomAD Genomes	PASS	PASS	c.10262+1G>A		c.10262+1G>A	splice_donor_variant	Conflicting interpretations of pathogenicity		54	200813	0.000268907	0	15	31	18684	0	9	14	27746	0	1	0	7561	0	0	1	14706	0	1	1	18402	0	0	5	90537	0	2	0	5231	0	0	2	17946	0
X	31196049	rs104894791	G	A	gnomAD Exomes	PASS	NA	p.Ala3421Val	p.Ala3421Val	c.10262C>T	missense_variant	Uncertain significance		2	179063	1.11693e-05	0	0	0	12829	0	0	0	27134	0	0	0	7387	0	0	0	13725	0	0	0	15820	0	0	2	79780	0	0	0	4441	0	0	0	17947	0
X	31196059	rs747382806	C	T	gnomAD Exomes	PASS	NA	p.Val3418Ile	p.Val3418Ile	c.10252G>A	missense_variant			1	179258	5.57855e-06	0	1	0	12844	0	0	0	27140	0	0	0	7388	0	0	0	13729	0	0	0	15828	0	0	1	79873	0	1	0	4460	0	0	0	17996	0
X	31196062	rs373898385	G	C	gnomAD Exomes,gnomAD Genomes	PASS	PASS	p.Pro3417Ala	p.Pro3417Ala	c.10249C>G	missense_variant	Conflicting interpretations of pathogenicity		4	200946	1.99058e-05	0	1	0	18662	0	0	0	27758	0	0	0	7576	0	0	0	14704	0	0	0	18414	0	0	4	90597	0	1	0	5251	0	0	0	17984	0
X	31196063	rs376745644	C	G	gnomAD Exomes	PASS	NA	p.Trp3416Cys	p.Trp3416Cys	c.10248G>C	missense_variant	Likely benign		3	179224	1.67388e-05	0	1	0	12832	0	0	0	27134	0	0	0	7396	0	0	0	13724	0	0	0	15822	0	0	3	79878	0	1	0	4455	0	0	0	17983	0
X	31196064	rs201217593	C	T	gnomAD Exomes,gnomAD Genomes	PASS	PASS	p.Trp3416Ter	p.Trp3416Ter	c.10247G>A	stop_gained	Conflicting interpretations of pathogenicity		5	200930	2.48843e-05	0	2	2	18638	0	1	0	27762	0	0	0	7575	0	0	1	14707	0	1	0	18386	0	0	2	90615	0	0	0	5250	0	0	0	17997	0
X	31196069	rs1261151714	G	A	gnomAD Exomes	PASS	NA	p.Asn3414Asn	p.Asn3414Asn	c.10242C>T	synonymous_variant			1	178797	5.59294e-06	0	0	0	12785	0	0	0	27096	0	0	0	7385	0	0	1	13719	0	0	0	15794	0	0	0	79650	0	0	0	4441	0	0	0	17927	0
X	31196073	rs1462556759	A	G	gnomAD Exomes	PASS	NA	p.Ile3413Thr	p.Ile3413Thr	c.10238T>C	missense_variant			1	178800	5.59284e-06	0	1	0	12786	0	0	0	27087	0	0	0	7378	0	0	0	13716	0	0	0	15807	0	0	1	79679	0	1	0	4441	0	0	0	17906	0
X	31196080	rs1320040460	TAACGGGACTGCAA	T	gnomAD Genomes	NA	PASS	c.10224-6_10230delTTGCAGTCCCGTT		c.10224-6_10230delTTGCAGTCCCGTT	splice_acceptor_variant			1	21493	4.65268e-05	0	0	0	5757	0	0	0	614	0	0	0	179	0	0	1	973	0	0	0	2543	0	0	0	10633	0	0	0	794	0	0	0	0	0
X	31196083	rs751030250	C	T	gnomAD Exomes	PASS	NA	p.Val3410Ile	p.Val3410Ile	c.10228G>A	missense_variant	Conflicting interpretations of pathogenicity		10	177649	5.62908e-05	0	3	0	12695	0	0	0	27028	0	0	0	7348	0	0	1	13671	0	0	1	15722	0	0	5	79002	0	2	0	4430	0	0	3	17753	0
X	31196083	rs751030250	C	A	gnomAD Exomes	PASS	NA	p.Val3410Phe	p.Val3410Phe	c.10228G>T	missense_variant	Uncertain significance		7	177649	3.94035e-05	0	0	0	12695	0	0	7	27028	0	0	0	7348	0	0	0	13671	0	0	0	15722	0	0	0	79002	0	0	0	4430	0	0	0	17753	0
X	31196084	rs1256875628	G	A	gnomAD Exomes	PASS	NA	p.Pro3409Pro	p.Pro3409Pro	c.10227C>T	synonymous_variant	Likely benign		2	177489	1.12683e-05	0	1	0	12677	0	0	0	27026	0	0	0	7352	0	0	2	13661	0	1	0	15708	0	0	0	78907	0	0	0	4426	0	0	0	17732	0
X	31196086	rs770996763	G	C	gnomAD Exomes	PASS	NA	p.Pro3409Ala	p.Pro3409Ala	c.10225C>G	missense_variant			1	177414	5.63653e-06	0	0	0	12689	0	0	0	27013	0	0	0	7352	0	0	0	13649	0	0	0	15706	0	0	1	78855	0	0	0	4424	0	0	0	17726	0
X	31196086	rs770996763	G	T	gnomAD Exomes	PASS	NA	p.Pro3409Thr	p.Pro3409Thr	c.10225C>A	missense_variant			1	177414	5.63653e-06	0	0	0	12689	0	0	0	27013	0	0	0	7352	0	0	0	13649	0	0	0	15706	0	0	0	78855	0	0	1	4424	0	0	0	17726	0
X	31196087	rs774389538	A	T	gnomAD Exomes,gnomAD Genomes	PASS	PASS	p.Thr3408Thr	p.Thr3408Thr	c.10224T>A	splice_region_variant	Benign/Likely benign		26	198956	0.000130682	0	11	0	18504	0	0	0	27609	0	0	0	7530	0	0	24	14626	0	10	0	18274	0	0	1	89523	0	0	0	5214	0	0	1	17676	0
X	31196091	rs1254329222	C	T	gnomAD Exomes	PASS	NA	c.10224-4G>A		c.10224-4G>A	splice_region_variant	Likely benign		1	176866	5.654e-06	0	0	0	12639	0	0	0	26976	0	0	0	7346	0	0	0	13633	0	0	0	15680	0	0	1	78551	0	0	0	4403	0	0	0	17638	0
X	31196092	rs768272792	A	G	gnomAD Exomes	PASS	NA	c.10224-5T>C		c.10224-5T>C	splice_region_variant	Likely benign		3	176752	1.69729e-05	0	2	1	12641	0	1	0	26969	0	0	0	7343	0	0	0	13620	0	0	0	15676	0	0	0	78488	0	0	0	4410	0	0	2	17605	0
X	31196102	rs1439730714	A	T	gnomAD Genomes	NA	PASS	c.10224-15T>A		c.10224-15T>A	intron_variant			1	21791	4.58905e-05	0	0	0	5879	0	0	0	611	0	0	0	183	0	0	0	986	0	0	0	2570	0	0	1	10763	0	0	0	799	0	0	0	0	0
X	31196112	rs1471203534	G	C	gnomAD Exomes	PASS	NA	c.10224-25C>G		c.10224-25C>G	intron_variant			1	172686	5.79086e-06	0	1	0	12283	0	0	0	26568	0	0	0	7283	0	0	1	13376	0	1	0	15454	0	0	0	76199	0	0	0	4339	0	0	0	17184	0
X	31196120	rs776949117	C	T	gnomAD Exomes	PASS	NA	c.10224-33G>A		c.10224-33G>A	intron_variant			2	169866	1.1774e-05	0	0	0	12079	0	0	0	26321	0	0	0	7221	0	0	0	13186	0	0	0	15277	0	0	0	74574	0	0	0	4273	0	0	2	16935	0
X	31196124	rs374033836	C	T	gnomAD Exomes,gnomAD Genomes	PASS	PASS	c.10224-37G>A		c.10224-37G>A	intron_variant			19	189557	0.000100234	0	8	1	17700	0	0	0	26736	0	0	0	7367	0	0	1	14047	0	0	0	17731	0	0	14	84168	0	8	2	5032	0	0	1	16776	0
X	31196124	rs374033836	C	A	gnomAD Exomes	PASS	NA	c.10224-37G>T		c.10224-37G>T	intron_variant			2	167982	1.1906e-05	0	1	0	11911	0	0	0	26131	0	0	0	7185	0	0	0	13070	0	0	0	15177	0	0	2	73490	0	1	0	4242	0	0	0	16776	0
X	31196125	rs750510962	G	A	gnomAD Exomes	PASS	NA	c.10224-38C>T		c.10224-38C>T	intron_variant			4	166544	2.40177e-05	0	1	0	11798	0	0	0	26006	0	0	0	7136	0	0	0	12982	0	0	0	15090	0	0	2	72626	0	0	0	4223	0	0	2	16683	0
X	31196136	rs377126917	C	T	gnomAD Exomes,gnomAD Genomes	PASS	PASS	c.10224-49G>A		c.10224-49G>A	intron_variant			11	181231	6.0696e-05	0	2	0	16882	0	0	8	25891	0	1	0	7189	0	0	0	13494	0	0	0	17195	0	0	3	79430	0	1	0	4880	0	0	0	16270	0
X	31196138	rs774156629	C	T	gnomAD Exomes	PASS	NA	c.10224-51G>A		c.10224-51G>A	intron_variant			1	158212	6.32063e-06	0	0	0	10993	0	0	0	25085	0	0	0	6992	0	0	0	12409	0	0	0	14605	0	0	0	67902	0	0	1	4075	0	0	0	16151	0
X	31196138	rs774156629	C	CA	gnomAD Exomes,gnomAD Genomes	PASS	PASS	c.10224-52dupT		c.10224-52dupT	intron_variant			16	179495	8.9139e-05	0	5	0	16681	0	0	0	25685	0	0	0	7172	0	0	8	13376	0	3	0	17109	0	0	7	78471	0	2	0	4850	0	0	1	16151	0
X	31196149	rs1023640526	A	T	gnomAD Genomes	NA	PASS	c.10224-62T>A		c.10224-62T>A	intron_variant			1	21590	4.63177e-05	0	0	0	5787	0	0	0	606	0	0	0	182	0	0	0	975	0	0	0	2546	0	0	1	10703	0	0	0	791	0	0	0	0	0
X	31196152	rs1266785129	G	C	gnomAD Genomes	NA	PASS	c.10224-65C>G		c.10224-65C>G	intron_variant			1	21517	4.64749e-05	0	0	0	5762	0	0	0	606	0	0	0	182	0	0	0	972	0	0	0	2531	0	0	1	10676	0	0	0	788	0	0	0	0	0
X	31196155	rs1006466735	A	AG	gnomAD Genomes	NA	PASS	c.10224-69dupC		c.10224-69dupC	intron_variant			7	21621	0.000323759	0	1	0	5795	0	0	0	604	0	0	0	183	0	0	0	973	0	0	0	2544	0	0	7	10733	0	1	0	789	0	0	0	0	0
X	31196717	rs1318751714	G	C	gnomAD Genomes	NA	PASS	c.10223+69C>G		c.10223+69C>G	intron_variant			1	21764	4.59474e-05	0	0	0	5839	0	0	0	617	0	0	0	180	0	0	0	1004	0	0	0	2559	0	0	0	10771	0	0	1	794	0	0	0	0	0
X	31196717	rs1318751714	G	A	gnomAD Genomes	NA	PASS	c.10223+69C>T		c.10223+69C>T	intron_variant			1	21764	4.59474e-05	0	0	0	5839	0	0	0	617	0	0	0	180	0	0	0	1004	0	0	0	2559	0	0	1	10771	0	0	0	794	0	0	0	0	0
X	31196731	rs1344489766	G	C	gnomAD Genomes	NA	PASS	c.10223+55C>G		c.10223+55C>G	intron_variant			1	21782	4.59095e-05	0	0	1	5862	0	0	0	613	0	0	0	176	0	0	0	997	0	0	0	2564	0	0	0	10771	0	0	0	799	0	0	0	0	0
X	31196733	rs1403975243	G	A	gnomAD Exomes	PASS	NA	c.10223+53C>T		c.10223+53C>T	intron_variant			1	166920	5.99089e-06	0	0	0	12946	0	0	0	25679	0	0	0	6038	0	0	0	13509	0	0	0	15009	0	0	1	75254	0	0	0	4133	0	0	0	14352	0
X	31196736	rs755421757	G	A	gnomAD Exomes	PASS	NA	c.10223+50C>T		c.10223+50C>T	intron_variant			2	170264	1.17465e-05	0	1	0	13039	0	0	0	26352	0	0	0	6296	0	0	0	13684	0	0	0	15133	0	0	2	76371	0	1	0	4211	0	0	0	15178	0
X	31196738	rs200262697	T	C	gnomAD Exomes,gnomAD Genomes	PASS	PASS	c.10223+48A>G		c.10223+48A>G	intron_variant	Benign		31	192675	0.000160893	0	10	26	18899	0	9	4	27016	0	1	0	6557	0	0	0	14706	0	0	0	17744	0	0	0	87400	0	0	1	5032	0	0	0	15321	0
X	31196751		A	C	gnomAD Exomes	PASS	NA	c.10223+35T>G		c.10223+35T>G	intron_variant			1	175631	5.69376e-06	0	1	0	13093	0	0	0	26903	0	0	0	6801	0	0	0	13771	0	0	0	15476	0	0	0	78615	0	0	1	4353	0	1	0	16619	0
X	31196754	rs761664716	CAA	C	gnomAD Exomes	PASS	NA	c.10223+30_10223+31delTT		c.10223+30_10223+31delTT	intron_variant			1	176302	5.67209e-06	0	1	0	13090	0	0	0	26940	0	0	0	6848	0	0	0	13780	0	0	0	15519	0	0	1	78888	0	1	0	4361	0	0	0	16876	0
X	31196759	rs1338820951	G	C	gnomAD Exomes	PASS	NA	c.10223+27C>G		c.10223+27C>G	intron_variant			1	177868	5.62215e-06	0	1	0	13106	0	0	0	27055	0	0	0	7005	0	0	0	13804	0	0	0	15615	0	0	0	79558	0	0	0	4395	0	0	1	17330	0
X	31196766	rs886042643	C	G	gnomAD Genomes	NA	PASS	c.10223+20G>C		c.10223+20G>C	intron_variant			1	21833	4.58022e-05	0	0	1	5875	0	0	0	612	0	0	0	181	0	0	0	997	0	0	0	2583	0	0	0	10786	0	0	0	799	0	0	0	0	0
X	31196766	rs886042643	C	T	gnomAD Exomes	PASS	NA	c.10223+20G>A		c.10223+20G>A	intron_variant	Conflicting interpretations of pathogenicity		1	179000	5.58659e-06	0	0	1	13122	0	0	0	27143	0	0	0	7134	0	0	0	13809	0	0	0	15684	0	0	0	79967	0	0	0	4425	0	0	0	17716	0
X	31196771	rs1483477724	T	C	gnomAD Exomes	PASS	NA	c.10223+15A>G		c.10223+15A>G	intron_variant			2	180238	1.10964e-05	0	1	0	13136	0	0	0	27226	0	0	0	7244	0	0	2	13828	0	1	0	15770	0	0	0	80459	0	0	0	4453	0	0	0	18122	0
X	31196772	rs747903547	T	C	gnomAD Exomes,gnomAD Genomes	PASS	PASS	c.10223+14A>G		c.10223+14A>G	intron_variant			3	202173	1.48388e-05	0	2	0	19043	0	0	0	27839	0	0	0	7431	0	0	0	14824	0	0	0	18362	0	0	2	91261	0	1	1	5250	0	1	0	18163	0
X	31196786	rs777510517	G	A	gnomAD Exomes	PASS	NA	p.Thr3408Ile	p.Thr3408Ile	c.10223C>T	missense_variant	Conflicting interpretations of pathogenicity		8	181746	4.40175e-05	0	3	0	13143	0	0	1	27335	0	1	0	7402	0	0	1	13839	0	0	0	15881	0	0	6	80936	0	2	0	4484	0	0	0	18726	0
X	31196793	rs748838045	T	C	gnomAD Exomes	PASS	NA	p.Met3406Val	p.Met3406Val	c.10216A>G	missense_variant			1	182180	5.48908e-06	0	0	0	13151	0	0	0	27352	0	0	0	7437	0	0	0	13844	0	0	0	15923	0	0	1	81129	0	0	0	4493	0	0	0	18851	0
X	31196796	rs770516401	T	C	gnomAD Exomes	PASS	NA	p.Asn3405Asp	p.Asn3405Asp	c.10213A>G	missense_variant	Uncertain significance		3	182234	1.64624e-05	0	2	1	13151	0	0	0	27357	0	0	0	7440	0	0	0	13840	0	0	0	15938	0	0	2	81138	0	2	0	4497	0	0	0	18873	0
X	31196797	rs367657320	G	C	gnomAD Exomes,gnomAD Genomes	PASS	PASS	p.Asp3404Glu	p.Asp3404Glu	c.10212C>G	missense_variant	Uncertain significance		3	204104	1.46984e-05	0	2	3	19045	0	2	0	27972	0	0	0	7622	0	0	0	14847	0	0	0	18520	0	0	0	91903	0	0	0	5301	0	0	0	18894	0
X	31196798	rs745766977	T	C	gnomAD Exomes	PASS	NA	p.Asp3404Gly	p.Asp3404Gly	c.10211A>G	missense_variant	Uncertain significance		2	182220	1.09757e-05	0	1	1	13150	0	0	0	27360	0	0	0	7439	0	0	0	13842	0	0	0	15926	0	0	1	81119	0	1	0	4497	0	0	0	18887	0
X	31196801	rs771965372	C	T	gnomAD Exomes	PASS	NA	p.Gly3403Glu	p.Gly3403Glu	c.10208G>A	missense_variant			1	182214	5.48805e-06	0	0	0	13147	0	0	0	27339	0	0	0	7445	0	0	0	13833	0	0	0	15945	0	0	1	81102	0	0	0	4506	0	0	0	18897	0
X	31196806	rs371928525	T	C	gnomAD Exomes	PASS	NA	p.Leu3401Leu	p.Leu3401Leu	c.10203A>G	synonymous_variant	Likely benign		1	182621	5.47582e-06	0	0	0	13156	0	0	0	27409	0	0	0	7463	0	0	0	13853	0	0	0	15966	0	0	0	81245	0	0	1	4514	0	0	0	19015	0
X	31196813		G	C	gnomAD Genomes	NA	PASS	p.Thr3399Ser	p.Thr3399Ser	c.10196C>G	missense_variant			1	21917	4.56267e-05	0	1	0	5907	0	0	0	618	0	0	0	181	0	0	0	1002	0	0	0	2588	0	0	1	10815	0	1	0	806	0	0	0	0	0
X	31196814	rs1370666237	T	C	gnomAD Exomes	PASS	NA	p.Thr3399Ala	p.Thr3399Ala	c.10195A>G	missense_variant			1	182688	5.47381e-06	0	0	0	13156	0	0	0	27413	0	0	0	7468	0	0	0	13853	0	0	1	15972	0	0	0	81263	0	0	0	4515	0	0	0	19048	0
X	31196837	rs1423537877	C	T	gnomAD Exomes	PASS	NA	p.Arg3391Gln	p.Arg3391Gln	c.10172G>A	missense_variant	Uncertain significance		1	182464	5.48053e-06	0	1	0	13154	0	0	0	27414	0	0	0	7472	0	0	0	13848	0	0	0	15998	0	0	0	80996	0	0	1	4514	0	1	0	19068	0
X	31196839	rs1300921854	G	A	gnomAD Exomes	PASS	NA	p.Pro3390Pro	p.Pro3390Pro	c.10170C>T	synonymous_variant			1	182354	5.48384e-06	0	0	0	13154	0	0	0	27410	0	0	0	7473	0	0	0	13847	0	0	0	16001	0	0	1	80886	0	0	0	4512	0	0	0	19071	0
X	31196840	rs1347150981	G	T	gnomAD Exomes	PASS	NA	p.Pro3390His	p.Pro3390His	c.10169C>A	missense_variant			1	182367	5.48345e-06	0	0	0	13154	0	0	0	27404	0	0	0	7472	0	0	0	13846	0	0	0	15998	0	0	1	80909	0	0	0	4512	0	0	0	19072	0
X	31196842	rs760457852	A	G	gnomAD Exomes	PASS	NA	p.His3389His	p.His3389His	c.10167T>C	synonymous_variant			1	182338	5.48432e-06	0	0	0	13156	0	0	0	27413	0	0	0	7475	0	0	1	13846	0	0	0	16004	0	0	0	80858	0	0	0	4514	0	0	0	19072	0
X	31196848	rs773387358	C	T	gnomAD Exomes	PASS	NA	p.Ala3387Ala	p.Ala3387Ala	c.10161G>A	synonymous_variant	Likely benign		4	182186	2.19556e-05	0	1	0	13157	0	0	4	27410	0	1	0	7474	0	0	0	13839	0	0	0	16000	0	0	0	80719	0	0	0	4514	0	0	0	19073	0
X	31196849	rs202219782	G	A	gnomAD Exomes,gnomAD Genomes	PASS	PASS	p.Ala3387Val	p.Ala3387Val	c.10160C>T	missense_variant	Benign/Likely benign		8	203944	3.92265e-05	0	6	2	18994	0	1	0	28027	0	0	0	7654	0	0	0	14833	0	0	0	18588	0	0	1	91463	0	0	0	5312	0	0	5	19073	0
X	31196863	rs766427132	G	C	gnomAD Exomes	PASS	NA	p.Thr3382Thr	p.Thr3382Thr	c.10146C>G	synonymous_variant	Conflicting interpretations of pathogenicity		2	181747	1.10043e-05	0	1	0	13155	0	0	0	27401	0	0	1	7474	0	0	0	13839	0	0	0	16000	0	0	1	80297	0	1	0	4510	0	0	0	19071	0
X	31196880	rs752102220	T	G	gnomAD Exomes	PASS	NA	p.Lys3377Gln	p.Lys3377Gln	c.10129A>C	missense_variant			2	181445	1.10226e-05	0	1	0	13155	0	0	0	27400	0	0	0	7465	0	0	0	13833	0	0	0	15996	0	0	2	80021	0	1	0	4504	0	0	0	19071	0
X	31196881	rs755438733	T	C	gnomAD Exomes	PASS	NA	p.Leu3376Leu	p.Leu3376Leu	c.10128A>G	synonymous_variant	Conflicting interpretations of pathogenicity		4	181400	2.20507e-05	0	2	0	13155	0	0	0	27399	0	0	0	7465	0	0	0	13831	0	0	0	16000	0	0	2	79979	0	1	0	4500	0	0	2	19071	0
X	31196885	rs767984297	A	G	gnomAD Exomes	PASS	NA	p.Val3375Ala	p.Val3375Ala	c.10124T>C	missense_variant			1	181333	5.51472e-06	0	1	0	13155	0	0	0	27395	0	0	0	7464	0	0	0	13830	0	0	0	15998	0	0	1	79918	0	1	0	4502	0	0	0	19071	0
X	31196893	rs924335637	A	G	gnomAD Genomes	NA	PASS	p.Phe3372Phe	p.Phe3372Phe	c.10116T>C	synonymous_variant			1	21963	4.55311e-05	0	1	0	5891	0	0	0	623	0	0	0	180	0	0	0	1002	0	0	0	2608	0	0	1	10852	0	1	0	807	0	0	0	0	0
X	31196920	rs753017037	A	T	gnomAD Exomes	PASS	NA	p.Thr3363Thr	p.Thr3363Thr	c.10089T>A	splice_region_variant	Likely benign		1	181078	5.52248e-06	0	1	0	13154	0	0	0	27388	0	0	0	7460	0	0	0	13834	0	0	0	15986	0	0	1	79694	0	1	0	4496	0	0	0	19066	0
X	31196920	rs753017037	A	G	gnomAD Exomes	PASS	NA	p.Thr3363Thr	p.Thr3363Thr	c.10089T>C	splice_region_variant	Likely benign		1	181078	5.52248e-06	0	0	0	13154	0	0	0	27388	0	0	0	7460	0	0	0	13834	0	0	0	15986	0	0	1	79694	0	0	0	4496	0	0	0	19066	0
X	31196921	rs756461201	G	C	gnomAD Exomes	PASS	NA	p.Thr3363Ser	p.Thr3363Ser	c.10088C>G	missense_variant	Uncertain significance		1	181053	5.52324e-06	0	1	0	13153	0	0	0	27384	0	0	0	7461	0	0	0	13834	0	0	0	15980	0	0	1	79678	0	1	0	4497	0	0	0	19066	0
X	31196930	rs1261494456	G	T	gnomAD Exomes	PASS	NA	c.10087-8C>A		c.10087-8C>A	splice_region_variant	Likely benign		1	180932	5.52694e-06	0	1	0	13143	0	0	0	27381	0	0	0	7455	0	0	0	13824	0	0	0	15959	0	0	1	79618	0	1	0	4495	0	0	0	19057	0
X	31196931	rs777590351	G	C	gnomAD Exomes	PASS	NA	c.10087-9C>G		c.10087-9C>G	intron_variant	Likely benign		4	180953	2.21052e-05	0	2	0	13148	0	0	0	27383	0	0	0	7458	0	0	1	13831	0	0	0	15960	0	0	1	79619	0	0	0	4493	0	0	2	19061	0
X	31196932	rs748925567	A	G	gnomAD Exomes	PASS	NA	c.10087-10T>C		c.10087-10T>C	intron_variant			2	180926	1.10542e-05	0	0	0	13146	0	0	0	27378	0	0	0	7455	0	0	0	13830	0	0	0	15958	0	0	0	79614	0	0	0	4493	0	0	2	19052	0
X	31196937	rs778559908	A	G	gnomAD Exomes	PASS	NA	c.10087-15T>C		c.10087-15T>C	intron_variant	Benign		11	180883	6.08128e-05	0	4	0	13146	0	0	0	27378	0	0	0	7456	0	0	11	13828	0	4	0	15946	0	0	0	79581	0	0	0	4492	0	0	0	19056	0
X	31196938	rs934570843	T	C	gnomAD Exomes	PASS	NA	c.10087-16A>G		c.10087-16A>G	intron_variant	Likely benign		1	180844	5.52963e-06	0	0	0	13146	0	0	0	27372	0	0	0	7454	0	0	0	13822	0	0	0	15937	0	0	1	79567	0	0	0	4491	0	0	0	19055	0
X	31196939	rs745874317	G	A	gnomAD Exomes,gnomAD Genomes	PASS	PASS	c.10087-17C>T		c.10087-17C>T	intron_variant	Likely benign		2	202667	9.8684e-06	0	1	0	19003	0	0	0	27990	0	0	0	7630	0	0	0	14827	0	0	0	18514	0	0	2	90355	0	1	0	5297	0	0	0	19051	0
X	31196939	rs745874317	G	T	gnomAD Exomes	PASS	NA	c.10087-17C>A		c.10087-17C>A	intron_variant	Likely benign		1	180758	5.53226e-06	0	0	0	13139	0	0	0	27366	0	0	0	7453	0	0	0	13817	0	0	0	15909	0	0	1	79536	0	0	0	4487	0	0	0	19051	0
X	31196942	rs41303187	G	A	gnomAD Exomes,gnomAD Genomes	PASS	PASS	c.10087-20C>T		c.10087-20C>T	intron_variant	Benign/Likely benign		394	202666	0.00194409	0	135	8	19025	0	3	16	27988	0	3	1	7630	0	0	1	14830	0	0	37	18504	0	7	317	90343	0	117	8	5295	0	2	6	19051	0
X	31196946	rs72466541	T	C	gnomAD Exomes,gnomAD Genomes	PASS	PASS	c.10087-24A>G		c.10087-24A>G	intron_variant	Benign		746	202551	0.00368302	2	305	15	19000	0	4	129	27975	0	48	250	7626	1	85	0	14824	0	0	11	18496	0	2	238	90298	0	112	37	5286	1	12	66	19046	0
X	31196949	rs746814010	G	C	gnomAD Exomes	PASS	NA	c.10087-27C>G		c.10087-27C>G	intron_variant			2	180542	1.10778e-05	0	1	0	13129	0	0	0	27348	0	0	0	7446	0	0	0	13822	0	0	0	15849	0	0	2	79429	0	1	0	4481	0	0	0	19038	0
X	31196956	rs567584156	G	T	gnomAD Exomes	PASS	NA	c.10087-34C>A		c.10087-34C>A	intron_variant			7	180192	3.88475e-05	0	6	0	13116	0	0	0	27321	0	0	0	7441	0	0	0	13815	0	0	0	15765	0	0	0	79268	0	0	0	4468	0	0	7	18998	0
X	31196956	rs567584156	G	A	gnomAD Exomes	PASS	NA	c.10087-34C>T		c.10087-34C>T	intron_variant			1	180192	5.54964e-06	0	0	0	13116	0	0	0	27321	0	0	1	7441	0	0	0	13815	0	0	0	15765	0	0	0	79268	0	0	0	4468	0	0	0	18998	0
X	31196958	rs1298310321	C	G	gnomAD Exomes	PASS	NA	c.10087-36G>C		c.10087-36G>C	intron_variant			1	180036	5.55444e-06	0	0	0	13104	0	0	1	27312	0	0	0	7432	0	0	0	13810	0	0	0	15727	0	0	0	79206	0	0	0	4466	0	0	0	18979	0
X	31196960	rs760439006	G	C	gnomAD Exomes,gnomAD Genomes	PASS	PASS	c.10087-38C>G		c.10087-38C>G	intron_variant			7	201780	3.46912e-05	0	1	0	18966	0	0	0	27891	0	0	0	7606	0	0	5	14812	0	1	0	18312	0	0	2	89962	0	0	0	5275	0	0	0	18956	0
X	31196962	rs773475055	A	G	gnomAD Exomes	PASS	NA	c.10087-40T>C		c.10087-40T>C	intron_variant			1	179821	5.56109e-06	0	0	0	13082	0	0	0	27283	0	0	0	7429	0	0	1	13805	0	0	0	15674	0	0	0	79131	0	0	0	4461	0	0	0	18956	0
X	31198449	rs763133616	G	A	gnomAD Exomes	PASS	NA	c.10086+38C>T		c.10086+38C>T	intron_variant			1	181457	5.51095e-06	0	0	0	13094	0	0	0	27267	0	0	0	7459	0	0	0	13722	0	0	1	15921	0	0	0	80605	0	0	0	4493	0	0	0	18896	0
X	31198457	rs1313156567	ACT	A	gnomAD Exomes	PASS	NA	c.10086+28_10086+29delAG		c.10086+28_10086+29delAG	intron_variant			1	182290	5.48576e-06	0	0	0	13134	0	0	1	27328	0	0	0	7466	0	0	0	13780	0	0	0	15960	0	0	0	81111	0	0	0	4506	0	0	0	19005	0
X	31198464	rs771066863	C	T	gnomAD Exomes,gnomAD Genomes	PASS	PASS	c.10086+23G>A		c.10086+23G>A	intron_variant			9	204232	4.40675e-05	0	4	0	18916	0	0	1	27965	0	1	0	7643	0	0	0	14777	0	0	0	18571	0	0	6	92032	0	2	0	5306	0	0	2	19022	0
X	31198465	rs759928754	G	A	gnomAD Exomes,gnomAD Genomes	PASS	PASS	c.10086+22C>T		c.10086+22C>T	intron_variant			9	204295	4.40539e-05	0	5	1	18909	0	0	0	27974	0	0	0	7644	0	0	0	14779	0	0	0	18580	0	0	0	92063	0	0	0	5310	0	0	8	19036	0
X	31198469	rs759603940	G	T	gnomAD Exomes	PASS	NA	c.10086+18C>A		c.10086+18C>A	intron_variant			1	182730	5.47256e-06	0	0	0	13149	0	0	0	27365	0	0	0	7469	0	0	0	13803	0	0	0	15995	0	0	1	81385	0	0	0	4515	0	0	0	19049	0
X	31198470	rs767915443	G	T	gnomAD Exomes	PASS	NA	c.10086+17C>A		c.10086+17C>A	intron_variant			3	182718	1.64187e-05	0	3	0	13151	0	0	0	27363	0	0	0	7469	0	0	0	13803	0	0	0	15993	0	0	0	81377	0	0	0	4514	0	0	3	19048	0
X	31198475	rs753199040	C	T	gnomAD Exomes	PASS	NA	c.10086+12G>A		c.10086+12G>A	intron_variant			2	182759	1.09434e-05	0	0	0	13154	0	0	0	27365	0	0	0	7470	0	0	0	13806	0	0	0	15993	0	0	2	81401	0	0	0	4516	0	0	0	19054	0
X	31198476	rs372337129	G	A	gnomAD Exomes,gnomAD Genomes	PASS	PASS	c.10086+11C>T		c.10086+11C>T	intron_variant	Likely benign		5	204489	2.44512e-05	0	0	2	18918	0	0	0	27982	0	0	0	7649	0	0	0	14776	0	0	0	18597	0	0	3	92192	0	0	0	5319	0	0	0	19056	0
X	31198487	rs201288384	C	T	gnomAD Exomes	PASS	NA	p.Pro3362Pro	p.Pro3362Pro	c.10086G>A	splice_region_variant	Uncertain significance		1	182938	5.46633e-06	0	1	0	13156	0	0	0	27389	0	0	0	7472	0	0	0	13819	0	0	0	16001	0	0	1	81521	0	1	0	4515	0	0	0	19065	0
X	31198496	rs1181271457	A	G	gnomAD Exomes	PASS	NA	p.Tyr3359Tyr	p.Tyr3359Tyr	c.10077T>C	synonymous_variant	Likely benign		1	183023	5.46379e-06	0	0	0	13156	0	0	0	27403	0	0	0	7472	0	0	0	13822	0	0	0	16009	0	0	1	81574	0	0	0	4516	0	0	0	19071	0
X	31198512	rs1415360989	T	C	gnomAD Exomes	PASS	NA	p.Tyr3354Cys	p.Tyr3354Cys	c.10061A>G	missense_variant			2	183078	1.09243e-05	0	1	0	13158	0	0	0	27409	0	0	0	7471	0	0	1	13832	0	1	0	16010	0	0	1	81607	0	0	0	4522	0	0	0	19069	0
X	31198525	rs764520095	G	A	gnomAD Exomes	PASS	NA	p.His3350Tyr	p.His3350Tyr	c.10048C>T	missense_variant	Likely benign		2	183083	1.0924e-05	0	1	2	13157	0	1	0	27407	0	0	0	7471	0	0	0	13834	0	0	0	16010	0	0	0	81616	0	0	0	4520	0	0	0	19068	0
X	31198529	rs1361834197	T	C	gnomAD Exomes	PASS	NA	p.Lys3348Lys	p.Lys3348Lys	c.10044A>G	synonymous_variant			1	183101	5.46147e-06	0	0	0	13157	0	0	1	27409	0	0	0	7475	0	0	0	13835	0	0	0	16009	0	0	0	81630	0	0	0	4518	0	0	0	19068	0
X	31198532	rs1458677875	T	G	gnomAD Exomes	PASS	NA	p.Ala3347Ala	p.Ala3347Ala	c.10041A>C	synonymous_variant	Likely benign		1	183115	5.46105e-06	0	0	0	13159	0	0	0	27411	0	0	0	7477	0	0	0	13835	0	0	0	16009	0	0	0	81632	0	0	0	4520	0	0	1	19072	0
X	31198559	rs753610550	T	C	gnomAD Exomes	PASS	NA	p.Gln3338Gln	p.Gln3338Gln	c.10014A>G	synonymous_variant	Likely benign		3	183151	1.63799e-05	0	2	0	13161	0	0	0	27409	0	0	0	7477	0	0	3	13828	0	2	0	16004	0	0	0	81684	0	0	0	4518	0	0	0	19070	0
X	31198567	rs756953567	T	C	gnomAD Exomes	PASS	NA	p.Ile3336Val	p.Ile3336Val	c.10006A>G	missense_variant	Uncertain significance		1	183135	5.46045e-06	0	0	0	13161	0	0	0	27407	0	0	0	7474	0	0	0	13825	0	0	0	16003	0	0	1	81684	0	0	0	4513	0	0	0	19068	0
X	31198571	rs1460695387	A	G	gnomAD Genomes	NA	PASS	p.Tyr3334Tyr	p.Tyr3334Tyr	c.10002T>C	synonymous_variant			1	21982	4.54918e-05	0	0	0	5892	0	0	0	625	0	0	0	181	0	0	0	998	0	0	0	2618	0	0	1	10856	0	0	0	812	0	0	0	0	0
X	31198581	rs993607011	T	C	gnomAD Exomes,gnomAD Genomes	PASS	PASS	p.His3331Arg	p.His3331Arg	c.9992A>G	missense_variant	Uncertain significance		3	205006	1.46337e-05	0	1	0	19026	0	0	0	28017	0	0	0	7657	0	0	0	14804	0	0	0	18609	0	0	3	92503	0	1	0	5328	0	0	0	19062	0
X	31198586	rs145595228	T	C	gnomAD Exomes	PASS	NA	p.Leu3329Leu	p.Leu3329Leu	c.9987A>G	synonymous_variant	Conflicting interpretations of pathogenicity		3	183031	1.63907e-05	0	1	1	13156	0	0	0	27381	0	0	0	7474	0	0	0	13815	0	0	0	15995	0	0	2	81637	0	1	0	4513	0	0	0	19060	0
X	31198588	rs898179653	G	A	gnomAD Exomes	PASS	NA	p.Leu3329Leu	p.Leu3329Leu	c.9985C>T	synonymous_variant	Likely benign		1	183032	5.46353e-06	0	0	1	13157	0	0	0	27380	0	0	0	7474	0	0	0	13813	0	0	0	15999	0	0	0	81637	0	0	0	4512	0	0	0	19060	0
X	31198590	rs1381431881	C	A	gnomAD Exomes	PASS	NA	p.Ser3328Ile	p.Ser3328Ile	c.9983G>T	missense_variant			1	182999	5.46451e-06	0	1	0	13156	0	0	0	27370	0	0	0	7474	0	0	0	13812	0	0	0	15994	0	0	1	81625	0	1	0	4510	0	0	0	19058	0
X	31198622	rs761393376	C	T	gnomAD Exomes	PASS	NA	c.9975-24G>A		c.9975-24G>A	intron_variant			3	180933	1.65807e-05	0	0	1	13062	0	0	0	27221	0	0	0	7448	0	0	0	13644	0	0	0	15908	0	0	2	80307	0	0	0	4460	0	0	0	18883	0
X	31198623	rs749902277	G	A	gnomAD Exomes	PASS	NA	c.9975-25C>T		c.9975-25C>T	intron_variant			10	180712	5.53367e-05	0	2	0	13030	0	0	10	27202	0	2	0	7445	0	0	0	13632	0	0	0	15907	0	0	0	80156	0	0	0	4459	0	0	0	18881	0
X	31198628	rs757889959	T	C	gnomAD Exomes	PASS	NA	c.9975-30A>G		c.9975-30A>G	intron_variant			1	179274	5.57805e-06	0	0	0	12955	0	0	0	27111	0	0	0	7424	0	0	0	13508	0	0	0	15839	0	0	1	79328	0	0	0	4425	0	0	0	18684	0
X	31198633	rs779883036	C	T	gnomAD Exomes	PASS	NA	c.9975-35G>A		c.9975-35G>A	intron_variant			3	177173	1.69326e-05	0	0	0	12850	0	0	0	26924	0	0	0	7388	0	0	0	13337	0	0	0	15729	0	0	0	78090	0	0	0	4383	0	0	3	18472	0
X	31198634	rs1269300491	T	C	gnomAD Exomes	PASS	NA	c.9975-36A>G		c.9975-36A>G	intron_variant			1	176923	5.65218e-06	0	0	0	12834	0	0	1	26902	0	0	0	7385	0	0	0	13325	0	0	0	15712	0	0	0	77941	0	0	0	4383	0	0	0	18441	0
X	31198636	rs746945624	C	T	gnomAD Exomes,gnomAD Genomes	PASS	PASS	c.9975-38G>A		c.9975-38G>A	intron_variant			8	197757	4.04537e-05	0	3	0	18602	0	0	0	27454	0	0	0	7556	0	0	7	14207	0	2	0	18257	0	0	1	88167	0	1	0	5178	0	0	0	18336	0
X	31198637	rs375328434	G	A	gnomAD Exomes,gnomAD Genomes	PASS	PASS	c.9975-39C>T		c.9975-39C>T	intron_variant			7	196992	3.55344e-05	0	3	0	18558	0	0	0	27367	0	0	0	7548	0	0	0	14150	0	0	0	18231	0	0	6	87699	0	2	0	5154	0	0	1	18285	0
X	31198637	rs375328434	G	T	gnomAD Exomes,gnomAD Genomes	PASS	PASS	c.9975-39C>A		c.9975-39C>A	intron_variant			6	196992	3.04581e-05	0	2	5	18558	0	1	1	27367	0	1	0	7548	0	0	0	14150	0	0	0	18231	0	0	0	87699	0	0	0	5154	0	0	0	18285	0
X	31198642	rs1238637011	A	C	gnomAD Exomes	PASS	NA	c.9975-44T>G		c.9975-44T>G	intron_variant			1	172577	5.79451e-06	0	0	0	12576	0	0	1	26527	0	0	0	7342	0	0	0	12951	0	0	0	15462	0	0	0	75356	0	0	0	4314	0	0	0	18049	0
X	31198643	rs749572927	A	C	gnomAD Exomes,gnomAD Genomes	PASS	PASS	c.9975-45T>G		c.9975-45T>G	intron_variant			11	194635	5.6516e-05	0	3	0	18452	0	0	0	27172	0	0	0	7525	0	0	0	13957	0	0	4	18082	0	1	7	86270	0	2	0	5123	0	0	0	18054	0
X	31198646	rs767446133	TC	T	gnomAD Exomes	PASS	NA	c.9975-49delG		c.9975-49delG	intron_variant			6	171174	3.50521e-05	0	1	0	12486	0	0	5	26431	0	0	0	7329	0	0	0	12846	0	0	0	15367	0	0	0	74483	0	0	1	4282	0	1	0	17950	0
X	31198648	rs1248028064	C	A	gnomAD Exomes	PASS	NA	c.9975-50G>T		c.9975-50G>T	intron_variant			1	169616	5.89567e-06	0	0	0	12387	0	0	0	26289	0	0	0	7310	0	0	0	12682	0	0	0	15289	0	0	0	73572	0	0	0	4260	0	0	1	17827	0
X	31198670	rs1337503424	CCTT	C	gnomAD Genomes	NA	PASS	c.9975-75_9975-73delAAG		c.9975-75_9975-73delAAG	intron_variant			1	21976	4.55042e-05	0	0	1	5871	0	0	0	625	0	0	0	180	0	0	0	1004	0	0	0	2621	0	0	0	10864	0	0	0	811	0	0	0	0	0
X	31200784	rs1482030945	T	C	gnomAD Genomes	NA	PASS	c.9974+71A>G		c.9974+71A>G	intron_variant			1	21540	4.64253e-05	0	0	0	5753	0	0	0	611	0	0	0	178	0	0	0	994	0	0	0	2576	0	0	1	10634	0	0	0	794	0	0	0	0	0
X	31200798	rs913822221	A	T	gnomAD Genomes	NA	PASS	c.9974+57T>A		c.9974+57T>A	intron_variant			1	21027	4.75579e-05	0	1	1	5576	0	1	0	600	0	0	0	170	0	0	0	939	0	0	0	2549	0	0	0	10413	0	0	0	780	0	0	0	0	0
X	31200820	rs773146908	G	GA	gnomAD Exomes	PASS	NA	c.9974+34dupT		c.9974+34dupT	intron_variant			5	175536	2.84842e-05	0	2	1	12733	0	0	0	26580	0	0	0	7316	0	0	0	13261	0	0	0	14506	0	0	4	78724	0	2	0	4342	0	0	0	18074	0
X	31200821	rs771156561	A	G	gnomAD Exomes	PASS	NA	c.9974+34T>C		c.9974+34T>C	intron_variant			3	174866	1.7156e-05	0	1	0	12697	0	0	3	26495	0	1	0	7293	0	0	0	13190	0	0	0	14472	0	0	0	78440	0	0	0	4323	0	0	0	17956	0
X	31200827	rs1428371216	A	G	gnomAD Exomes	PASS	NA	c.9974+28T>C		c.9974+28T>C	intron_variant			1	171721	5.8234e-06	0	0	0	12577	0	0	0	26050	0	0	0	7170	0	0	0	12923	0	0	0	14295	0	0	0	77050	0	0	0	4251	0	0	1	17405	0
X	31200829		G	T	gnomAD Exomes	PASS	NA	c.9974+26C>A		c.9974+26C>A	intron_variant			1	165307	6.04935e-06	0	0	0	12292	0	0	0	24997	0	0	0	6946	0	0	0	12407	0	0	0	13730	0	0	0	74339	0	0	0	4083	0	0	1	16513	0
X	31200832	rs3833412	A	T	gnomAD Exomes	PASS	NA	c.9974+23T>A		c.9974+23T>A	intron_variant			1	135127	7.40045e-06	0	0	1	10481	0	0	0	21470	0	0	0	5210	0	0	0	10977	0	0	0	11990	0	0	0	60650	0	0	0	3268	0	0	0	11081	0
X	31200832	rs3833412	A	ATT	gnomAD Exomes,gnomAD Genomes	PASS	PASS	c.9974+21_9974+22dupAA		c.9974+21_9974+22dupAA	intron_variant			1647	154244	0.0106779	4	182	73	15676	0	15	72	22012	0	2	50	5362	0	2	2	11838	0	0	168	14131	0	16	1202	70184	4	138	47	3960	0	4	33	11081	0
X	31200832	rs3833412	A	AT	gnomAD Exomes,gnomAD Genomes	PASS	PASS	c.9974+22dupA		c.9974+22dupA	intron_variant	Benign		64482	154244	0.418052	7607	13736	6632	15676	903	1225	8120	22012	773	951	2440	5362	274	420	3523	11838	278	649	6659	14131	885	1432	30739	70184	3897	7154	1723	3960	210	290	4646	11081	387
X	31200832	rs3833412	A	ATTT	gnomAD Exomes	PASS	NA	c.9974+20_9974+22dupAAA		c.9974+20_9974+22dupAAA	intron_variant			1	135127	7.40045e-06	0	0	0	10481	0	0	0	21470	0	0	0	5210	0	0	0	10977	0	0	0	11990	0	0	1	60650	0	0	0	3268	0	0	0	11081	0
X	31200832	rs3833412	AT	A	gnomAD Exomes,gnomAD Genomes	PASS	PASS	c.9974+22delA		c.9974+22delA	intron_variant	Benign		16841	154244	0.109184	593	5518	800	15676	11	214	3947	22012	209	955	357	5362	4	115	2422	11838	140	770	1123	14131	21	368	7073	70184	191	2534	367	3960	8	107	752	11081	9
X	31200832	rs3833412	ATT	A	gnomAD Exomes	PASS	NA	c.9974+21_9974+22delAA		c.9974+21_9974+22delAA	intron_variant			1	135127	7.40045e-06	0	0	0	10481	0	0	0	21470	0	0	0	5210	0	0	0	10977	0	0	0	11990	0	0	1	60650	0	0	0	3268	0	0	0	11081	0
X	31200837	rs757567600	T	TG	gnomAD Exomes	PASS	NA	c.9974+17_9974+18insC		c.9974+17_9974+18insC	intron_variant			1	183234	5.4575e-06	0	0	0	13155	0	0	0	27411	0	0	0	7483	0	0	0	13841	0	0	0	15999	0	0	1	81780	0	0	0	4518	0	0	0	19047	0
X	31200837	rs757567600	T	C	gnomAD Exomes,gnomAD Genomes	PASS	PASS	c.9974+18A>G		c.9974+18A>G	intron_variant			5	204548	2.44441e-05	0	1	0	18786	0	0	0	28024	0	0	0	7661	0	0	0	14795	0	0	0	18597	0	0	5	92334	0	1	0	5304	0	0	0	19047	0
X	31200898	rs1348920866	C	T	gnomAD Exomes	PASS	NA	p.Ala3311Thr	p.Ala3311Thr	c.9931G>A	missense_variant	Uncertain significance		1	183399	5.45259e-06	0	0	1	13159	0	0	0	27427	0	0	0	7486	0	0	0	13850	0	0	0	16008	0	0	0	81863	0	0	0	4529	0	0	0	19077	0
X	31200930	rs775899898	C	T	gnomAD Exomes	PASS	NA	p.Arg3300Lys	p.Arg3300Lys	c.9899G>A	missense_variant			1	183325	5.45479e-06	0	0	0	13161	0	0	1	27421	0	0	0	7485	0	0	0	13841	0	0	0	15999	0	0	0	81818	0	0	0	4524	0	0	0	19076	0
X	31200941	rs146543659	G	A	gnomAD Exomes,gnomAD Genomes	PASS	PASS	p.Pro3296Pro	p.Pro3296Pro	c.9888C>T	synonymous_variant	Conflicting interpretations of pathogenicity		24	204063	0.000117611	0	6	0	18736	0	0	0	27946	0	0	12	7642	0	4	7	14762	0	1	0	18597	0	0	4	92120	0	0	0	5304	0	0	1	18956	0
X	31200944	rs754265253	C	A	gnomAD Exomes	PASS	NA	p.Leu3295Leu	p.Leu3295Leu	c.9885G>T	synonymous_variant	Likely benign		1	183247	5.45712e-06	0	0	0	13160	0	0	0	27409	0	0	0	7481	0	0	0	13832	0	0	0	16000	0	0	0	81778	0	0	0	4523	0	0	1	19064	0
X	31200959	rs1312229247	C	G	gnomAD Exomes	PASS	NA	p.Gln3290His	p.Gln3290His	c.9870G>C	missense_variant			1	183176	5.45923e-06	0	1	0	13155	0	0	0	27414	0	0	0	7482	0	0	0	13825	0	0	1	16002	0	1	0	81715	0	0	0	4521	0	0	0	19062	0
X	31200972	rs762196659	C	G	gnomAD Exomes	PASS	NA	p.Arg3286Thr	p.Arg3286Thr	c.9857G>C	missense_variant			1	183040	5.46329e-06	0	1	0	13154	0	0	0	27413	0	0	0	7478	0	0	0	13815	0	0	0	15991	0	0	1	81621	0	1	0	4514	0	0	0	19054	0
X	31200993	rs775970440	G	C	gnomAD Exomes	PASS	NA	p.Ala3279Gly	p.Ala3279Gly	c.9836C>G	missense_variant			1	182513	5.47906e-06	0	0	0	13140	0	0	1	27367	0	0	0	7467	0	0	0	13775	0	0	0	15976	0	0	0	81265	0	0	0	4509	0	0	0	19014	0
X	31200995	rs749726519	C	T	gnomAD Exomes	PASS	NA	p.Ala3278Ala	p.Ala3278Ala	c.9834G>A	synonymous_variant	Likely benign		4	182338	2.19373e-05	0	2	0	13136	0	0	0	27355	0	0	0	7468	0	0	0	13763	0	0	0	15963	0	0	0	81152	0	0	0	4502	0	0	4	18999	0
X	31201001	rs757899883	G	A	gnomAD Exomes	PASS	NA	p.Ile3276Ile	p.Ile3276Ile	c.9828C>T	synonymous_variant	Likely benign		2	181627	1.10116e-05	0	0	0	13105	0	0	0	27298	0	0	0	7457	0	0	0	13706	0	0	0	15936	0	0	0	80714	0	0	0	4494	0	0	2	18917	0
X	31201014	rs765885178	T	C	gnomAD Exomes	PASS	NA	p.Asn3272Ser	p.Asn3272Ser	c.9815A>G	missense_variant			1	179456	5.5724e-06	0	0	0	13000	0	0	0	27145	0	0	0	7413	0	0	0	13546	0	0	0	15858	0	0	0	79339	0	0	0	4445	0	0	1	18710	0
X	31201031	rs1060504674	C	T	gnomAD Exomes,gnomAD Genomes	PASS	PASS	c.9808-10G>A		c.9808-10G>A	intron_variant	Likely benign		2	195499	1.02302e-05	0	1	1	18348	0	0	0	27300	0	0	0	7525	0	0	0	14164	0	0	0	18195	0	0	0	86452	0	0	0	5159	0	0	1	18356	0
X	31201032	rs751521615	A	G	gnomAD Exomes	PASS	NA	c.9808-11T>C		c.9808-11T>C	intron_variant			2	173553	1.15239e-05	0	0	0	12745	0	0	2	26633	0	0	0	7351	0	0	0	13165	0	0	0	15564	0	0	0	75433	0	0	0	4363	0	0	0	18299	0
X	31201042	rs781423118	GAGA	G	gnomAD Exomes	PASS	NA	c.9808-24_9808-22delTCT		c.9808-24_9808-22delTCT	intron_variant			1	167494	5.97036e-06	0	1	0	12446	0	0	0	25995	0	0	0	7244	0	0	0	12808	0	0	0	15225	0	0	0	71779	0	0	0	4233	0	0	1	17764	0
X	31201052	rs1195378495	G	A	gnomAD Genomes	NA	PASS	c.9808-31C>T		c.9808-31C>T	intron_variant			3	21280	0.000140977	0	0	0	5574	0	0	0	612	0	0	0	173	0	0	0	946	0	0	0	2612	0	0	3	10576	0	0	0	787	0	0	0	0	0
X	31201053	rs368115784	C	T	gnomAD Exomes,gnomAD Genomes	PASS	PASS	c.9808-32G>A		c.9808-32G>A	intron_variant			11	180622	6.09007e-05	0	5	3	17528	0	1	0	25692	0	0	0	7240	0	0	0	13202	0	0	0	17292	0	0	7	77833	0	4	1	4847	0	0	0	16988	0
X	31201053	rs368115784	C	A	gnomAD Exomes	PASS	NA	c.9808-32G>T		c.9808-32G>T	intron_variant			1	159577	6.26657e-06	0	0	0	12040	0	0	0	25086	0	0	0	7065	0	0	0	12272	0	0	0	14714	0	0	1	67341	0	0	0	4071	0	0	0	16988	0
X	31201058	rs1169772648	G	A	gnomAD Exomes	PASS	NA	c.9808-37C>T		c.9808-37C>T	intron_variant			1	154860	6.45745e-06	0	0	0	11754	0	0	1	24437	0	0	0	6944	0	0	0	11904	0	0	0	14360	0	0	0	64913	0	0	0	3983	0	0	0	16565	0
X	31201059	rs747941703	G	C	gnomAD Genomes	NA	PASS	c.9808-38C>G		c.9808-38C>G	intron_variant			1	21374	4.67858e-05	0	1	0	5607	0	0	0	614	0	0	0	175	0	0	0	950	0	0	0	2614	0	0	1	10624	0	1	0	790	0	0	0	0	0
X	31201059	rs747941703	G	A	gnomAD Exomes,gnomAD Genomes	PASS	PASS	c.9808-38C>T		c.9808-38C>T	intron_variant			4	176089	2.27158e-05	0	1	2	17339	0	0	0	25036	0	0	0	7101	0	0	0	12841	0	0	0	16982	0	0	0	75512	0	0	0	4768	0	0	2	16510	0
X	31201061	rs371583904	T	C	gnomAD Exomes,gnomAD Genomes	PASS	PASS	c.9808-40A>G		c.9808-40A>G	intron_variant			10	174546	5.72915e-05	0	3	0	17174	0	0	0	24856	0	0	0	7086	0	0	0	12723	0	0	0	16855	0	0	10	74678	0	3	0	4741	0	0	0	16433	0
X	31201062	rs1345267393	G	A	gnomAD Exomes	PASS	NA	c.9808-41C>T		c.9808-41C>T	intron_variant			1	150721	6.63478e-06	0	0	0	11425	0	0	0	23911	0	0	0	6862	0	0	0	11578	0	0	0	14095	0	0	1	62770	0	0	0	3913	0	0	0	16167	0
X	31201063	rs1434811296	A	G	gnomAD Exomes	PASS	NA	c.9808-42T>C		c.9808-42T>C	intron_variant			1	151118	6.61735e-06	0	1	0	11487	0	0	0	23951	0	0	0	6869	0	0	0	11608	0	0	0	14122	0	0	1	62919	0	1	0	3930	0	0	0	16232	0
X	31201071	rs1368858994	G	T	gnomAD Exomes	PASS	NA	c.9808-50C>A		c.9808-50C>A	intron_variant			1	145400	6.87758e-06	0	0	1	11065	0	0	0	23177	0	0	0	6721	0	0	0	11142	0	0	0	13692	0	0	0	60055	0	0	0	3832	0	0	0	15716	0
X	31201074	rs1341707043	G	A	gnomAD Genomes	NA	PASS	c.9808-53C>T		c.9808-53C>T	intron_variant			1	21291	4.69682e-05	0	0	1	5559	0	0	0	616	0	0	0	175	0	0	0	948	0	0	0	2601	0	0	0	10601	0	0	0	791	0	0	0	0	0
X	31222011	rs1302126392	TG	T	gnomAD Genomes	NA	PASS	c.9807+66delC		c.9807+66delC	intron_variant			1	22077	4.5296e-05	0	1	1	5930	0	1	0	626	0	0	0	184	0	0	0	1012	0	0	0	2608	0	0	0	10910	0	0	0	807	0	0	0	0	0
X	31222011	rs1302126392	T	C	gnomAD Genomes	NA	PASS	c.9807+67A>G		c.9807+67A>G	intron_variant			1	22077	4.5296e-05	0	0	0	5930	0	0	0	626	0	0	0	184	0	0	0	1012	0	0	0	2608	0	0	1	10910	0	0	0	807	0	0	0	0	0
X	31222015	rs72466548	T	C	gnomAD Genomes	NA	PASS	c.9807+63A>G		c.9807+63A>G	intron_variant			25	22031	0.00113476	0	13	2	5919	0	1	0	620	0	0	0	183	0	0	0	1008	0	0	1	2602	0	1	21	10895	0	11	1	804	0	0	0	0	0
X	31222020	rs969949583	T	A	gnomAD Genomes	NA	PASS	c.9807+58A>T		c.9807+58A>T	intron_variant			1	22105	4.52386e-05	0	1	1	5941	0	1	0	622	0	0	0	183	0	0	0	1014	0	0	0	2615	0	0	0	10923	0	0	0	807	0	0	0	0	0
X	31222030	rs980029487	C	A	gnomAD Genomes	NA	PASS	c.9807+48G>T		c.9807+48G>T	intron_variant			4	22016	0.000181686	0	0	4	5935	0	0	0	622	0	0	0	179	0	0	0	1009	0	0	0	2594	0	0	0	10874	0	0	0	803	0	0	0	0	0
X	31222037	rs746072073	A	G	gnomAD Exomes	PASS	NA	c.9807+41T>C		c.9807+41T>C	intron_variant			1	174574	5.72823e-06	0	0	0	12167	0	0	0	27077	0	0	0	7337	0	0	0	13029	0	0	0	15722	0	0	0	77179	0	0	0	4354	0	0	1	17709	0
X	31222040	rs772107974	A	G	gnomAD Exomes	PASS	NA	c.9807+38T>C		c.9807+38T>C	intron_variant			1	176166	5.67646e-06	0	1	0	12382	0	0	0	27101	0	0	0	7344	0	0	0	13227	0	0	0	15821	0	0	1	78069	0	1	0	4389	0	0	0	17833	0
X	31222042	rs775625394	A	T	gnomAD Exomes	PASS	NA	c.9807+36T>A		c.9807+36T>A	intron_variant			1	176899	5.65294e-06	0	1	0	12516	0	0	0	27096	0	0	0	7360	0	0	0	13322	0	0	0	15847	0	0	1	78499	0	1	0	4397	0	0	0	17862	0
X	31222052	rs747024845	T	C	gnomAD Exomes	PASS	NA	c.9807+26A>G		c.9807+26A>G	intron_variant			7	180791	3.87187e-05	0	1	0	12945	0	0	1	27311	0	0	0	7454	0	0	0	13663	0	0	0	15960	0	0	4	80407	0	1	2	4476	0	0	0	18575	0
X	31222067	rs769289366	G	T	gnomAD Exomes	PASS	NA	c.9807+11C>A		c.9807+11C>A	intron_variant			1	182852	5.4689e-06	0	1	0	13124	0	0	0	27406	0	0	0	7482	0	0	0	13803	0	0	0	16003	0	0	1	81497	0	1	0	4523	0	0	0	19014	0
X	31222067	rs769289366	G	A	gnomAD Exomes	PASS	NA	c.9807+11C>T		c.9807+11C>T	intron_variant			1	182852	5.4689e-06	0	0	0	13124	0	0	0	27406	0	0	0	7482	0	0	0	13803	0	0	0	16003	0	0	1	81497	0	0	0	4523	0	0	0	19014	0
X	31222081	rs12690372	T	C	gnomAD Exomes,gnomAD Genomes	PASS	PASS	p.Gln3268Gln	p.Gln3268Gln	c.9804A>G	synonymous_variant	Benign/Likely benign		64	205346	0.000311669	0	20	17	19113	0	6	2	28035	0	1	0	7668	0	0	43	14827	0	12	0	18620	0	0	0	92687	0	0	0	5342	0	0	2	19054	0
X	31222094	rs796102824	C	T	gnomAD Exomes	PASS	NA	p.Arg3264Gln	p.Arg3264Gln	c.9791G>A	missense_variant	Uncertain significance		1	183371	5.45343e-06	0	1	0	13160	0	0	0	27423	0	0	0	7489	0	0	0	13833	0	0	0	16007	0	0	1	81856	0	1	0	4531	0	0	0	19072	0
X	31222095	rs373448002	G	A	gnomAD Exomes	PASS	NA	p.Arg3264Trp	p.Arg3264Trp	c.9790C>T	missense_variant	Conflicting interpretations of pathogenicity		2	183339	1.09088e-05	0	1	0	13158	0	0	0	27424	0	0	0	7490	0	0	0	13829	0	0	0	16007	0	0	2	81831	0	1	0	4527	0	0	0	19073	0
X	31222159	rs1458099686	G	A	gnomAD Genomes	NA	PASS	p.Ile3242Ile	p.Ile3242Ile	c.9726C>T	synonymous_variant	Likely benign		1	22083	4.52837e-05	0	0	0	5945	0	0	0	621	0	0	0	174	0	0	0	1011	0	0	0	2622	0	0	1	10897	0	0	0	813	0	0	0	0	0
X	31222161	rs762665106	T	C	gnomAD Exomes	PASS	NA	p.Ile3242Val	p.Ile3242Val	c.9724A>G	missense_variant			1	183379	5.45319e-06	0	1	0	13159	0	0	0	27427	0	0	0	7489	0	0	0	13834	0	0	0	16008	0	0	0	81869	0	0	0	4530	0	0	1	19063	0
X	31222169	rs765865134	T	C	gnomAD Exomes,gnomAD Genomes	PASS	PASS	p.His3239Arg	p.His3239Arg	c.9716A>G	missense_variant	Uncertain significance		2	205378	9.73814e-06	0	0	0	19074	0	0	1	28049	0	0	0	7662	0	0	0	14841	0	0	0	18631	0	0	1	92722	0	0	0	5339	0	0	0	19060	0
X	31222190	rs751095907	C	T	gnomAD Exomes	PASS	NA	p.Arg3232His	p.Arg3232His	c.9695G>A	missense_variant	Uncertain significance		3	183127	1.63821e-05	0	0	0	13152	0	0	0	27415	0	0	0	7483	0	0	0	13819	0	0	0	16004	0	0	1	81742	0	0	0	4522	0	0	2	18990	0
X	31222191	rs145030353	G	A	gnomAD Exomes	PASS	NA	p.Arg3232Cys	p.Arg3232Cys	c.9694C>T	missense_variant	Uncertain significance		1	183127	5.46069e-06	0	0	0	13152	0	0	0	27416	0	0	0	7482	0	0	0	13823	0	0	0	16005	0	0	1	81731	0	0	0	4523	0	0	0	18995	0
X	31222195	rs767474138	G	A	gnomAD Exomes	PASS	NA	p.Asp3230Asp	p.Asp3230Asp	c.9690C>T	synonymous_variant	Likely benign		2	183118	1.09219e-05	0	1	0	13154	0	0	0	27411	0	0	0	7482	0	0	0	13824	0	0	0	16006	0	0	1	81727	0	0	0	4526	0	0	1	18988	0
X	31222197	rs1365241014	C	G	gnomAD Exomes	PASS	NA	p.Asp3230His	p.Asp3230His	c.9688G>C	missense_variant			1	183101	5.46147e-06	0	0	0	13149	0	0	0	27411	0	0	0	7484	0	0	0	13823	0	0	0	16004	0	0	1	81710	0	0	0	4523	0	0	0	18997	0
X	31222203	rs141392048	A	G	gnomAD Exomes,gnomAD Genomes	PASS	PASS	p.Phe3228Leu	p.Phe3228Leu	c.9682T>C	missense_variant	Benign/Likely benign		133	204965	0.000648891	0	34	112	19022	0	30	17	28028	0	1	0	7661	0	0	0	14831	0	0	0	18613	0	0	1	92495	0	0	2	5332	0	2	1	18983	0
X	31222207	rs1052372620	T	C	gnomAD Exomes	PASS	NA	p.Thr3226Thr	p.Thr3226Thr	c.9678A>G	synonymous_variant	Likely benign		3	183014	1.63922e-05	0	1	0	13147	0	0	0	27408	0	0	0	7480	0	0	0	13820	0	0	0	16000	0	0	3	81666	0	1	0	4523	0	0	0	18970	0
X	31222208	rs755943193	G	T	gnomAD Exomes	PASS	NA	p.Thr3226Lys	p.Thr3226Lys	c.9677C>A	missense_variant			1	182971	5.46535e-06	0	0	0	13147	0	0	1	27406	0	0	0	7478	0	0	0	13820	0	0	0	16001	0	0	0	81626	0	0	0	4523	0	0	0	18970	0
X	31222208	rs755943193	G	A	gnomAD Exomes	PASS	NA	p.Thr3226Ile	p.Thr3226Ile	c.9677C>T	missense_variant	Conflicting interpretations of pathogenicity		9	182971	4.91881e-05	0	6	0	13147	0	0	0	27406	0	0	0	7478	0	0	0	13820	0	0	0	16001	0	0	0	81626	0	0	0	4523	0	0	9	18970	0
X	31222215	rs141504670	T	C	gnomAD Exomes	PASS	NA	p.Ser3224Gly	p.Ser3224Gly	c.9670A>G	missense_variant			1	182820	5.46986e-06	0	1	1	13120	0	1	0	27394	0	0	0	7475	0	0	0	13813	0	0	0	15997	0	0	0	81562	0	0	0	4521	0	0	0	18938	0
X	31222218	rs1319200626	C	A	gnomAD Exomes	PASS	NA	p.Ala3223Ser	p.Ala3223Ser	c.9667G>T	missense_variant	Conflicting interpretations of pathogenicity		1	182643	5.47516e-06	0	0	1	13115	0	0	0	27386	0	0	0	7473	0	0	0	13805	0	0	0	15991	0	0	0	81467	0	0	0	4518	0	0	0	18888	0
X	31222219	rs376647510	C	T	gnomAD Exomes	PASS	NA	p.Val3222Val	p.Val3222Val	c.9666G>A	synonymous_variant			1	182631	5.47552e-06	0	0	0	13115	0	0	0	27382	0	0	0	7472	0	0	0	13810	0	0	0	15987	0	0	0	81447	0	0	1	4517	0	0	0	18901	0
X	31222222	rs1228553196	T	C	gnomAD Exomes	PASS	NA	p.Gln3221Gln	p.Gln3221Gln	c.9663A>G	synonymous_variant	Likely benign		3	182601	1.64293e-05	0	0	0	13106	0	0	0	27384	0	0	2	7473	0	0	0	13802	0	0	0	15991	0	0	1	81445	0	0	0	4514	0	0	0	18886	0
X	31222234	rs1313897024	G	A	gnomAD Exomes	PASS	NA	p.Tyr3217Tyr	p.Tyr3217Tyr	c.9651C>T	splice_region_variant	Likely benign		1	181416	5.51219e-06	0	0	0	13010	0	0	0	27338	0	0	0	7453	0	0	0	13769	0	0	0	15938	0	0	0	80741	0	0	0	4492	0	0	1	18675	0
X	31222250	rs1353762655	G	A	gnomAD Exomes	PASS	NA	c.9650-15C>T		c.9650-15C>T	intron_variant			1	178181	5.61227e-06	0	0	0	12793	0	0	0	27155	0	0	0	7394	0	0	0	13605	0	0	0	15762	0	0	0	78820	0	0	0	4446	0	0	1	18206	0
X	31222253	rs1229708971	A	T	gnomAD Exomes	PASS	NA	c.9650-18T>A		c.9650-18T>A	intron_variant	Likely benign		1	177538	5.6326e-06	0	0	1	12735	0	0	0	27120	0	0	0	7379	0	0	0	13583	0	0	0	15735	0	0	0	78437	0	0	0	4431	0	0	0	18118	0
X	31222257	rs1290247027	G	T	gnomAD Exomes	PASS	NA	c.9650-22C>A		c.9650-22C>A	intron_variant			1	175865	5.68618e-06	0	0	0	12637	0	0	0	26992	0	0	0	7355	0	0	1	13495	0	0	0	15642	0	0	0	77399	0	0	0	4388	0	0	0	17957	0
X	31222258	rs1446231727	C	G	gnomAD Exomes	PASS	NA	c.9650-23G>C		c.9650-23G>C	intron_variant			1	175514	5.69755e-06	0	1	0	12610	0	0	0	26951	0	0	0	7356	0	0	1	13470	0	1	0	15619	0	0	0	77210	0	0	0	4390	0	0	0	17908	0
X	31222261	rs1206730690	C	T	gnomAD Exomes	PASS	NA	c.9650-26G>A		c.9650-26G>A	intron_variant			1	173596	5.7605e-06	0	0	0	12485	0	0	0	26804	0	0	0	7329	0	0	1	13363	0	0	0	15518	0	0	0	76025	0	0	0	4357	0	0	0	17715	0
X	31222267	rs1249861509	A	C	gnomAD Exomes	PASS	NA	c.9650-32T>G		c.9650-32T>G	intron_variant			1	170783	5.85538e-06	0	0	0	12268	0	0	0	26613	0	0	0	7293	0	0	0	13211	0	0	0	15330	0	0	1	74313	0	0	0	4309	0	0	0	17446	0
X	31222270	rs758657529	C	T	gnomAD Exomes	PASS	NA	c.9650-35G>A		c.9650-35G>A	intron_variant			2	168412	1.18756e-05	0	2	0	12043	0	0	0	26409	0	0	0	7260	0	0	0	13069	0	0	0	15193	0	0	2	72902	0	2	0	4282	0	0	0	17254	0
X	31222273	rs780071181	A	T	gnomAD Exomes	PASS	NA	c.9650-38T>A		c.9650-38T>A	intron_variant			1	166927	5.99064e-06	0	0	0	11905	0	0	0	26288	0	0	0	7223	0	0	0	12974	0	0	0	15123	0	0	1	72061	0	0	0	4255	0	0	0	17098	0
X	31222276	rs747112736	A	G	gnomAD Exomes	PASS	NA	c.9650-41T>C		c.9650-41T>C	intron_variant			6	164216	3.65372e-05	0	5	0	11689	0	0	0	26079	0	0	0	7192	0	0	0	12780	0	0	0	14943	0	0	0	70463	0	0	0	4200	0	0	6	16870	0
X	31222280	rs768803311	A	G	gnomAD Exomes	PASS	NA	c.9650-45T>C		c.9650-45T>C	intron_variant			1	162295	6.16162e-06	0	0	0	11507	0	0	0	25874	0	0	0	7159	0	0	0	12693	0	0	0	14861	0	0	1	69342	0	0	0	4173	0	0	0	16686	0
X	31222299	rs72466549	G	A	gnomAD Genomes	NA	PASS	c.9650-64C>T		c.9650-64C>T	intron_variant	Likely benign		184	22051	0.00834429	1	65	177	5908	1	63	2	624	0	0	0	183	0	0	0	1013	0	0	0	2619	0	0	3	10898	0	2	2	806	0	0	0	0	0
X	31222310	rs890666897	C	A	gnomAD Genomes	NA	PASS	c.9650-75G>T		c.9650-75G>T	intron_variant			1	22114	4.52202e-05	0	1	1	5944	0	1	0	624	0	0	0	184	0	0	0	1018	0	0	0	2629	0	0	0	10905	0	0	0	810	0	0	0	0	0
X	31224654	rs748639385	A	G	gnomAD Exomes	PASS	NA	c.9649+45T>C		c.9649+45T>C	intron_variant			1	147796	6.76608e-06	0	0	0	10826	0	0	0	24357	0	0	0	6896	0	0	0	11596	0	0	0	13799	0	0	0	61034	0	0	0	3840	0	0	1	15448	0
X	31224662	rs773615839	T	C	gnomAD Exomes,gnomAD Genomes	PASS	PASS	c.9649+37A>G		c.9649+37A>G	intron_variant			3	177260	1.69243e-05	0	0	0	17384	0	0	0	25856	0	0	0	7210	0	0	0	13191	0	0	3	16894	0	0	0	76120	0	0	0	4794	0	0	0	15811	0
X	31224666	rs1391534663	T	C	gnomAD Exomes	PASS	NA	c.9649+33A>G		c.9649+33A>G	intron_variant			1	158723	6.30028e-06	0	0	1	11722	0	0	0	25567	0	0	0	7095	0	0	0	12449	0	0	0	14518	0	0	0	67293	0	0	0	4049	0	0	0	16030	0
X	31224666	rs1391534663	T	A	gnomAD Exomes	PASS	NA	c.9649+33A>T		c.9649+33A>T	intron_variant			1	158723	6.30028e-06	0	0	0	11722	0	0	0	25567	0	0	0	7095	0	0	1	12449	0	0	0	14518	0	0	0	67293	0	0	0	4049	0	0	0	16030	0
X	31224668	rs763171374	A	C	gnomAD Exomes	PASS	NA	c.9649+31T>G		c.9649+31T>G	intron_variant			2	160537	1.24582e-05	0	0	0	11872	0	0	0	25750	0	0	0	7118	0	0	2	12585	0	0	0	14642	0	0	0	68308	0	0	0	4099	0	0	0	16163	0
X	31224671	rs745995694	G	T	gnomAD Exomes,gnomAD Genomes	PASS	PASS	c.9649+28C>A		c.9649+28C>A	intron_variant	Benign		46	184639	0.000249135	0	19	0	17905	0	0	0	26581	0	0	0	7352	0	0	0	13738	0	0	0	17352	0	0	0	80360	0	0	3	4956	0	3	43	16395	0
X	31224672	rs1338201660	A	G	gnomAD Exomes	PASS	NA	c.9649+27T>C		c.9649+27T>C	intron_variant			1	163895	6.10147e-06	0	1	0	12111	0	0	0	26090	0	0	0	7191	0	0	0	12839	0	0	0	14851	0	0	0	70170	0	0	0	4161	0	0	1	16482	0
X	31224674	rs1449698573	T	C	gnomAD Exomes	PASS	NA	c.9649+25A>G		c.9649+25A>G	intron_variant			1	165389	6.04635e-06	0	0	0	12208	0	0	0	26210	0	0	0	7213	0	0	0	12937	0	0	0	14947	0	0	1	71101	0	0	0	4187	0	0	0	16586	0
X	31224684	rs2293668	A	G	gnomAD Exomes,gnomAD Genomes	PASS	PASS	c.9649+15T>C		c.9649+15T>C	intron_variant	Benign		166891	193141	0.864089	47790	56442	13520	18335	3672	3502	25169	27308	8751	6221	6449	7482	1829	2203	11403	14227	3130	3578	15819	17904	4736	5119	75631	85518	21714	26177	4489	5107	1327	1467	14411	17260	2631
X	31224691	rs373703618	C	T	gnomAD Exomes,gnomAD Genomes	PASS	PASS	c.9649+8G>A		c.9649+8G>A	splice_region_variant	Conflicting interpretations of pathogenicity		11	197474	5.57035e-05	0	1	7	18636	0	0	0	27602	0	0	0	7541	0	0	0	14522	0	0	0	18178	0	0	4	88131	0	1	0	5194	0	0	0	17670	0
X	31224699	rs766981643	A	G	gnomAD Exomes	PASS	NA	p.Tyr3217His	p.Tyr3217His	c.9649T>C	missense_variant	Uncertain significance		2	178219	1.12221e-05	0	1	0	12910	0	0	0	27161	0	0	0	7393	0	0	1	13659	0	1	0	15725	0	0	1	78932	0	0	0	4435	0	0	0	18004	0
X	31224706	rs1341389139	C	G	gnomAD Genomes	NA	PASS	p.Lys3214Asn	p.Lys3214Asn	c.9642G>C	missense_variant	Uncertain significance		1	21939	4.55809e-05	0	1	1	5887	0	1	0	621	0	0	0	182	0	0	0	1001	0	0	0	2607	0	0	0	10833	0	0	0	808	0	0	0	0	0
X	31224720	rs752696730	G	A	gnomAD Exomes	PASS	NA	p.His3210Tyr	p.His3210Tyr	c.9628C>T	missense_variant			1	180804	5.53085e-06	0	0	0	13036	0	0	0	27296	0	0	0	7441	0	0	0	13757	0	0	0	15869	0	0	1	80491	0	0	0	4481	0	0	0	18433	0
X	31224727	rs1057524037	A	G	gnomAD Exomes	PASS	NA	p.Cys3207Cys	p.Cys3207Cys	c.9621T>C	synonymous_variant	Likely benign		1	181154	5.52017e-06	0	0	0	13059	0	0	0	27303	0	0	0	7448	0	0	0	13776	0	0	0	15890	0	0	1	80695	0	0	0	4484	0	0	0	18499	0
X	31224749	rs377632571	T	A	gnomAD Exomes	PASS	NA	p.Lys3200Ile	p.Lys3200Ile	c.9599A>T	missense_variant			1	181355	5.51405e-06	0	0	0	13075	0	0	0	27329	0	0	0	7455	0	0	0	13793	0	0	0	15895	0	0	1	80810	0	0	0	4491	0	0	0	18507	0
X	31224757	rs763878764	C	T	gnomAD Exomes	PASS	NA	p.Leu3197Leu	p.Leu3197Leu	c.9591G>A	synonymous_variant			1	180946	5.52651e-06	0	0	0	13039	0	0	0	27301	0	0	0	7454	0	0	0	13774	0	0	0	15866	0	0	1	80589	0	0	0	4482	0	0	0	18441	0
X	31224760	rs753667448	G	C	gnomAD Exomes	PASS	NA	p.Val3196Val	p.Val3196Val	c.9588C>G	synonymous_variant			1	180758	5.53226e-06	0	1	0	13032	0	0	0	27296	0	0	0	7451	0	0	0	13768	0	0	0	15863	0	0	1	80467	0	1	0	4480	0	0	0	18401	0
X	31224764	rs756958090	C	T	gnomAD Exomes	PASS	NA	p.Arg3195His	p.Arg3195His	c.9584G>A	missense_variant	Uncertain significance		1	180234	5.54834e-06	0	1	0	13000	0	0	0	27266	0	0	0	7443	0	0	1	13750	0	1	0	15836	0	0	0	80158	0	0	0	4476	0	0	0	18305	0
X	31224768	rs181517869	T	G	gnomAD Exomes,gnomAD Genomes	PASS	PASS	p.Ile3194Leu	p.Ile3194Leu	c.9580A>C	missense_variant	Uncertain significance		5	201607	2.48007e-05	0	1	0	18878	0	0	0	27855	0	0	0	7617	0	0	0	14740	0	0	0	18403	0	0	5	90656	0	1	0	5265	0	0	0	18193	0
X	31224774	rs751806622	C	G	gnomAD Exomes	PASS	NA	p.Gly3192Arg	p.Gly3192Arg	c.9574G>C	missense_variant			1	179008	5.58634e-06	0	1	0	12959	0	0	0	27209	0	0	0	7414	0	0	1	13707	0	1	0	15771	0	0	0	79415	0	0	0	4436	0	0	0	18097	0
X	31224789	rs201390145	T	C	gnomAD Exomes,gnomAD Genomes	PASS	PASS	c.9564-5A>G		c.9564-5A>G	splice_region_variant	Conflicting interpretations of pathogenicity		22	198857	0.000110632	0	9	19	18783	0	7	2	27710	0	1	0	7552	0	0	0	14619	0	0	0	18278	0	0	0	88880	0	0	0	5208	0	0	1	17827	0
X	31224791	rs1162179227	T	C	gnomAD Exomes	PASS	NA	c.9564-7A>G		c.9564-7A>G	splice_region_variant	Likely benign		1	176352	5.67048e-06	0	0	0	12821	0	0	0	27060	0	0	0	7366	0	0	0	13576	0	0	0	15659	0	0	1	77716	0	0	0	4387	0	0	0	17767	0
X	31224806	rs398124097	G	GA	gnomAD Exomes	PASS	NA	c.9564-23dupT		c.9564-23dupT	intron_variant			1	170571	5.86266e-06	0	1	0	12447	0	0	0	26665	0	0	0	7256	0	0	0	13217	0	0	0	15326	0	0	1	74182	0	1	0	4278	0	0	0	17200	0
X	31224806	rs398124097	G	T	gnomAD Genomes	NA	PASS	c.9564-22C>A		c.9564-22C>A	intron_variant			1	21986	4.54835e-05	0	0	0	5931	0	0	0	621	0	0	0	179	0	0	0	1016	0	0	0	2598	0	0	1	10838	0	0	0	803	0	0	0	0	0
X	31224812	rs748727292	A	G	gnomAD Exomes,gnomAD Genomes	PASS	PASS	c.9564-28T>C		c.9564-28T>C	intron_variant			6	190180	3.15491e-05	0	1	0	18252	0	0	0	27100	0	0	0	7407	0	0	6	14077	0	1	0	17760	0	0	0	83519	0	0	0	5048	0	0	0	17017	0
X	31224813	rs770348456	A	G	gnomAD Exomes	PASS	NA	c.9564-29T>C		c.9564-29T>C	intron_variant			7	167638	4.17566e-05	0	2	0	12287	0	0	0	26455	0	0	0	7214	0	0	7	13041	0	2	0	15135	0	0	0	72298	0	0	0	4227	0	0	0	16981	0
X	31224817	rs778074922	C	T	gnomAD Exomes	PASS	NA	c.9564-33G>A		c.9564-33G>A	intron_variant			2	164102	1.21875e-05	0	0	0	12046	0	0	0	26093	0	0	0	7166	0	0	0	12814	0	0	2	14954	0	0	0	70119	0	0	0	4178	0	0	0	16732	0
X	31224818	rs749697102	T	G	gnomAD Exomes	PASS	NA	c.9564-34A>C		c.9564-34A>C	intron_variant			1	164226	6.08917e-06	0	1	0	12058	0	0	0	26113	0	0	0	7163	0	0	0	12824	0	0	0	14976	0	0	1	70161	0	1	0	4181	0	0	0	16750	0
X	31224822	rs1289907420	C	A	gnomAD Exomes	PASS	NA	c.9564-38G>T		c.9564-38G>T	intron_variant			1	160546	6.22874e-06	0	1	0	11745	0	0	0	25721	0	0	0	7116	0	0	0	12557	0	0	0	14745	0	0	1	68065	0	1	0	4115	0	0	0	16482	0
X	31224827	rs1350898435	C	T	gnomAD Exomes	PASS	NA	c.9564-43G>A		c.9564-43G>A	intron_variant			1	155875	6.4154e-06	0	0	0	11379	0	0	0	25285	0	0	0	7041	0	0	0	12228	0	0	0	14459	0	0	1	65282	0	0	0	3994	0	0	0	16207	0
X	31224833	rs1222809336	G	C	gnomAD Exomes	PASS	NA	c.9564-49C>G		c.9564-49C>G	intron_variant			1	151737	6.59035e-06	0	1	0	11018	0	0	0	24854	0	0	0	6953	0	0	0	11910	0	0	0	14220	0	0	1	62898	0	1	0	3935	0	0	0	15949	0
X	31224834	rs1254247377	G	T	gnomAD Exomes	PASS	NA	c.9564-50C>A		c.9564-50C>A	intron_variant			1	151220	6.61288e-06	0	1	0	10969	0	0	0	24774	0	0	0	6948	0	0	0	11881	0	0	0	14183	0	0	1	62690	0	1	0	3910	0	0	0	15865	0
X	31224836	rs1342918807	T	C	gnomAD Exomes	PASS	NA	c.9564-52A>G		c.9564-52A>G	intron_variant			2	150008	1.33326e-05	0	1	0	10839	0	0	2	24594	0	1	0	6928	0	0	0	11809	0	0	0	14129	0	0	0	61948	0	0	0	3889	0	0	0	15872	0
X	31224845	rs769010726	C	G	gnomAD Genomes	NA	PASS	c.9564-61G>C		c.9564-61G>C	intron_variant			1	21855	4.57561e-05	0	0	0	5865	0	0	0	610	0	0	0	183	0	0	1	1002	0	0	0	2580	0	0	0	10811	0	0	0	804	0	0	0	0	0
X	31227560	rs752733755	T	A	gnomAD Genomes	NA	PASS	c.9563+55A>T		c.9563+55A>T	intron_variant			1	21912	4.56371e-05	0	0	1	5862	0	0	0	618	0	0	0	184	0	0	0	993	0	0	0	2630	0	0	0	10820	0	0	0	805	0	0	0	0	0
X	31227564	rs1033451075	C	T	gnomAD Exomes,gnomAD Genomes	PASS	PASS	c.9563+51G>A		c.9563+51G>A	intron_variant			16	203414	7.86573e-05	0	4	8	18908	0	2	3	27902	0	1	0	7627	0	0	1	14770	0	1	0	18580	0	0	4	91461	0	0	0	5284	0	0	0	18882	0
X	31227565	rs191820773	G	A	gnomAD Exomes	PASS	NA	c.9563+50C>T		c.9563+50C>T	intron_variant			2	181708	1.10067e-05	0	0	0	13099	0	0	0	27300	0	0	0	7454	0	0	0	13782	0	0	0	15950	0	0	2	80731	0	0	0	4488	0	0	0	18904	0
X	31227566	rs778194581	C	G	gnomAD Exomes	PASS	NA	c.9563+49G>C		c.9563+49G>C	intron_variant			5	181982	2.74752e-05	0	3	0	13113	0	0	0	27318	0	0	0	7457	0	0	0	13799	0	0	0	15963	0	0	0	80904	0	0	0	4493	0	0	5	18935	0
X	31227567	rs1180297676	T	G	gnomAD Exomes	PASS	NA	c.9563+48A>C		c.9563+48A>C	intron_variant			1	182105	5.49134e-06	0	0	0	13119	0	0	1	27321	0	0	0	7455	0	0	0	13803	0	0	0	15970	0	0	0	80999	0	0	0	4496	0	0	0	18942	0
X	31227568	rs1254352349	A	G	gnomAD Exomes	PASS	NA	c.9563+47T>C		c.9563+47T>C	intron_variant			1	182197	5.48856e-06	0	0	0	13123	0	0	0	27331	0	0	0	7460	0	0	0	13810	0	0	1	15976	0	0	0	81050	0	0	0	4497	0	0	0	18950	0
X	31227574	rs774030882	C	G	gnomAD Exomes	PASS	NA	c.9563+41G>C		c.9563+41G>C	intron_variant			1	182484	5.47993e-06	0	0	0	13134	0	0	0	27347	0	0	0	7465	0	0	1	13820	0	0	0	15985	0	0	0	81236	0	0	0	4508	0	0	0	18989	0
X	31227574	rs774030882	C	T	gnomAD Exomes	PASS	NA	c.9563+41G>A		c.9563+41G>A	intron_variant			3	182484	1.64398e-05	0	1	0	13134	0	0	3	27347	0	1	0	7465	0	0	0	13820	0	0	0	15985	0	0	0	81236	0	0	0	4508	0	0	0	18989	0
X	31227576	rs1198775011	T	C	gnomAD Exomes	PASS	NA	c.9563+39A>G		c.9563+39A>G	intron_variant			1	182558	5.47771e-06	0	1	0	13131	0	0	0	27355	0	0	0	7467	0	0	0	13828	0	0	0	15992	0	0	0	81264	0	0	0	4511	0	0	1	19010	0
X	31227580	rs771628769	A	T	gnomAD Exomes	PASS	NA	c.9563+35T>A		c.9563+35T>A	intron_variant			1	182730	5.47256e-06	0	0	0	13142	0	0	0	27372	0	0	0	7468	0	0	0	13831	0	0	0	15995	0	0	1	81376	0	0	0	4516	0	0	0	19030	0
X	31227584	rs774993113	A	G	gnomAD Exomes	PASS	NA	c.9563+31T>C		c.9563+31T>C	intron_variant			1	182857	5.46875e-06	0	1	0	13149	0	0	0	27389	0	0	0	7473	0	0	0	13833	0	0	0	16001	0	0	0	81446	0	0	0	4518	0	0	1	19048	0
X	31227588	rs72466554	C	T	gnomAD Exomes,gnomAD Genomes	PASS	PASS	c.9563+27G>A		c.9563+27G>A	intron_variant			6	204651	2.93182e-05	0	3	1	18964	0	1	0	28015	0	0	0	7655	0	0	0	14815	0	0	0	18611	0	0	5	92215	0	2	0	5325	0	0	0	19051	0
X	31227590	rs1395144052	G	A	gnomAD Exomes	PASS	NA	c.9563+25C>T		c.9563+25C>T	intron_variant			1	182977	5.46517e-06	0	1	0	13147	0	0	0	27402	0	0	0	7474	0	0	0	13836	0	0	0	16001	0	0	1	81535	0	1	0	4520	0	0	0	19062	0
X	31227597	rs1427353689	A	T	gnomAD Exomes	PASS	NA	c.9563+18T>A		c.9563+18T>A	intron_variant			1	183161	5.45968e-06	0	0	0	13154	0	0	0	27411	0	0	0	7481	0	0	0	13849	0	0	0	16008	0	0	0	81665	0	0	1	4528	0	0	0	19065	0
X	31227605	rs1309532865	C	A	gnomAD Exomes	PASS	NA	c.9563+10G>T		c.9563+10G>T	intron_variant	Likely benign		1	183238	5.45738e-06	0	0	0	13156	0	0	1	27419	0	0	0	7482	0	0	0	13853	0	0	0	16010	0	0	0	81720	0	0	0	4528	0	0	0	19070	0
X	31227611	rs753666498	G	A	gnomAD Exomes,gnomAD Genomes	PASS	PASS	c.9563+4C>T		c.9563+4C>T	splice_region_variant	Likely benign		6	205108	2.92529e-05	0	2	5	18954	0	1	1	28044	0	1	0	7663	0	0	0	14844	0	0	0	18635	0	0	0	92564	0	0	0	5332	0	0	0	19072	0
X	31227615	rs1026613996	G	A	gnomAD Exomes	PASS	NA	p.Thr3188Met	p.Thr3188Met	c.9563C>T	missense_variant	Uncertain significance		1	183335	5.4545e-06	0	0	0	13158	0	0	1	27420	0	0	0	7483	0	0	0	13855	0	0	0	16009	0	0	0	81809	0	0	0	4529	0	0	0	19072	0
X	31227628	rs761714810	T	A	gnomAD Exomes	PASS	NA	p.Asn3184Tyr	p.Asn3184Tyr	c.9550A>T	missense_variant			3	183392	1.63584e-05	0	0	0	13158	0	0	0	27423	0	0	0	7486	0	0	0	13858	0	0	0	16011	0	0	0	81849	0	0	0	4530	0	0	3	19077	0
X	31227655	rs1332708845	C	T	gnomAD Exomes	PASS	NA	p.Val3175Met	p.Val3175Met	c.9523G>A	missense_variant	Uncertain significance		1	183423	5.45188e-06	0	0	0	13160	0	0	0	27430	0	0	0	7486	0	0	0	13860	0	0	0	16010	0	0	0	81870	0	0	1	4528	0	0	0	19079	0
X	31227667	rs1233921144	C	T	gnomAD Exomes	PASS	NA	p.Val3171Ile	p.Val3171Ile	c.9511G>A	missense_variant	Uncertain significance		1	183425	5.45182e-06	0	1	0	13160	0	0	0	27428	0	0	0	7487	0	0	0	13857	0	0	0	16011	0	0	0	81874	0	0	0	4529	0	0	1	19079	0
X	31227668	rs751900100	G	A	gnomAD Exomes	PASS	NA	p.Asn3170Asn	p.Asn3170Asn	c.9510C>T	synonymous_variant	Likely benign		2	183418	1.09041e-05	0	1	0	13159	0	0	0	27427	0	0	0	7487	0	0	2	13858	0	1	0	16011	0	0	0	81867	0	0	0	4530	0	0	0	19079	0
X	31227674	rs185247491	C	G	gnomAD Exomes,gnomAD Genomes	PASS	PASS	p.Leu3168Phe	p.Leu3168Phe	c.9504G>C	missense_variant	Conflicting interpretations of pathogenicity		4	205264	1.94871e-05	0	1	4	18979	0	1	0	28051	0	0	0	7671	0	0	0	14850	0	0	0	18637	0	0	0	92658	0	0	0	5339	0	0	0	19079	0
X	31227679	rs781509861	T	G	gnomAD Exomes	PASS	NA	p.Asn3167His	p.Asn3167His	c.9499A>C	missense_variant			1	183436	5.45149e-06	0	1	0	13160	0	0	0	27427	0	0	0	7487	0	0	0	13856	0	0	0	16011	0	0	1	81886	0	1	0	4530	0	0	0	19079	0
X	31227684	rs752830114	T	G	gnomAD Exomes	PASS	NA	p.His3165Pro	p.His3165Pro	c.9494A>C	missense_variant			1	183434	5.45155e-06	0	1	0	13160	0	0	0	27426	0	0	0	7487	0	0	0	13856	0	0	0	16011	0	0	0	81886	0	0	0	4530	0	0	1	19078	0
X	31227692	rs370724251	C	T	gnomAD Exomes,gnomAD Genomes	PASS	PASS	p.Glu3162Glu	p.Glu3162Glu	c.9486G>A	synonymous_variant	Benign/Likely benign		45	205303	0.000219188	0	17	0	19017	0	0	3	28050	0	1	0	7669	0	0	41	14859	0	15	0	18634	0	0	0	92663	0	0	1	5335	0	1	0	19076	0
X	31227694	rs778367724	C	G	gnomAD Exomes	PASS	NA	p.Glu3162Gln	p.Glu3162Gln	c.9484G>C	missense_variant			1	183402	5.4525e-06	0	0	0	13160	0	0	0	27422	0	0	0	7487	0	0	1	13854	0	0	0	16011	0	0	0	81864	0	0	0	4526	0	0	0	19078	0
X	31227695	rs749737691	C	T	gnomAD Exomes	PASS	NA	p.Leu3161Leu	p.Leu3161Leu	c.9483G>A	synonymous_variant	Likely benign		1	183403	5.45247e-06	0	0	0	13160	0	0	1	27421	0	0	0	7487	0	0	0	13855	0	0	0	16010	0	0	0	81864	0	0	0	4529	0	0	0	19077	0
X	31227699	rs771392678	C	A	gnomAD Exomes	PASS	NA	p.Arg3160Leu	p.Arg3160Leu	c.9479G>T	missense_variant			2	183395	1.09054e-05	0	1	0	13159	0	0	2	27417	0	1	0	7486	0	0	0	13854	0	0	0	16010	0	0	0	81867	0	0	0	4527	0	0	0	19075	0
X	31227699	rs771392678	C	T	gnomAD Exomes,gnomAD Genomes	PASS	PASS	p.Arg3160His	p.Arg3160His	c.9479G>A	missense_variant	Conflicting interpretations of pathogenicity		16	205244	7.7956e-05	0	4	0	18995	0	0	5	28042	0	0	1	7668	0	1	0	14857	0	0	0	18625	0	0	8	92651	0	2	0	5331	0	0	2	19075	0
X	31227700	rs779233737	G	A	gnomAD Exomes	PASS	NA	p.Arg3160Cys	p.Arg3160Cys	c.9478C>T	missense_variant	Conflicting interpretations of pathogenicity		2	183399	1.09052e-05	0	2	0	13159	0	0	0	27419	0	0	0	7487	0	0	0	13854	0	0	0	16011	0	0	2	81868	0	2	0	4526	0	0	0	19075	0
X	31227709	rs934841210	T	C	gnomAD Exomes	PASS	NA	p.Ile3157Val	p.Ile3157Val	c.9469A>G	missense_variant	Uncertain significance		1	183386	5.45298e-06	0	0	0	13160	0	0	0	27418	0	0	0	7487	0	0	0	13853	0	0	0	16008	0	0	1	81857	0	0	0	4527	0	0	0	19076	0
X	31227720	rs771716708	C	A	gnomAD Exomes	PASS	NA	p.Cys3153Phe	p.Cys3153Phe	c.9458G>T	missense_variant			1	183348	5.45411e-06	0	1	0	13158	0	0	0	27411	0	0	0	7485	0	0	0	13849	0	0	0	16005	0	0	1	81841	0	1	0	4525	0	0	0	19074	0
X	31227748	rs1390453463	G	A	gnomAD Exomes	PASS	NA	p.Pro3144Ser	p.Pro3144Ser	c.9430C>T	missense_variant			1	183180	5.45911e-06	0	1	0	13154	0	0	0	27393	0	0	1	7482	0	1	0	13841	0	0	0	16006	0	0	0	81726	0	0	0	4520	0	0	0	19058	0
X	31227759	rs760251358	T	C	gnomAD Exomes	PASS	NA	p.Gln3140Arg	p.Gln3140Arg	c.9419A>G	missense_variant			3	183079	1.63864e-05	0	0	0	13150	0	0	2	27388	0	0	0	7478	0	0	0	13841	0	0	0	16001	0	0	0	81652	0	0	0	4521	0	0	1	19048	0
X	31227767	rs200715944	G	T	gnomAD Exomes	PASS	NA	p.Asn3137Lys	p.Asn3137Lys	c.9411C>A	missense_variant			1	182937	5.46636e-06	0	0	0	13149	0	0	0	27382	0	0	0	7476	0	0	1	13841	0	0	0	15999	0	0	0	81536	0	0	0	4517	0	0	0	19037	0
X	31227768	rs779737146	T	C	gnomAD Exomes	PASS	NA	p.Asn3137Ser	p.Asn3137Ser	c.9410A>G	missense_variant	Benign		14	182975	7.65132e-05	0	11	0	13149	0	0	0	27385	0	0	0	7478	0	0	0	13839	0	0	0	15999	0	0	0	81561	0	0	0	4521	0	0	14	19043	0
X	31227769	rs761654407	T	C	gnomAD Exomes	PASS	NA	p.Asn3137Asp	p.Asn3137Asp	c.9409A>G	missense_variant			1	182969	5.46541e-06	0	0	0	13148	0	0	0	27385	0	0	0	7478	0	0	0	13841	0	0	0	16001	0	0	0	81553	0	0	0	4522	0	0	1	19041	0
X	31227773	rs1387221027	C	T	gnomAD Exomes	PASS	NA	p.Gln3135Gln	p.Gln3135Gln	c.9405G>A	synonymous_variant			1	182726	5.47267e-06	0	0	0	13127	0	0	0	27358	0	0	0	7469	0	0	0	13832	0	0	0	15993	0	0	1	81421	0	0	0	4518	0	0	0	19008	0
X	31227778	rs765186260	C	A	gnomAD Exomes	PASS	NA	p.Asp3134Tyr	p.Asp3134Tyr	c.9400G>T	missense_variant	Likely benign		3	182740	1.64168e-05	0	2	2	13140	0	1	0	27363	0	0	0	7472	0	0	1	13825	0	1	0	15996	0	0	0	81403	0	0	0	4519	0	0	0	19022	0
X	31227778	rs765186260	C	T	gnomAD Exomes	PASS	NA	p.Asp3134Asn	p.Asp3134Asn	c.9400G>A	missense_variant			1	182740	5.47226e-06	0	1	0	13140	0	0	1	27363	0	1	0	7472	0	0	0	13825	0	0	0	15996	0	0	0	81403	0	0	0	4519	0	0	0	19022	0
X	31227783	rs200592992	G	T	gnomAD Exomes	PASS	NA	p.Ala3132Asp	p.Ala3132Asp	c.9395C>A	missense_variant	Likely benign		2	182595	1.09532e-05	0	2	0	13138	0	0	0	27347	0	0	0	7472	0	0	0	13825	0	0	0	15993	0	0	2	81307	0	2	0	4517	0	0	0	18996	0
X	31227787	rs150462744	C	T	gnomAD Exomes	PASS	NA	p.Asp3131Asn	p.Asp3131Asn	c.9391G>A	missense_variant			1	182561	5.47762e-06	0	0	1	13132	0	0	0	27355	0	0	0	7470	0	0	0	13814	0	0	0	15991	0	0	0	81276	0	0	0	4520	0	0	0	19003	0
X	31227788	rs1057523643	A	G	gnomAD Exomes	PASS	NA	p.Cys3130Cys	p.Cys3130Cys	c.9390T>C	synonymous_variant	Likely benign		1	182538	5.47831e-06	0	1	0	13134	0	0	0	27343	0	0	0	7468	0	0	0	13816	0	0	0	15988	0	0	0	81273	0	0	0	4518	0	0	1	18998	0
X	31227790	rs932848232	A	C	gnomAD Exomes	PASS	NA	p.Cys3130Gly	p.Cys3130Gly	c.9388T>G	missense_variant	Likely benign		1	182534	5.47843e-06	0	1	0	13132	0	0	0	27347	0	0	0	7469	0	0	0	13818	0	0	0	15991	0	0	0	81268	0	0	1	4516	0	1	0	18993	0
X	31227791	rs767883773	T	C	gnomAD Exomes	PASS	NA	p.Ala3129Ala	p.Ala3129Ala	c.9387A>G	synonymous_variant	Likely benign		1	182495	5.4796e-06	0	0	0	13137	0	0	1	27337	0	0	0	7469	0	0	0	13815	0	0	0	15989	0	0	0	81245	0	0	0	4513	0	0	0	18990	0
X	31227802	rs1263984333	G	C	gnomAD Exomes	PASS	NA	p.Leu3126Val	p.Leu3126Val	c.9376C>G	missense_variant			1	181788	5.50091e-06	0	1	0	13105	0	0	0	27295	0	0	0	7449	0	0	1	13787	0	1	0	15970	0	0	0	80772	0	0	0	4500	0	0	0	18910	0
X	31227827	rs1210954808	CAAAT	C	gnomAD Exomes	PASS	NA	c.9362-15_9362-12delATTT		c.9362-15_9362-12delATTT	intron_variant			1	173594	5.76057e-06	0	0	1	12593	0	0	0	26825	0	0	0	7323	0	0	0	13262	0	0	0	15607	0	0	0	75674	0	0	0	4338	0	0	0	17972	0
X	31227830	rs199801843	A	C	gnomAD Exomes	PASS	NA	c.9362-14T>G		c.9362-14T>G	intron_variant			1	172751	5.78868e-06	0	0	0	12539	0	0	0	26769	0	0	0	7313	0	0	1	13192	0	0	0	15546	0	0	0	75185	0	0	0	4335	0	0	0	17872	0
X	31227831	rs756267505	T	G	gnomAD Exomes	PASS	NA	c.9362-15A>C		c.9362-15A>C	intron_variant			1	172497	5.7972e-06	0	1	0	12530	0	0	0	26746	0	0	0	7306	0	0	0	13163	0	0	0	15536	0	0	0	75032	0	0	0	4326	0	0	1	17858	0
X	31227831	rs756267505	T	C	gnomAD Exomes	PASS	NA	c.9362-15A>G		c.9362-15A>G	intron_variant			1	172497	5.7972e-06	0	0	0	12530	0	0	1	26746	0	0	0	7306	0	0	0	13163	0	0	0	15536	0	0	0	75032	0	0	0	4326	0	0	0	17858	0
X	31227838	rs764074980	A	T	gnomAD Exomes	PASS	NA	c.9362-22T>A		c.9362-22T>A	intron_variant			1	167327	5.97632e-06	0	0	0	12143	0	0	0	26353	0	0	0	7230	0	0	0	12824	0	0	0	15228	0	0	1	71978	0	0	0	4232	0	0	0	17339	0
X	31227839	rs1189881035	C	G	gnomAD Exomes	PASS	NA	c.9362-23G>C		c.9362-23G>C	intron_variant			1	163052	6.13301e-06	0	0	0	11818	0	0	0	26003	0	0	0	7164	0	0	0	12513	0	0	0	14960	0	0	1	69525	0	0	0	4148	0	0	0	16921	0
X	31227844	rs1390288111	G	T	gnomAD Exomes	PASS	NA	c.9362-28C>A		c.9362-28C>A	intron_variant			1	159720	6.26096e-06	0	1	0	11524	0	0	0	25726	0	0	0	7121	0	0	0	12289	0	0	0	14761	0	0	1	67524	0	1	0	4100	0	0	0	16675	0
X	31227848	rs1422812024	CAA	C	gnomAD Exomes	PASS	NA	c.9362-34_9362-33delTT		c.9362-34_9362-33delTT	intron_variant			2	156310	1.27951e-05	0	0	0	11232	0	0	2	25434	0	0	0	7046	0	0	0	12001	0	0	0	14547	0	0	0	65569	0	0	0	4031	0	0	0	16450	0
X	31227850	rs1162273991	A	C	gnomAD Exomes	PASS	NA	c.9362-34T>G		c.9362-34T>G	intron_variant			1	154694	6.46437e-06	0	0	0	11111	0	0	0	25276	0	0	0	7017	0	0	0	11882	0	0	0	14441	0	0	1	64650	0	0	0	4011	0	0	0	16306	0
X	31227857	rs1168668824	A	C	gnomAD Genomes	NA	PASS	c.9362-41T>G		c.9362-41T>G	intron_variant			1	21997	4.54607e-05	0	0	1	5888	0	0	0	625	0	0	0	184	0	0	0	987	0	0	0	2630	0	0	0	10879	0	0	0	804	0	0	0	0	0
X	31227859	rs1374256278	A	C	gnomAD Genomes	NA	PASS	c.9362-43T>G		c.9362-43T>G	intron_variant			1	21943	4.55726e-05	0	0	1	5881	0	0	0	624	0	0	0	182	0	0	0	978	0	0	0	2625	0	0	0	10850	0	0	0	803	0	0	0	0	0
X	31227863	rs754423789	T	C	gnomAD Exomes	PASS	NA	c.9362-47A>G		c.9362-47A>G	intron_variant			2	141260	1.41583e-05	0	0	0	9823	0	0	0	23748	0	0	0	6815	0	0	0	10763	0	0	0	13564	0	0	2	57222	0	0	0	3791	0	0	0	15534	0
X	31227864	rs768721611	C	G	gnomAD Exomes,gnomAD Genomes	PASS	PASS	c.9362-48G>C		c.9362-48G>C	intron_variant	Benign		131	162173	0.000807779	3	74	0	15612	0	0	0	24223	0	0	0	6981	0	0	0	11632	0	0	0	16112	0	0	3	67560	0	1	2	4568	0	1	126	15485	3
X	31227877	rs989504076	T	G	gnomAD Genomes	NA	PASS	c.9362-61A>C		c.9362-61A>C	intron_variant			1	21926	4.5608e-05	0	0	1	5872	0	0	0	622	0	0	0	181	0	0	0	978	0	0	0	2619	0	0	0	10852	0	0	0	802	0	0	0	0	0
X	31227885	rs774223365	C	T	gnomAD Genomes	NA	PASS	c.9362-69G>A		c.9362-69G>A	intron_variant			1	21878	4.5708e-05	0	1	0	5848	0	0	0	623	0	0	0	182	0	0	0	980	0	0	0	2615	0	0	1	10831	0	1	0	799	0	0	0	0	0
X	31241100	rs906075970	A	G	gnomAD Genomes	NA	PASS	c.9361+64T>C		c.9361+64T>C	intron_variant			2	21930	9.11993e-05	0	0	0	5884	0	0	0	619	0	0	0	181	0	0	0	989	0	0	0	2610	0	0	2	10840	0	0	0	807	0	0	0	0	0
X	31241120	rs779325432	C	T	gnomAD Exomes	PASS	NA	c.9361+44G>A		c.9361+44G>A	intron_variant			1	182822	5.4698e-06	0	0	0	13141	0	0	1	27342	0	0	0	7470	0	0	0	13842	0	0	0	15999	0	0	0	81708	0	0	0	4508	0	0	0	18812	0
X	31241120	rs779325432	CAA	C	gnomAD Exomes	PASS	NA	c.9361+42_9361+43delTT		c.9361+42_9361+43delTT	intron_variant			1	182822	5.4698e-06	0	1	0	13141	0	0	0	27342	0	0	0	7470	0	0	0	13842	0	0	0	15999	0	0	1	81708	0	1	0	4508	0	0	0	18812	0
X	31241128	rs543512556	T	C	gnomAD Exomes	PASS	NA	c.9361+36A>G		c.9361+36A>G	intron_variant			1	183187	5.4589e-06	0	0	0	13154	0	0	0	27380	0	0	0	7481	0	0	0	13853	0	0	0	16005	0	0	1	81834	0	0	0	4517	0	0	0	18963	0
X	31241128	rs543512556	T	A	gnomAD Exomes,gnomAD Genomes	PASS	PASS	c.9361+36A>T		c.9361+36A>T	intron_variant			8	205211	3.89843e-05	0	3	8	19062	0	3	0	28005	0	0	0	7659	0	0	0	14858	0	0	0	18620	0	0	0	92709	0	0	0	5335	0	0	0	18963	0
X	31241133	rs1437221028	T	C	gnomAD Exomes	PASS	NA	c.9361+31A>G		c.9361+31A>G	intron_variant			1	183389	5.45289e-06	0	1	0	13158	0	0	0	27407	0	0	0	7486	0	0	0	13856	0	0	0	16009	0	0	1	81901	0	1	0	4524	0	0	0	19048	0
X	31241136	rs758709672	A	C	gnomAD Exomes	PASS	NA	c.9361+28T>G		c.9361+28T>G	intron_variant			1	183403	5.45247e-06	0	1	0	13157	0	0	1	27411	0	1	0	7485	0	0	0	13856	0	0	0	16007	0	0	0	81910	0	0	0	4527	0	0	0	19050	0
X	31241140	rs779728246	C	A	gnomAD Exomes	PASS	NA	c.9361+24G>T		c.9361+24G>T	intron_variant			1	183439	5.4514e-06	0	0	0	13155	0	0	0	27421	0	0	0	7485	0	0	0	13858	0	0	0	16009	0	0	1	81922	0	0	0	4527	0	0	0	19062	0
X	31241155	rs746607414	A	G	gnomAD Exomes,gnomAD Genomes	PASS	PASS	c.9361+9T>C		c.9361+9T>C	intron_variant	Conflicting interpretations of pathogenicity		2	205507	9.73203e-06	0	1	0	19068	0	0	1	28055	0	0	0	7665	0	0	1	14864	0	1	0	18615	0	0	0	92822	0	0	0	5343	0	0	0	19075	0
X	31241156	rs768282679	A	G	gnomAD Exomes	PASS	NA	c.9361+8T>C		c.9361+8T>C	splice_region_variant	Likely benign		2	183495	1.08995e-05	0	1	0	13161	0	0	0	27427	0	0	0	7488	0	0	0	13861	0	0	0	16011	0	0	0	81940	0	0	0	4530	0	0	2	19077	0
X	31241160		T	C	gnomAD Exomes	PASS	NA	c.9361+4A>G		c.9361+4A>G	splice_region_variant		os_lof	1	183499	5.44962e-06	0	0	0	13161	0	0	0	27429	0	0	0	7488	0	0	0	13861	0	0	0	16011	0	0	1	81942	0	0	0	4530	0	0	0	19077	0
X	31241173	rs200928985	C	T	gnomAD Exomes	PASS	NA	p.Ala3118Thr	p.Ala3118Thr	c.9352G>A	missense_variant	Uncertain significance		2	183500	1.08992e-05	0	1	1	13161	0	0	1	27430	0	1	0	7486	0	0	0	13861	0	0	0	16011	0	0	0	81942	0	0	0	4530	0	0	0	19079	0
X	31241173	rs200928985	C	A	gnomAD Exomes	PASS	NA	p.Ala3118Ser	p.Ala3118Ser	c.9352G>T	missense_variant	Conflicting interpretations of pathogenicity		8	183500	4.35967e-05	0	2	0	13161	0	0	0	27430	0	0	0	7486	0	0	0	13861	0	0	0	16011	0	0	8	81942	0	2	0	4530	0	0	0	19079	0
X	31241179	rs398124093	G	T	gnomAD Exomes	PASS	NA	p.Gln3116Lys	p.Gln3116Lys	c.9346C>A	missense_variant			1	183507	5.44938e-06	0	0	0	13161	0	0	0	27430	0	0	0	7487	0	0	0	13861	0	0	0	16011	0	0	1	81947	0	0	0	4530	0	0	0	19080	0
X	31241196	rs773246041	A	G	gnomAD Exomes	PASS	NA	p.Met3110Thr	p.Met3110Thr	c.9329T>C	missense_variant			1	183497	5.44968e-06	0	1	0	13160	0	0	0	27430	0	0	0	7487	0	0	0	13860	0	0	0	16011	0	0	1	81940	0	1	0	4530	0	0	0	19079	0
X	31241197	rs1381984529	T	C	gnomAD Genomes	NA	PASS	p.Met3110Val	p.Met3110Val	c.9328A>G	missense_variant	Uncertain significance		1	21993	4.5469e-05	0	0	0	5875	0	0	0	626	0	0	0	182	0	0	1	1010	0	0	0	2615	0	0	0	10871	0	0	0	814	0	0	0	0	0
X	31241200	rs201718067	C	A	gnomAD Exomes,gnomAD Genomes	PASS	PASS	p.Ala3109Ser	p.Ala3109Ser	c.9325G>T	missense_variant	Conflicting interpretations of pathogenicity		16	205458	7.78748e-05	0	6	1	19032	0	0	0	28053	0	0	0	7668	0	0	0	14864	0	0	0	18625	0	0	15	92797	0	6	0	5340	0	0	0	19079	0
X	31241201	rs766256437	A	C	gnomAD Exomes	PASS	NA	p.Thr3108Thr	p.Thr3108Thr	c.9324T>G	synonymous_variant	Uncertain significance		1	183500	5.44959e-06	0	1	0	13161	0	0	0	27430	0	0	0	7487	0	0	0	13860	0	0	0	16011	0	0	0	81943	0	0	0	4530	0	0	1	19078	0
X	31241222	rs368744016	G	A	gnomAD Exomes	PASS	NA	p.Val3101Val	p.Val3101Val	c.9303C>T	synonymous_variant	Likely benign		5	183476	2.72515e-05	0	1	0	13161	0	0	0	27431	0	0	0	7486	0	0	0	13860	0	0	0	16011	0	0	5	81920	0	1	0	4530	0	0	0	19077	0
X	31241234	rs796934165	G	A	gnomAD Exomes	PASS	NA	p.Asp3097Asp	p.Asp3097Asp	c.9291C>T	synonymous_variant	Likely benign		2	183478	1.09005e-05	0	0	0	13161	0	0	0	27431	0	0	0	7486	0	0	0	13861	0	0	0	16011	0	0	2	81922	0	0	0	4529	0	0	0	19077	0
X	31241241	rs1424156840	G	A	gnomAD Exomes	PASS	NA	c.9287-3C>T		c.9287-3C>T	splice_region_variant			1	183453	5.45099e-06	0	0	0	13160	0	0	1	27431	0	0	0	7484	0	0	0	13858	0	0	0	16010	0	0	0	81910	0	0	0	4528	0	0	0	19072	0
X	31241246	rs371035624	G	A	gnomAD Exomes,gnomAD Genomes	PASS	PASS	c.9287-8C>T		c.9287-8C>T	splice_region_variant	Conflicting interpretations of pathogenicity		6	205457	2.92032e-05	0	5	6	19058	0	5	0	28054	0	0	0	7666	0	0	0	14869	0	0	0	18641	0	0	0	92756	0	0	0	5340	0	0	0	19073	0
X	31241249	rs192593321	G	A	gnomAD Exomes	PASS	NA	c.9287-11C>T		c.9287-11C>T	intron_variant	Benign		10	183425	5.45182e-05	0	4	2	13157	0	0	8	27427	0	4	0	7484	0	0	0	13856	0	0	0	16009	0	0	0	81896	0	0	0	4527	0	0	0	19069	0
X	31241252	rs1458693320	A	C	gnomAD Exomes	PASS	NA	c.9287-14T>G		c.9287-14T>G	intron_variant			1	183429	5.4517e-06	0	0	0	13160	0	0	0	27428	0	0	0	7484	0	0	1	13858	0	0	0	16009	0	0	0	81897	0	0	0	4527	0	0	0	19066	0
X	31241259	rs764650119	G	C	gnomAD Exomes,gnomAD Genomes	PASS	PASS	c.9287-21C>G		c.9287-21C>G	intron_variant			4	205376	1.94765e-05	0	0	0	19036	0	0	0	28049	0	0	0	7662	0	0	0	14872	0	0	0	18635	0	0	4	92733	0	0	0	5335	0	0	0	19054	0
X	31241261	rs368316321	G	A	gnomAD Exomes	PASS	NA	c.9287-23C>T		c.9287-23C>T	intron_variant			24	183351	0.000130896	0	12	0	13154	0	0	0	27426	0	0	0	7480	0	0	0	13854	0	0	0	16007	0	0	2	81861	0	0	0	4523	0	0	22	19046	0
X	31241263	rs1465642035	AT	A	gnomAD Exomes	PASS	NA	c.9287-26delA		c.9287-26delA	intron_variant			1	183343	5.45426e-06	0	0	0	13155	0	0	0	27426	0	0	0	7480	0	0	0	13855	0	0	0	16008	0	0	1	81850	0	0	0	4523	0	0	0	19046	0
X	31241266	rs371631110	T	C	gnomAD Exomes	PASS	NA	c.9287-28A>G		c.9287-28A>G	intron_variant			1	183286	5.45595e-06	0	0	0	13153	0	0	0	27425	0	0	0	7479	0	0	0	13850	0	0	0	16005	0	0	1	81818	0	0	0	4519	0	0	0	19037	0
X	31241271	rs750902970	T	C	gnomAD Exomes	PASS	NA	c.9287-33A>G		c.9287-33A>G	intron_variant			1	183190	5.45881e-06	0	0	0	13143	0	0	0	27417	0	0	0	7477	0	0	0	13842	0	0	0	16002	0	0	0	81775	0	0	0	4515	0	0	1	19019	0
X	31241272	rs758799900	T	A	gnomAD Exomes	PASS	NA	c.9287-34A>T		c.9287-34A>T	intron_variant			6	183151	3.27599e-05	0	2	0	13142	0	0	0	27414	0	0	0	7476	0	0	0	13843	0	0	0	16002	0	0	0	81749	0	0	0	4515	0	0	6	19010	0
X	31241288	rs200827028	G	C	gnomAD Exomes	PASS	NA	c.9287-50C>G		c.9287-50C>G	intron_variant			1	181958	5.49577e-06	0	0	0	12992	0	0	1	27331	0	0	0	7451	0	0	0	13779	0	0	0	15960	0	0	0	81072	0	0	0	4492	0	0	0	18881	0
X	31241296	rs1392804795	A	AC	gnomAD Genomes	NA	PASS	c.9287-59dupG		c.9287-59dupG	intron_variant			1	21897	4.56684e-05	0	0	0	5886	0	0	0	624	0	0	0	176	0	0	0	996	0	0	0	2607	0	0	1	10799	0	0	0	809	0	0	0	0	0
X	31241299	rs1007120117	C	G	gnomAD Genomes	NA	PASS	c.9287-61G>C		c.9287-61G>C	intron_variant			1	21979	4.5498e-05	0	0	0	5921	0	0	0	625	0	0	0	179	0	0	0	1004	0	0	0	2618	0	0	1	10823	0	0	0	809	0	0	0	0	0
X	31241304	rs767872157	C	T	gnomAD Genomes	NA	PASS	c.9287-66G>A		c.9287-66G>A	intron_variant			2	21984	9.09753e-05	0	0	0	5902	0	0	0	623	0	0	0	178	0	0	0	1006	0	0	0	2622	0	0	2	10844	0	0	0	809	0	0	0	0	0
X	31241305	rs1343173688	G	A	gnomAD Genomes	NA	PASS	c.9287-67C>T		c.9287-67C>T	intron_variant			1	21943	4.55726e-05	0	0	1	5890	0	0	0	621	0	0	0	179	0	0	0	1003	0	0	0	2616	0	0	0	10825	0	0	0	809	0	0	0	0	0
X	31279022	rs143649373	C	A	gnomAD Exomes,gnomAD Genomes	PASS	PASS	c.9286+50G>T		c.9286+50G>T	intron_variant	Benign		116	195657	0.000592874	0	31	110	18700	0	28	6	27422	0	3	0	7525	0	0	0	14449	0	0	0	17601	0	0	0	87443	0	0	0	5142	0	0	0	17375	0
X	31279025	rs367751115	A	G	gnomAD Exomes	PASS	NA	c.9286+47T>C		c.9286+47T>C	intron_variant			1	175785	5.68877e-06	0	0	1	12959	0	0	0	26939	0	0	0	7374	0	0	0	13544	0	0	0	15196	0	0	0	77786	0	0	0	4382	0	0	0	17605	0
X	31279036	rs1345743515	T	A	gnomAD Genomes	NA	PASS	c.9286+36A>T		c.9286+36A>T	intron_variant			1	21734	4.60109e-05	0	1	0	5829	0	0	0	614	0	0	0	178	0	0	0	999	0	0	0	2576	0	0	1	10743	0	1	0	795	0	0	0	0	0
X	31279039	rs371713543	T	C	gnomAD Exomes	PASS	NA	c.9286+33A>G		c.9286+33A>G	intron_variant			1	180163	5.55053e-06	0	0	1	13092	0	0	0	27234	0	0	0	7438	0	0	0	13750	0	0	0	15626	0	0	0	80280	0	0	0	4470	0	0	0	18273	0
X	31279043	rs747643718	A	G	gnomAD Exomes	PASS	NA	c.9286+29T>C		c.9286+29T>C	intron_variant			8	180685	4.42759e-05	0	0	0	13107	0	0	8	27255	0	0	0	7447	0	0	0	13774	0	0	0	15701	0	0	0	80570	0	0	0	4482	0	0	0	18349	0
X	31279044	rs1208666177	C	T	gnomAD Genomes	NA	PASS	c.9286+28G>A		c.9286+28G>A	intron_variant			1	21779	4.59158e-05	0	0	0	5832	0	0	0	619	0	0	0	179	0	0	0	998	0	0	0	2583	0	0	1	10772	0	0	0	796	0	0	0	0	0
X	31279050	rs1257648679	G	A	gnomAD Genomes	NA	PASS	c.9286+22C>T		c.9286+22C>T	intron_variant			1	21770	4.59348e-05	0	0	0	5825	0	0	1	612	0	0	0	179	0	0	0	1002	0	0	0	2587	0	0	0	10770	0	0	0	795	0	0	0	0	0
X	31279059	rs199982967	G	A	gnomAD Exomes	PASS	NA	c.9286+13C>T		c.9286+13C>T	intron_variant	Benign		27	182201	0.000148188	0	4	0	13137	0	0	27	27341	0	4	0	7470	0	0	0	13827	0	0	0	15832	0	0	0	81357	0	0	0	4506	0	0	0	18731	0
X	31279060	rs1257269134	C	T	gnomAD Exomes	PASS	NA	c.9286+12G>A		c.9286+12G>A	intron_variant			1	182230	5.48757e-06	0	0	1	13140	0	0	0	27348	0	0	0	7471	0	0	0	13830	0	0	0	15833	0	0	0	81366	0	0	0	4506	0	0	0	18736	0
X	31279061	rs773332856	C	G	gnomAD Exomes	PASS	NA	c.9286+11G>C		c.9286+11G>C	intron_variant			1	182303	5.48537e-06	0	0	0	13141	0	0	0	27352	0	0	0	7474	0	0	0	13833	0	0	0	15837	0	0	0	81419	0	0	0	4505	0	0	1	18742	0
X	31279063	rs1204013703	T	C	gnomAD Exomes	PASS	NA	c.9286+9A>G		c.9286+9A>G	intron_variant	Likely benign		1	182441	5.48122e-06	0	0	0	13147	0	0	0	27355	0	0	0	7474	0	0	0	13835	0	0	0	15860	0	0	0	81487	0	0	0	4508	0	0	1	18775	0
X	31279073	rs749208272	T	G	gnomAD Exomes	PASS	NA	p.Leu3095Phe	p.Leu3095Phe	c.9285A>C	missense_variant			1	182710	5.47315e-06	0	1	0	13151	0	0	0	27379	0	0	0	7473	0	0	0	13848	0	0	0	15888	0	0	1	81604	0	1	0	4514	0	0	0	18853	0
X	31279076	rs1182774000	A	G	gnomAD Exomes	PASS	NA	p.Ser3094Ser	p.Ser3094Ser	c.9282T>C	synonymous_variant	Likely benign		1	182765	5.47151e-06	0	0	0	13152	0	0	1	27384	0	0	0	7475	0	0	0	13849	0	0	0	15900	0	0	0	81630	0	0	0	4515	0	0	0	18860	0
X	31279077	rs774028068	G	C	gnomAD Exomes	PASS	NA	p.Ser3094Cys	p.Ser3094Cys	c.9281C>G	missense_variant			1	182780	5.47106e-06	0	1	0	13151	0	0	0	27385	0	0	0	7478	0	0	0	13849	0	0	0	15896	0	0	0	81629	0	0	0	4519	0	0	1	18873	0
X	31279087	rs759307847	G	A	gnomAD Exomes	PASS	NA	p.Leu3091Phe	p.Leu3091Phe	c.9271C>T	missense_variant			1	182833	5.46947e-06	0	0	0	13151	0	0	0	27384	0	0	0	7479	0	0	0	13852	0	0	0	15901	0	0	1	81649	0	0	0	4521	0	0	0	18896	0
X	31279088	rs768790476	C	T	gnomAD Exomes	PASS	NA	p.Glu3090Glu	p.Glu3090Glu	c.9270G>A	synonymous_variant	Likely benign		1	182853	5.46887e-06	0	0	0	13156	0	0	0	27385	0	0	0	7479	0	0	0	13851	0	0	0	15905	0	0	1	81661	0	0	0	4520	0	0	0	18896	0
X	31279093	rs776860944	T	A	gnomAD Exomes	PASS	NA	p.Thr3089Ser	p.Thr3089Ser	c.9265A>T	missense_variant	Uncertain significance		5	182875	2.73411e-05	0	0	0	13154	0	0	5	27388	0	0	0	7480	0	0	0	13853	0	0	0	15910	0	0	0	81669	0	0	0	4524	0	0	0	18897	0
X	31279106	rs1483477599	G	C	gnomAD Genomes	NA	PASS	p.Asp3084Glu	p.Asp3084Glu	c.9252C>G	missense_variant			1	21845	4.57771e-05	0	0	0	5873	0	0	0	611	0	0	0	183	0	0	1	1003	0	0	0	2569	0	0	0	10802	0	0	0	804	0	0	0	0	0
X	31279130	rs761925260	G	A	gnomAD Exomes	PASS	NA	p.His3076His	p.His3076His	c.9228C>T	synonymous_variant	Likely benign		4	182168	2.19578e-05	0	2	1	13135	0	0	0	27348	0	0	0	7467	0	0	3	13830	0	2	0	15845	0	0	0	81272	0	0	0	4505	0	0	0	18766	0
X	31279141	rs1307721844	A	G	gnomAD Exomes	PASS	NA	c.9225-8T>C		c.9225-8T>C	splice_region_variant	Likely benign		2	181269	1.10333e-05	0	0	0	13100	0	0	2	27300	0	0	0	7455	0	0	0	13785	0	0	0	15789	0	0	0	80769	0	0	0	4489	0	0	0	18582	0
X	31279142	rs765266683	C	A	gnomAD Exomes	PASS	NA	c.9225-9G>T		c.9225-9G>T	intron_variant	Likely benign		1	181203	5.51867e-06	0	1	0	13102	0	0	0	27292	0	0	0	7451	0	0	0	13777	0	0	0	15773	0	0	1	80724	0	1	0	4486	0	0	0	18598	0
X	31279147	rs1204318882	C	T	gnomAD Genomes	NA	PASS	c.9225-14G>A		c.9225-14G>A	intron_variant			1	21791	4.58905e-05	0	1	1	5867	0	1	0	611	0	0	0	183	0	0	0	997	0	0	0	2587	0	0	0	10744	0	0	0	802	0	0	0	0	0
X	31279154	rs1412114313	A	G	gnomAD Exomes	PASS	NA	c.9225-21T>C		c.9225-21T>C	intron_variant			1	179265	5.57833e-06	0	0	0	13034	0	0	0	27172	0	0	0	7430	0	0	0	13672	0	0	0	15615	0	0	1	79578	0	0	0	4442	0	0	0	18322	0
X	31279158	rs750992273	A	C	gnomAD Exomes	PASS	NA	c.9225-25T>G		c.9225-25T>G	intron_variant			1	178017	5.61744e-06	0	0	0	13004	0	0	0	27093	0	0	0	7412	0	0	1	13608	0	0	0	15514	0	0	0	78834	0	0	0	4417	0	0	0	18135	0
X	31279162	rs763440215	T	C	gnomAD Exomes	PASS	NA	c.9225-29A>G		c.9225-29A>G	intron_variant			9	176676	5.09407e-05	0	1	0	12948	0	0	9	27014	0	1	0	7390	0	0	0	13513	0	0	0	15406	0	0	0	77985	0	0	0	4396	0	0	0	18024	0
X	31279168	rs780664572	T	TTGTCTAAAGTCTTGACTAC	gnomAD Exomes	PASS	NA	c.9225-36_9225-35insGTAGTCAAGACTTTAGACA		c.9225-36_9225-35insGTAGTCAAGACTTTAGACA	intron_variant			1	173814	5.75328e-06	0	0	0	12850	0	0	1	26786	0	0	0	7331	0	0	0	13359	0	0	0	15182	0	0	0	76282	0	0	0	4341	0	0	0	17683	0
X	31279173	rs766853734	A	G	gnomAD Exomes	PASS	NA	c.9225-40T>C		c.9225-40T>C	intron_variant			2	171458	1.16647e-05	0	0	0	12721	0	0	2	26594	0	0	0	7321	0	0	0	13225	0	0	0	14990	0	0	0	74858	0	0	0	4293	0	0	0	17456	0
X	31279182	rs374854711	C	A	gnomAD Exomes	PASS	NA	c.9225-49G>T		c.9225-49G>T	intron_variant			4	165859	2.41169e-05	0	1	0	12455	0	0	1	26086	0	0	0	7229	0	0	0	12865	0	0	0	14525	0	0	3	71634	0	1	0	4185	0	0	0	16880	0
X	31279185	rs1259217579	G	A	gnomAD Exomes	PASS	NA	c.9225-52C>T		c.9225-52C>T	intron_variant			1	162515	6.15328e-06	0	0	0	12271	0	0	0	25755	0	0	0	7154	0	0	0	12632	0	0	0	14247	0	0	1	69723	0	0	0	4136	0	0	0	16597	0
X	31284860	rs370184176	C	A	gnomAD Genomes	NA	PASS	c.9225-5727G>T		c.9225-5727G>T	intron_variant			1	21441	4.66396e-05	0	1	0	5746	0	0	0	609	0	0	0	174	0	0	1	970	0	1	0	2575	0	0	0	10572	0	0	0	795	0	0	0	0	0
X	31284860	rs370184176	C	T	gnomAD Genomes	NA	PASS	c.9225-5727G>A		c.9225-5727G>A	intron_variant	Likely benign		182	21441	0.00848841	2	56	176	5746	2	54	1	609	0	1	0	174	0	0	0	970	0	0	0	2575	0	0	2	10572	0	0	3	795	0	1	0	0	0
X	31284862	rs398124085	C	T	gnomAD Genomes	NA	PASS	c.9225-5729G>A		c.9225-5729G>A	intron_variant			9	21484	0.000418916	0	2	0	5774	0	0	0	611	0	0	5	175	0	2	0	975	0	0	0	2581	0	0	4	10576	0	0	0	792	0	0	0	0	0
X	31284878	rs1203989801	G	C	gnomAD Exomes	PASS	NA	c.9225-5745C>G		c.9225-5745C>G	intron_variant			1	152200	6.5703e-06	0	1	0	10744	0	0	0	24925	0	0	0	6923	0	0	0	11967	0	0	0	13216	0	0	0	64256	0	0	0	3887	0	0	1	16282	0
X	31284882	rs1272085532	A	T	gnomAD Exomes	PASS	NA	c.9225-5749T>A		c.9225-5749T>A	intron_variant			2	154664	1.29313e-05	1	0	0	10934	0	0	0	25247	0	0	0	6969	0	0	0	12151	0	0	0	13361	0	0	0	65612	0	0	0	3929	0	0	2	16461	1
X	31284884	rs1205545954	G	T	gnomAD Exomes	PASS	NA	c.9225-5751C>A		c.9225-5751C>A	intron_variant			3	155714	1.92661e-05	0	1	0	11009	0	0	0	25386	0	0	0	6999	0	0	0	12181	0	0	0	13407	0	0	3	66252	0	1	0	3947	0	0	0	16533	0
X	31284888	rs1487426032	T	G	gnomAD Exomes	PASS	NA	c.9225-5755A>C		c.9225-5755A>C	intron_variant			1	158029	6.32795e-06	0	1	0	11159	0	0	0	25612	0	0	0	7042	0	0	0	12408	0	0	0	13531	0	0	0	67571	0	0	0	3992	0	0	1	16714	0
X	31284898	rs752376373	A	C	gnomAD Exomes	PASS	NA	c.9225-5765T>G		c.9225-5765T>G	intron_variant			3	162695	1.84394e-05	0	1	0	11513	0	0	0	26070	0	0	0	7103	0	0	0	12729	0	0	2	13828	0	1	1	70292	0	0	0	4102	0	0	0	17058	0
X	31284902	rs1427340762	G	A	gnomAD Exomes	PASS	NA	c.9225-5769C>T		c.9225-5769C>T	intron_variant			1	163016	6.13437e-06	0	1	0	11537	0	0	0	26108	0	0	0	7120	0	0	0	12746	0	0	0	13834	0	0	0	70509	0	0	0	4102	0	0	1	17060	0
X	31284903	rs934839097	G	A	gnomAD Exomes	PASS	NA	c.9225-5770C>T		c.9225-5770C>T	intron_variant			1	163439	6.11849e-06	0	1	0	11571	0	0	0	26136	0	0	0	7128	0	0	0	12797	0	0	0	13873	0	0	1	70744	0	1	0	4111	0	0	0	17079	0
X	31284904	rs1168166288	G	C	gnomAD Exomes	PASS	NA	c.9225-5771C>G		c.9225-5771C>G	intron_variant			1	163801	6.10497e-06	0	1	1	11604	0	1	0	26166	0	0	0	7144	0	0	0	12826	0	0	0	13896	0	0	0	70933	0	0	0	4117	0	0	0	17115	0
X	31284905	rs755727594	G	T	gnomAD Exomes	PASS	NA	c.9225-5772C>A		c.9225-5772C>A	intron_variant			2	163666	1.222e-05	0	0	0	11564	0	0	0	26141	0	0	0	7142	0	0	0	12819	0	0	0	13897	0	0	2	70878	0	0	0	4115	0	0	0	17110	0
X	31284906	rs777419114	C	T	gnomAD Exomes	PASS	NA	c.9225-5773G>A		c.9225-5773G>A	intron_variant			1	163930	6.10016e-06	0	0	0	11582	0	0	0	26177	0	0	0	7147	0	0	0	12826	0	0	0	13906	0	0	1	71042	0	0	0	4119	0	0	0	17131	0
X	31284908	rs201832119	G	A	gnomAD Exomes	PASS	NA	c.9225-5775C>T		c.9225-5775C>T	intron_variant			6	164510	3.64719e-05	0	1	4	11634	0	0	0	26238	0	0	0	7146	0	0	1	12847	0	1	0	13955	0	0	1	71400	0	0	0	4116	0	0	0	17174	0
X	31284909	rs1329920863	G	A	gnomAD Exomes	PASS	NA	c.9225-5776C>T		c.9225-5776C>T	intron_variant			1	165044	6.05899e-06	0	1	0	11674	0	0	0	26273	0	0	0	7155	0	0	0	12896	0	0	0	14006	0	0	0	71688	0	0	0	4132	0	0	1	17220	0
X	31284913	rs770777074	C	G	gnomAD Exomes	PASS	NA	c.9225-5780G>C		c.9225-5780G>C	intron_variant			4	166065	2.4087e-05	0	3	0	11744	0	0	0	26346	0	0	0	7180	0	0	0	12948	0	0	0	14095	0	0	0	72297	0	0	0	4152	0	0	4	17303	0
X	31284915	rs1450950751	C	T	gnomAD Genomes	NA	PASS	c.9225-5782G>A		c.9225-5782G>A	intron_variant			1	21280	4.69925e-05	0	0	1	5725	0	0	0	612	0	0	0	172	0	0	0	966	0	0	0	2551	0	0	0	10475	0	0	0	779	0	0	0	0	0
X	31284921	rs1295867901	A	C	gnomAD Exomes	PASS	NA	c.20+6T>G		c.20+6T>G	splice_region_variant			1	168805	5.924e-06	0	0	1	12005	0	0	0	26558	0	0	0	7212	0	0	0	13133	0	0	0	14300	0	0	0	73870	0	0	0	4197	0	0	0	17530	0
X	31284928	rs138287985	C	T	gnomAD Exomes,gnomAD Genomes	PASS	PASS	p.Gly7Ser	p.Gly7Ser	c.19G>A	missense_variant	Uncertain significance		45	191504	0.000234982	0	16	2	17956	0	1	0	27262	0	0	0	7413	0	0	0	14192	0	0	4	16993	0	1	39	85060	0	14	0	5007	0	0	0	17621	0
X	31284931	rs1227094379	T	G	gnomAD Exomes	PASS	NA	p.Lys6Gln	p.Lys6Gln	c.16A>C	missense_variant			1	170422	5.86779e-06	0	1	0	12127	0	0	0	26685	0	0	0	7247	0	0	0	13251	0	0	0	14429	0	0	1	74797	0	1	0	4229	0	0	0	17657	0
X	31284937	rs144078345	G	T	gnomAD Exomes	PASS	NA	p.Gln4Lys	p.Gln4Lys	c.10C>A	missense_variant			1	170385	5.86906e-06	0	0	0	12145	0	0	0	26678	0	0	0	7253	0	0	0	13239	0	0	0	14444	0	0	0	74741	0	0	0	4231	0	0	1	17654	0
X	31284951	rs776755115	G	A	gnomAD Exomes	PASS	NA	c.-5C>T		c.-5C>T	5_prime_UTR_variant			3	167795	1.7879e-05	0	1	0	11955	0	0	0	26463	0	0	0	7210	0	0	0	13048	0	0	0	14280	0	0	3	73189	0	1	0	4203	0	0	0	17447	0
X	31284952	rs377152944	C	A	gnomAD Exomes,gnomAD Genomes	PASS	PASS	c.-6G>T		c.-6G>T	5_prime_UTR_variant	Uncertain significance		64	189132	0.000338388	0	24	0	17690	0	0	0	27085	0	0	0	7382	0	0	0	14043	0	0	1	16823	0	1	63	83671	0	23	0	4982	0	0	0	17456	0
X	31284958	rs769916316	C	A	gnomAD Exomes,gnomAD Genomes	PASS	PASS	c.-12G>T		c.-12G>T	5_prime_UTR_variant			7	188026	3.72289e-05	0	0	0	17661	0	0	0	27002	0	0	0	7348	0	0	7	13986	0	0	0	16766	0	0	0	82935	0	0	0	4946	0	0	0	17382	0
X	31284964	rs773295068	G	A	gnomAD Exomes	PASS	NA	c.-18C>T		c.-18C>T	5_prime_UTR_variant			2	164289	1.21737e-05	0	0	0	11682	0	0	2	26187	0	0	0	7164	0	0	0	12842	0	0	0	14044	0	0	0	71077	0	0	0	4117	0	0	0	17176	0
X	31284964	rs773295068	G	C	gnomAD Exomes	PASS	NA	c.-18C>G		c.-18C>G	5_prime_UTR_variant			1	164289	6.08683e-06	0	1	1	11682	0	1	0	26187	0	0	0	7164	0	0	0	12842	0	0	0	14044	0	0	0	71077	0	0	0	4117	0	0	0	17176	0
X	31284982	rs1246299114	G	C	gnomAD Exomes	PASS	NA	c.-36C>G		c.-36C>G	5_prime_UTR_variant			1	158560	6.30676e-06	0	0	0	11264	0	0	0	25605	0	0	0	7054	0	0	0	12361	0	0	0	13683	0	0	1	67824	0	0	0	4002	0	0	0	16767	0
X	31284983	rs748782439	TGGA	T	gnomAD Exomes	PASS	NA	c.-40_-38delTCC		c.-40_-38delTCC	5_prime_UTR_variant			1	158068	6.32639e-06	0	0	0	11196	0	0	0	25546	0	0	0	7040	0	0	0	12310	0	0	0	13641	0	0	1	67613	0	0	0	3996	0	0	0	16726	0
X	31284987	rs373819729	G	A	gnomAD Exomes	PASS	NA	c.-41C>T		c.-41C>T	5_prime_UTR_variant			6	156334	3.83794e-05	0	1	0	11081	0	0	0	25339	0	0	0	7007	0	0	0	12216	0	0	0	13572	0	0	6	66527	0	1	0	3960	0	0	0	16632	0
X	31285002	rs1264094337	G	C	gnomAD Genomes	NA	PASS	c.-56C>G		c.-56C>G	5_prime_UTR_variant			2	21004	9.522e-05	0	1	1	5637	0	1	0	606	0	0	0	166	0	0	0	962	0	0	0	2524	0	0	1	10321	0	0	0	788	0	0	0	0	0
X	31341644	rs751689752	T	C	gnomAD Genomes	NA	PASS	c.9224+71A>G		c.9224+71A>G	intron_variant			2	22027	9.07977e-05	0	0	0	5939	0	0	0	621	0	0	0	184	0	0	0	1011	0	0	0	2589	0	0	2	10878	0	0	0	805	0	0	0	0	0
X	31341666	rs777500253	G	A	gnomAD Exomes	PASS	NA	c.9224+49C>T		c.9224+49C>T	intron_variant			1	160482	6.23123e-06	0	0	0	11757	0	0	0	25633	0	0	0	7083	0	0	0	12512	0	0	0	14651	0	0	0	68280	0	0	0	4075	0	0	1	16491	0
X	31341668	rs1435051862	T	G	gnomAD Exomes	PASS	NA	c.9224+47A>C		c.9224+47A>C	intron_variant			1	161671	6.1854e-06	0	0	0	11798	0	0	0	25773	0	0	0	7108	0	0	0	12618	0	0	0	14715	0	0	0	68986	0	0	0	4116	0	0	1	16557	0
X	31341671	rs753430458	G	A	gnomAD Exomes,gnomAD Genomes	PASS	PASS	c.9224+44C>T		c.9224+44C>T	intron_variant			2	185510	1.07811e-05	0	0	2	17887	0	0	0	26570	0	0	0	7328	0	0	0	13777	0	0	0	17373	0	0	0	80939	0	0	0	4943	0	0	0	16693	0
X	31341676	rs756742491	A	C	gnomAD Exomes	PASS	NA	c.9224+39T>G		c.9224+39T>G	intron_variant			1	167524	5.96929e-06	0	0	0	12232	0	0	0	26301	0	0	0	7202	0	0	0	13061	0	0	0	15071	0	0	1	72423	0	0	0	4206	0	0	0	17028	0
X	31341685	rs778761306	T	G	gnomAD Exomes	PASS	NA	c.9224+30A>C		c.9224+30A>C	intron_variant			1	172536	5.79589e-06	0	0	0	12574	0	0	0	26745	0	0	0	7290	0	0	0	13351	0	0	0	15387	0	0	0	75415	0	0	0	4317	0	0	1	17457	0
X	31341700	rs377505638	A	T	gnomAD Genomes	NA	PASS	c.9224+15T>A		c.9224+15T>A	intron_variant	Uncertain significance		1	21932	4.55955e-05	0	0	0	5914	0	0	0	622	0	0	0	180	0	0	0	1005	0	0	0	2586	0	0	1	10828	0	0	0	797	0	0	0	0	0
X	31341701	rs745782818	T	C	gnomAD Exomes	PASS	NA	c.9224+14A>G		c.9224+14A>G	intron_variant			1	177663	5.62863e-06	0	0	1	12826	0	0	0	27079	0	0	0	7392	0	0	0	13640	0	0	0	15672	0	0	0	78661	0	0	0	4408	0	0	0	17985	0
X	31341720	rs1283306727	A	G	gnomAD Exomes	PASS	NA	p.Tyr3073Tyr	p.Tyr3073Tyr	c.9219T>C	synonymous_variant			1	180742	5.53275e-06	0	1	0	12997	0	0	0	27283	0	0	0	7441	0	0	0	13771	0	0	0	15869	0	0	0	80445	0	0	0	4471	0	0	1	18465	0
X	31341729	rs147336953	C	T	gnomAD Exomes,gnomAD Genomes	PASS	PASS	p.Val3070Val	p.Val3070Val	c.9210G>A	synonymous_variant	Likely benign		2	203000	9.85222e-06	0	1	2	18922	0	1	0	27929	0	0	0	7626	0	0	0	14792	0	0	0	18451	0	0	0	91449	0	0	0	5279	0	0	0	18552	0
X	31341741	rs753594128	C	T	gnomAD Exomes	PASS	NA	p.Ser3066Ser	p.Ser3066Ser	c.9198G>A	synonymous_variant	Conflicting interpretations of pathogenicity		3	181403	1.65378e-05	0	1	1	13036	0	0	0	27307	0	0	0	7449	0	0	0	13776	0	0	0	15899	0	0	0	80871	0	0	0	4481	0	0	2	18584	0
X	31341742	rs128626254	G	A	gnomAD Exomes	PASS	NA	p.Ser3066Leu	p.Ser3066Leu	c.9197C>T	missense_variant			2	181506	1.10189e-05	0	0	0	13049	0	0	0	27307	0	0	0	7450	0	0	0	13782	0	0	0	15911	0	0	2	80913	0	0	0	4487	0	0	0	18607	0
X	31341746	rs1287477146	T	C	gnomAD Genomes	NA	PASS	p.Ile3065Val	p.Ile3065Val	c.9193A>G	missense_variant	Uncertain significance		1	21740	4.59982e-05	0	0	0	5881	0	0	0	623	0	0	0	178	0	0	0	1002	0	0	1	2549	0	0	0	10710	0	0	0	797	0	0	0	0	0
X	31341753	rs773387216	C	T	gnomAD Exomes	PASS	NA	p.Glu3062Glu	p.Glu3062Glu	c.9186G>A	synonymous_variant			1	181352	5.51414e-06	0	1	0	13047	0	0	0	27298	0	0	0	7446	0	0	0	13787	0	0	0	15908	0	0	1	80805	0	1	0	4487	0	0	0	18574	0
X	31341766	rs749397250	T	C	gnomAD Exomes	PASS	NA	p.Gln3058Arg	p.Gln3058Arg	c.9173A>G	missense_variant			1	180978	5.52553e-06	0	1	0	13037	0	0	0	27277	0	0	0	7440	0	0	0	13767	0	0	0	15888	0	0	1	80572	0	1	0	4472	0	0	0	18525	0
X	31341774	rs137905486	C	T	gnomAD Exomes,gnomAD Genomes	PASS	PASS	p.Thr3055Thr	p.Thr3055Thr	c.9165G>A	splice_region_variant	Conflicting interpretations of pathogenicity		44	201756	0.000218085	0	7	18	18773	0	3	4	27851	0	0	0	7603	0	0	19	14733	0	4	0	18381	0	0	2	90741	0	0	0	5243	0	0	1	18431	0
X	31341778	rs1237165748	G	A	gnomAD Exomes	PASS	NA	c.9164-3C>T		c.9164-3C>T	splice_region_variant	Conflicting interpretations of pathogenicity		3	179374	1.67248e-05	0	2	0	12935	0	0	2	27192	0	1	0	7414	0	0	0	13704	0	0	0	15810	0	0	0	79571	0	0	1	4442	0	1	0	18306	0
X	31341787	rs767830254	G	T	gnomAD Exomes	PASS	NA	c.9164-12C>A		c.9164-12C>A	intron_variant	Likely benign		1	178094	5.61501e-06	0	0	0	12884	0	0	0	27108	0	0	0	7394	0	0	0	13603	0	0	0	15750	0	0	1	78803	0	0	0	4411	0	0	0	18141	0
X	31341791	rs776000361	G	A	gnomAD Exomes	PASS	NA	c.9164-16C>T		c.9164-16C>T	intron_variant			1	176112	5.6782e-06	0	0	0	12739	0	0	0	26968	0	0	1	7368	0	0	0	13505	0	0	0	15646	0	0	0	77618	0	0	0	4385	0	0	0	17883	0
X	31341791	rs776000361	G	C	gnomAD Exomes	PASS	NA	c.9164-16C>G		c.9164-16C>G	intron_variant	Likely benign		1	176112	5.6782e-06	0	0	0	12739	0	0	0	26968	0	0	0	7368	0	0	0	13505	0	0	0	15646	0	0	1	77618	0	0	0	4385	0	0	0	17883	0
X	31341792	rs1419037992	A	G	gnomAD Exomes	PASS	NA	c.9164-17T>C		c.9164-17T>C	intron_variant	Likely benign		1	176398	5.669e-06	0	1	0	12774	0	0	0	27003	0	0	0	7366	0	0	1	13528	0	1	0	15663	0	0	0	77755	0	0	0	4392	0	0	0	17917	0
X	31341812	rs764869559	G	A	gnomAD Exomes	PASS	NA	c.9164-37C>T		c.9164-37C>T	intron_variant	Likely benign		14	167875	8.33954e-05	0	12	0	12215	0	0	0	26301	0	0	0	7189	0	0	0	13000	0	0	0	15181	0	0	0	72639	0	0	0	4226	0	0	14	17124	0
X	31341821	rs1325412717	A	G	gnomAD Genomes	NA	PASS	c.9164-46T>C		c.9164-46T>C	intron_variant			2	21619	9.25112e-05	0	1	0	5816	0	0	0	606	0	0	0	180	0	0	0	994	0	0	0	2549	0	0	2	10689	0	1	0	785	0	0	0	0	0
X	31341823	rs186146032	C	A	gnomAD Exomes	PASS	NA	c.9164-48G>T		c.9164-48G>T	intron_variant			1	159302	6.27739e-06	0	0	0	11656	0	0	1	25382	0	0	0	7061	0	0	0	12380	0	0	0	14633	0	0	0	67658	0	0	0	4036	0	0	0	16496	0
X	31341823	rs186146032	C	T	gnomAD Exomes,gnomAD Genomes	PASS	PASS	c.9164-48G>A		c.9164-48G>A	intron_variant	Benign		131	180852	0.000724349	0	23	103	17446	0	19	18	25987	0	3	0	7242	0	0	0	13372	0	0	0	17175	0	0	3	78311	0	0	5	4823	0	1	2	16496	0
X	31341824	rs764795031	G	T	gnomAD Exomes	PASS	NA	c.9164-49C>A		c.9164-49C>A	intron_variant			1	158334	6.31576e-06	0	0	0	11596	0	0	0	25260	0	0	0	7040	0	0	1	12312	0	0	0	14584	0	0	0	67121	0	0	0	4010	0	0	0	16411	0
X	31341832	rs1368200180	G	C	gnomAD Genomes	NA	PASS	c.9164-57C>G		c.9164-57C>G	intron_variant			1	21592	4.63134e-05	0	1	1	5805	0	1	0	600	0	0	0	180	0	0	0	999	0	0	0	2551	0	0	0	10669	0	0	0	788	0	0	0	0	0
X	31341849	rs1456892157	T	A	gnomAD Genomes	NA	PASS	c.9164-74A>T		c.9164-74A>T	intron_variant			1	21573	4.63542e-05	0	0	0	5809	0	0	0	609	0	0	0	181	0	0	0	990	0	0	0	2543	0	0	1	10653	0	0	0	788	0	0	0	0	0
X	31366633	rs1333071701	A	T	gnomAD Exomes	PASS	NA	c.9163+40T>A		c.9163+40T>A	intron_variant			1	164482	6.07969e-06	0	0	0	11873	0	0	0	26058	0	0	0	7152	0	0	0	12624	0	0	0	14954	0	0	0	71098	0	0	1	4161	0	0	0	16562	0
X	31366634	rs373147174	T	C	gnomAD Exomes	PASS	NA	c.9163+39A>G		c.9163+39A>G	intron_variant			31	165110	0.000187754	0	10	0	11924	0	0	1	26117	0	1	15	7161	0	6	0	12665	0	0	0	14984	0	0	11	71483	0	1	1	4169	0	0	3	16607	0
X	31366635	rs72466561	G	T	gnomAD Exomes,gnomAD Genomes	PASS	PASS	c.9163+38C>A		c.9163+38C>A	intron_variant	Likely benign		498	187606	0.0026545	3	115	455	17827	3	108	32	26768	0	5	0	7368	0	0	0	13705	0	0	0	17603	0	0	3	82660	0	1	7	4991	0	1	1	16684	0
X	31366635	rs72466561	G	A	gnomAD Exomes	PASS	NA	c.9163+38C>T		c.9163+38C>T	intron_variant			1	165664	6.03631e-06	0	1	0	11925	0	0	0	26152	0	0	0	7187	0	0	0	12704	0	0	0	15018	0	0	1	71809	0	1	0	4185	0	0	0	16684	0
X	31366641	rs1349669551	A	C	gnomAD Exomes	PASS	NA	c.9163+32T>G		c.9163+32T>G	intron_variant			1	169938	5.8845e-06	0	0	0	12266	0	0	1	26560	0	0	0	7261	0	0	0	13039	0	0	0	15281	0	0	0	74274	0	0	0	4258	0	0	0	16999	0
X	31366651	rs746841631	A	G	gnomAD Exomes	PASS	NA	c.9163+22T>C		c.9163+22T>C	intron_variant			1	175004	5.71416e-06	0	0	0	12629	0	0	1	26914	0	0	0	7369	0	0	0	13408	0	0	0	15548	0	0	0	77218	0	0	0	4356	0	0	0	17562	0
X	31366665	rs1290176648	T	C	gnomAD Exomes	PASS	NA	c.9163+8A>G		c.9163+8A>G	splice_region_variant	Benign		3	178905	1.67687e-05	0	2	0	12868	0	0	0	27154	0	0	0	7429	0	0	0	13671	0	0	0	15789	0	0	3	79470	0	2	0	4427	0	0	0	18097	0
X	31366686	rs1352900858	C	A	gnomAD Exomes	PASS	NA	p.Gln3050His	p.Gln3050His	c.9150G>T	missense_variant	Uncertain significance		1	181021	5.52422e-06	0	0	1	13009	0	0	0	27264	0	0	0	7455	0	0	0	13777	0	0	0	15891	0	0	0	80682	0	0	0	4475	0	0	0	18468	0
X	31366686	rs1352900858	C	T	gnomAD Exomes	PASS	NA	p.Gln3050Gln	p.Gln3050Gln	c.9150G>A	synonymous_variant	Conflicting interpretations of pathogenicity		1	181021	5.52422e-06	0	0	1	13009	0	0	0	27264	0	0	0	7455	0	0	0	13777	0	0	0	15891	0	0	0	80682	0	0	0	4475	0	0	0	18468	0
X	31366696	rs1303381637	G	A	gnomAD Genomes	NA	PASS	p.Pro3047Leu	p.Pro3047Leu	c.9140C>T	missense_variant	Uncertain significance		1	22005	4.54442e-05	0	0	1	5924	0	0	0	619	0	0	0	184	0	0	0	999	0	0	0	2586	0	0	0	10891	0	0	0	802	0	0	0	0	0
X	31366706	rs754722195	C	T	gnomAD Exomes	PASS	NA	p.Asp3044Asn	p.Asp3044Asn	c.9130G>A	missense_variant			1	181446	5.51128e-06	0	0	1	13034	0	0	0	27294	0	0	0	7466	0	0	0	13798	0	0	0	15907	0	0	0	80904	0	0	0	4485	0	0	0	18558	0
X	31366709	rs778022972	T	C	gnomAD Exomes	PASS	NA	p.Arg3043Gly	p.Arg3043Gly	c.9127A>G	missense_variant			1	181459	5.51089e-06	0	0	0	13040	0	0	0	27288	0	0	0	7461	0	0	1	13796	0	0	0	15915	0	0	0	80910	0	0	0	4484	0	0	0	18565	0
X	31366714	rs747185260	G	T	gnomAD Exomes	PASS	NA	p.Ala3041Asp	p.Ala3041Asp	c.9122C>A	missense_variant	Conflicting interpretations of pathogenicity		4	181247	2.20693e-05	0	2	1	13026	0	0	0	27287	0	0	0	7458	0	0	0	13792	0	0	0	15894	0	0	3	80787	0	2	0	4472	0	0	0	18531	0
X	31366714	rs747185260	G	A	gnomAD Exomes	PASS	NA	p.Ala3041Val	p.Ala3041Val	c.9122C>T	missense_variant			1	181247	5.51733e-06	0	1	0	13026	0	0	0	27287	0	0	0	7458	0	0	0	13792	0	0	0	15894	0	0	0	80787	0	0	0	4472	0	0	1	18531	0
X	31366716	rs1213308971	T	A	gnomAD Exomes	PASS	NA	p.Glu3040Asp	p.Glu3040Asp	c.9120A>T	missense_variant			1	181386	5.5131e-06	0	0	0	13040	0	0	1	27293	0	0	0	7462	0	0	0	13805	0	0	0	15906	0	0	0	80850	0	0	0	4477	0	0	0	18553	0
X	31366722	rs770985402	C	T	gnomAD Exomes	PASS	NA	p.Leu3038Leu	p.Leu3038Leu	c.9114G>A	synonymous_variant			1	181125	5.52105e-06	0	1	0	13025	0	0	0	27263	0	0	0	7453	0	0	0	13791	0	0	0	15898	0	0	1	80694	0	1	0	4475	0	0	0	18526	0
X	31366725	rs946146600	C	G	gnomAD Exomes	PASS	NA	p.Gln3037His	p.Gln3037His	c.9111G>C	missense_variant			1	181075	5.52257e-06	0	0	0	13016	0	0	0	27268	0	0	0	7453	0	0	0	13777	0	0	0	15897	0	0	1	80694	0	0	0	4472	0	0	0	18498	0
X	31366725	rs946146600	C	T	gnomAD Exomes	PASS	NA	p.Gln3037Gln	p.Gln3037Gln	c.9111G>A	synonymous_variant			1	181075	5.52257e-06	0	1	0	13016	0	0	0	27268	0	0	0	7453	0	0	0	13777	0	0	0	15897	0	0	1	80694	0	1	0	4472	0	0	0	18498	0
X	31366735	rs1180611119	C	T	gnomAD Exomes	PASS	NA	p.Arg3034Gln	p.Arg3034Gln	c.9101G>A	missense_variant	Uncertain significance		1	179879	5.55929e-06	0	0	0	12931	0	0	0	27209	0	0	0	7438	0	0	0	13726	0	0	0	15807	0	0	1	80029	0	0	0	4442	0	0	0	18297	0
X	31366737	rs1312697449	G	C	gnomAD Genomes	NA	PASS	p.Asp3033Glu	p.Asp3033Glu	c.9099C>G	missense_variant			1	21893	4.56767e-05	0	1	0	5874	0	0	0	619	0	0	0	180	0	0	0	1000	0	0	1	2597	0	1	0	10812	0	0	0	811	0	0	0	0	0
X	31366742	rs72466562	C	T	gnomAD Exomes	PASS	NA	p.Glu3032Lys	p.Glu3032Lys	c.9094G>A	missense_variant	Conflicting interpretations of pathogenicity		5	179395	2.78715e-05	0	2	0	12892	0	0	0	27188	0	0	0	7437	0	0	0	13679	0	0	0	15775	0	0	3	79776	0	2	0	4432	0	0	2	18216	0
X	31366743	rs72466563	G	A	gnomAD Exomes	PASS	NA	p.Val3031Val	p.Val3031Val	c.9093C>T	synonymous_variant	Conflicting interpretations of pathogenicity		3	179430	1.67196e-05	0	1	0	12908	0	0	0	27186	0	0	0	7434	0	0	0	13674	0	0	0	15790	0	0	3	79793	0	1	0	4437	0	0	0	18208	0
X	31366745	rs143426249	C	T	gnomAD Exomes,gnomAD Genomes	PASS	PASS	p.Val3031Ile	p.Val3031Ile	c.9091G>A	missense_variant	Conflicting interpretations of pathogenicity		17	200951	8.45977e-05	0	5	0	18743	0	0	11	27775	0	4	0	7615	0	0	4	14650	0	0	0	18351	0	0	2	90427	0	1	0	5230	0	0	0	18160	0
X	31366774	rs1258755420	G	T	gnomAD Genomes	NA	PASS	c.9085-23C>A		c.9085-23C>A	intron_variant			1	21867	4.5731e-05	0	0	0	5876	0	0	0	609	0	0	0	180	0	0	0	1004	0	0	0	2604	0	0	1	10796	0	0	0	798	0	0	0	0	0
X	31366782	rs770981356	C	T	gnomAD Exomes	PASS	NA	c.9085-31G>A		c.9085-31G>A	intron_variant			2	164384	1.21666e-05	0	0	0	11873	0	0	0	26036	0	0	0	7189	0	0	0	12636	0	0	0	14872	0	0	2	70958	0	0	0	4162	0	0	0	16658	0
X	31366787	rs764517975	T	G	gnomAD Exomes	PASS	NA	c.9085-36A>C		c.9085-36A>C	intron_variant			3	160393	1.87041e-05	0	0	0	11579	0	0	0	25622	0	0	0	7117	0	0	0	12367	0	0	0	14652	0	0	3	68612	0	0	0	4069	0	0	0	16375	0
X	31366788	rs770393838	CT	C	gnomAD Exomes,gnomAD Genomes	PASS	PASS	c.9085-38delA		c.9085-38delA	intron_variant			16	181059	8.8369e-05	0	5	0	17309	0	0	0	26105	0	0	0	7276	0	0	0	13282	0	0	0	17175	0	0	16	78751	0	5	0	4844	0	0	0	16317	0
X	31366790	rs1232446528	A	G	gnomAD Exomes	PASS	NA	c.9085-39T>C		c.9085-39T>C	intron_variant			1	157994	6.32935e-06	0	1	0	11385	0	0	0	25361	0	0	0	7085	0	0	0	12190	0	0	0	14508	0	0	0	67173	0	0	0	4039	0	0	1	16253	0
X	31366803	rs761510587	C	A	gnomAD Exomes	PASS	NA	c.9085-52G>T		c.9085-52G>T	intron_variant			8	146399	5.46452e-05	0	3	0	10248	0	0	6	23979	0	2	0	6870	0	0	0	11226	0	0	0	13829	0	0	2	60809	0	1	0	3867	0	0	0	15571	0
X	31462532	rs72466565	T	G	gnomAD Genomes	NA	PASS	c.9084+66A>C		c.9084+66A>C	intron_variant			19	21958	0.000865288	0	5	0	5915	0	0	2	617	0	0	1	183	0	1	0	998	0	0	0	2595	0	0	16	10847	0	4	0	803	0	0	0	0	0
X	31462549	rs1343030866	T	G	gnomAD Exomes	PASS	NA	c.9084+49A>C		c.9084+49A>C	intron_variant			1	181730	5.50267e-06	0	0	0	13036	0	0	0	27345	0	0	0	7472	0	0	0	13769	0	0	0	15670	0	0	1	81004	0	0	0	4489	0	0	0	18945	0
X	31462550	rs927622116	A	G	gnomAD Exomes,gnomAD Genomes	PASS	PASS	c.9084+48T>C		c.9084+48T>C	intron_variant			5	203858	2.45269e-05	0	2	1	18987	0	0	0	27964	0	0	0	7654	0	0	0	14776	0	0	0	18278	0	0	4	91942	0	2	0	5295	0	0	0	18962	0
X	31462559	rs764735299	T	C	gnomAD Exomes	PASS	NA	c.9084+39A>G		c.9084+39A>G	intron_variant			8	182676	4.37934e-05	0	1	0	13127	0	0	5	27376	0	0	0	7479	0	0	0	13818	0	0	0	15813	0	0	2	81526	0	1	0	4509	0	0	1	19028	0
X	31462561	rs1251958242	C	T	gnomAD Genomes	NA	PASS	c.9084+37G>A		c.9084+37G>A	intron_variant			1	21920	4.56204e-05	0	1	0	5880	0	0	0	620	0	0	0	184	0	0	0	998	0	0	0	2581	0	0	1	10853	0	1	0	804	0	0	0	0	0
X	31462568	rs749956354	A	G	gnomAD Exomes	PASS	NA	c.9084+30T>C		c.9084+30T>C	intron_variant			5	183089	2.73091e-05	0	1	0	13150	0	0	0	27395	0	0	5	7485	0	1	0	13835	0	0	0	15910	0	0	0	81739	0	0	0	4521	0	0	0	19054	0
X	31462573	rs757809885	A	T	gnomAD Exomes	PASS	NA	c.9084+25T>A		c.9084+25T>A	intron_variant			4	183185	2.18358e-05	0	0	0	13157	0	0	0	27402	0	0	0	7489	0	0	4	13837	0	0	0	15929	0	0	0	81781	0	0	0	4524	0	0	0	19066	0
X	31462574	rs1253146362	C	T	gnomAD Exomes	PASS	NA	c.9084+24G>A		c.9084+24G>A	intron_variant			1	183199	5.45855e-06	0	0	0	13156	0	0	0	27405	0	0	0	7489	0	0	0	13838	0	0	0	15933	0	0	0	81788	0	0	0	4523	0	0	1	19067	0
X	31462576	rs1438834301	A	T	gnomAD Exomes	PASS	NA	c.9084+22T>A		c.9084+22T>A	intron_variant			1	183211	5.45819e-06	0	0	0	13157	0	0	1	27406	0	0	0	7489	0	0	0	13840	0	0	0	15944	0	0	0	81788	0	0	0	4522	0	0	0	19065	0
X	31462577	rs771836494	CAAT	C	gnomAD Exomes	PASS	NA	c.9084+18_9084+20delATT		c.9084+18_9084+20delATT	intron_variant			6	183247	3.27427e-05	0	2	0	13157	0	0	0	27404	0	0	0	7489	0	0	0	13838	0	0	0	15957	0	0	0	81807	0	0	0	4524	0	0	6	19071	0
X	31462579	rs1375419099	A	C	gnomAD Exomes	PASS	NA	c.9084+19T>G		c.9084+19T>G	intron_variant			1	183273	5.45634e-06	0	0	0	13158	0	0	0	27408	0	0	0	7489	0	0	0	13839	0	0	0	15963	0	0	1	81822	0	0	0	4524	0	0	0	19070	0
X	31462590	rs751479920	G	A	gnomAD Exomes	PASS	NA	c.9084+8C>T		c.9084+8C>T	splice_region_variant			1	183344	5.45423e-06	0	1	0	13159	0	0	0	27413	0	0	0	7488	0	0	0	13842	0	0	0	15983	0	0	1	81855	0	1	0	4527	0	0	0	19077	0
X	31462599	rs754807865	T	C	gnomAD Exomes	PASS	NA	p.Gln3028Arg	p.Gln3028Arg	c.9083A>G	missense_variant			1	183378	5.45322e-06	0	0	0	13161	0	0	0	27418	0	0	1	7490	0	0	0	13845	0	0	0	15994	0	0	0	81868	0	0	0	4524	0	0	0	19078	0
X	31462601	rs780961565	C	A	gnomAD Exomes	PASS	NA	p.Leu3027Leu	p.Leu3027Leu	c.9081G>T	synonymous_variant			1	183380	5.45316e-06	0	1	0	13161	0	0	0	27419	0	0	0	7487	0	0	1	13845	0	1	0	15998	0	0	0	81866	0	0	0	4527	0	0	0	19077	0
X	31462606	rs749533073	G	A	gnomAD Exomes	PASS	NA	p.Leu3026Phe	p.Leu3026Phe	c.9076C>T	missense_variant	Uncertain significance		3	183378	1.63597e-05	0	3	0	13161	0	0	0	27418	0	0	0	7488	0	0	0	13843	0	0	0	16001	0	0	0	81862	0	0	0	4527	0	0	3	19078	0
X	31462607	rs757517457	C	G	gnomAD Exomes	PASS	NA	p.Lys3025Asn	p.Lys3025Asn	c.9075G>C	missense_variant			1	183377	5.45325e-06	0	1	0	13161	0	0	0	27416	0	0	0	7488	0	0	0	13842	0	0	0	16001	0	0	0	81864	0	0	0	4527	0	0	1	19078	0
X	31462608	rs778961643	T	C	gnomAD Exomes	PASS	NA	p.Lys3025Arg	p.Lys3025Arg	c.9074A>G	missense_variant	Conflicting interpretations of pathogenicity		1	183389	5.45289e-06	0	0	1	13161	0	0	0	27416	0	0	0	7488	0	0	0	13842	0	0	0	16004	0	0	0	81872	0	0	0	4528	0	0	0	19078	0
X	31462609	rs745982132	T	G	gnomAD Exomes,gnomAD Genomes	PASS	PASS	p.Lys3025Gln	p.Lys3025Gln	c.9073A>C	missense_variant	Uncertain significance		3	205371	1.46077e-05	0	0	0	19076	0	0	0	28036	0	0	0	7674	0	0	0	14844	0	0	0	18621	0	0	3	92715	0	0	0	5327	0	0	0	19078	0
X	31462618	rs1329387146	T	C	gnomAD Exomes	PASS	NA	p.Thr3022Ala	p.Thr3022Ala	c.9064A>G	missense_variant			1	183395	5.45271e-06	0	0	0	13161	0	0	1	27417	0	0	0	7488	0	0	0	13844	0	0	0	16006	0	0	0	81874	0	0	0	4527	0	0	0	19078	0
X	31462631	rs772255929	C	T	gnomAD Exomes	PASS	NA	p.Leu3017Leu	p.Leu3017Leu	c.9051G>A	synonymous_variant	Conflicting interpretations of pathogenicity		2	183363	1.09073e-05	0	0	0	13161	0	0	0	27416	0	0	0	7488	0	0	0	13848	0	0	0	16003	0	0	2	81843	0	0	0	4525	0	0	0	19079	0
X	31462635	rs368098624	G	C	gnomAD Exomes	PASS	NA	p.Thr3016Ser	p.Thr3016Ser	c.9047C>G	missense_variant			1	183358	5.45381e-06	0	0	0	13161	0	0	0	27416	0	0	0	7488	0	0	1	13848	0	0	0	15999	0	0	0	81840	0	0	0	4527	0	0	0	19079	0
X	31462642	rs780747093	G	A	gnomAD Exomes	PASS	NA	p.Leu3014Phe	p.Leu3014Phe	c.9040C>T	missense_variant	Likely benign		6	183343	3.27255e-05	0	3	0	13161	0	0	0	27412	0	0	0	7489	0	0	0	13846	0	0	0	16003	0	0	0	81827	0	0	1	4526	0	0	5	19079	0
X	31462649	rs774722438	C	T	gnomAD Exomes,gnomAD Genomes	PASS	PASS	p.Pro3011Pro	p.Pro3011Pro	c.9033G>A	synonymous_variant	Conflicting interpretations of pathogenicity		31	205286	0.000151009	0	14	5	19105	0	0	5	28026	0	0	3	7668	0	2	0	14852	0	0	1	18591	0	1	15	92642	0	9	1	5326	0	1	1	19076	0
X	31462650	rs143925896	G	A	gnomAD Exomes	PASS	NA	p.Pro3011Leu	p.Pro3011Leu	c.9032C>T	missense_variant	Uncertain significance		2	183310	1.09105e-05	0	0	0	13161	0	0	0	27410	0	0	0	7485	0	0	0	13845	0	0	0	16000	0	0	2	81805	0	0	0	4528	0	0	0	19076	0
X	31462665	rs1426562530	C	T	gnomAD Genomes	NA	PASS	p.Gly3006Asp	p.Gly3006Asp	c.9017G>A	missense_variant	Uncertain significance		1	21975	4.55063e-05	0	0	0	5924	0	0	0	622	0	0	0	181	0	0	0	1006	0	0	0	2604	0	0	1	10841	0	0	0	797	0	0	0	0	0
X	31462667	rs777063669	C	T	gnomAD Exomes	PASS	NA	p.Leu3005Leu	p.Leu3005Leu	c.9015G>A	synonymous_variant			2	183308	1.09106e-05	0	2	0	13161	0	0	0	27410	0	0	0	7487	0	0	0	13842	0	0	0	16001	0	0	2	81805	0	2	0	4526	0	0	0	19076	0
X	31462674	rs769519777	G	A	gnomAD Exomes	PASS	NA	p.Thr3003Ile	p.Thr3003Ile	c.9008C>T	missense_variant			1	183313	5.45515e-06	0	1	0	13161	0	0	0	27412	0	0	0	7485	0	0	0	13843	0	0	0	16001	0	0	0	81807	0	0	0	4529	0	0	1	19075	0
X	31462683	rs772695216	C	T	gnomAD Exomes	PASS	NA	p.Arg3000His	p.Arg3000His	c.8999G>A	missense_variant	Conflicting interpretations of pathogenicity		3	183288	1.63677e-05	0	2	0	13160	0	0	0	27412	0	0	0	7483	0	0	0	13848	0	0	0	16001	0	0	0	81781	0	0	0	4529	0	0	3	19074	0
X	31462685	rs1470235199	A	G	gnomAD Exomes	PASS	NA	p.Ala2999Ala	p.Ala2999Ala	c.8997T>C	synonymous_variant	Likely benign		1	183318	5.455e-06	0	0	0	13161	0	0	0	27412	0	0	0	7483	0	0	0	13853	0	0	0	16007	0	0	1	81795	0	0	0	4531	0	0	0	19076	0
X	31462686	rs762577093	G	A	gnomAD Exomes	PASS	NA	p.Ala2999Val	p.Ala2999Val	c.8996C>T	missense_variant	Conflicting interpretations of pathogenicity		2	183307	1.09107e-05	0	2	0	13161	0	0	0	27412	0	0	0	7484	0	0	0	13852	0	0	0	16003	0	0	2	81788	0	2	0	4531	0	0	0	19076	0
X	31462695	rs1246884972	T	C	gnomAD Exomes	PASS	NA	p.Asn2996Ser	p.Asn2996Ser	c.8987A>G	missense_variant			1	183315	5.45509e-06	0	0	0	13161	0	0	1	27411	0	0	0	7484	0	0	0	13849	0	0	0	16006	0	0	0	81796	0	0	0	4531	0	0	0	19077	0
X	31462697	rs1447222681	G	A	gnomAD Exomes	PASS	NA	p.Val2995Val	p.Val2995Val	c.8985C>T	synonymous_variant			1	183310	5.45524e-06	0	0	0	13161	0	0	0	27411	0	0	0	7484	0	0	0	13851	0	0	1	16004	0	0	0	81792	0	0	0	4531	0	0	0	19076	0
X	31462699	rs148643665	C	T	gnomAD Exomes	PASS	NA	p.Val2995Ile	p.Val2995Ile	c.8983G>A	missense_variant	Uncertain significance		4	183299	2.18223e-05	0	1	0	13161	0	0	0	27409	0	0	0	7485	0	0	0	13852	0	0	0	16001	0	0	1	81784	0	1	0	4531	0	0	3	19076	0
X	31462700	rs1373425277	G	A	gnomAD Exomes,gnomAD Genomes	PASS	PASS	p.His2994His	p.His2994His	c.8982C>T	synonymous_variant	Likely benign		3	205085	1.46281e-05	0	2	1	19002	0	0	0	28023	0	0	0	7668	0	0	0	14845	0	0	0	18594	0	0	2	92550	0	2	0	5326	0	0	0	19077	0
X	31462706	rs916865376	C	T	gnomAD Exomes	PASS	NA	p.Val2992Val	p.Val2992Val	c.8976G>A	synonymous_variant	Likely benign		5	183322	2.72744e-05	0	3	0	13161	0	0	4	27413	0	2	0	7484	0	0	0	13850	0	0	0	16004	0	0	1	81803	0	1	0	4531	0	0	0	19076	0
X	31462708	rs201691420	C	T	gnomAD Exomes,gnomAD Genomes	PASS	PASS	p.Val2992Met	p.Val2992Met	c.8974G>A	missense_variant	Conflicting interpretations of pathogenicity		62	205031	0.000302393	0	24	4	18979	0	1	0	28022	0	0	35	7669	0	11	0	14839	0	0	0	18597	0	0	19	92520	0	9	3	5331	0	2	1	19074	0
X	31462709	rs772306909	G	A	gnomAD Exomes	PASS	NA	p.Asn2991Asn	p.Asn2991Asn	c.8973C>T	synonymous_variant	Benign		53	183301	0.000289142	0	25	0	13161	0	0	0	27413	0	0	0	7483	0	0	0	13851	0	0	0	16002	0	0	3	81787	0	1	1	4529	0	0	49	19075	0
X	31462709	rs772306909	G	C	gnomAD Exomes	PASS	NA	p.Asn2991Lys	p.Asn2991Lys	c.8973C>G	missense_variant	Likely benign		4	183301	2.1822e-05	0	1	0	13161	0	0	0	27413	0	0	0	7483	0	0	0	13851	0	0	0	16002	0	0	0	81787	0	0	0	4529	0	0	4	19075	0
X	31462724	rs755815057	C	T	gnomAD Exomes	PASS	NA	p.Ala2986Ala	p.Ala2986Ala	c.8958G>A	synonymous_variant	Conflicting interpretations of pathogenicity		11	183284	6.00161e-05	0	5	1	13160	0	1	3	27404	0	2	0	7485	0	0	1	13852	0	1	0	15990	0	0	4	81791	0	1	1	4529	0	0	1	19073	0
X	31462725	rs779243391	G	A	gnomAD Exomes	PASS	NA	p.Ala2986Val	p.Ala2986Val	c.8957C>T	missense_variant	Likely benign		1	183263	5.45664e-06	0	1	0	13160	0	0	0	27404	0	0	0	7486	0	0	0	13852	0	0	0	15989	0	0	1	81775	0	1	0	4526	0	0	0	19071	0
X	31462734	rs1364568884	C	T	gnomAD Exomes	PASS	NA	p.Gly2983Glu	p.Gly2983Glu	c.8948G>A	missense_variant	Uncertain significance		1	183268	5.45649e-06	0	1	0	13160	0	0	0	27403	0	0	0	7481	0	0	0	13852	0	0	0	15991	0	0	1	81780	0	1	0	4527	0	0	0	19074	0
X	31462737	rs750579766	C	T	gnomAD Exomes	PASS	NA	p.Arg2982Gln	p.Arg2982Gln	c.8945G>A	missense_variant	Benign		63	183269	0.000343757	0	39	0	13160	0	0	0	27407	0	0	0	7483	0	0	0	13847	0	0	0	15986	0	0	0	81784	0	0	1	4528	0	1	62	19074	0
X	31462755	rs1298090331	T	C	gnomAD Exomes	PASS	NA	c.8938-11A>G		c.8938-11A>G	intron_variant			1	183184	5.45899e-06	0	0	0	13159	0	0	1	27399	0	0	0	7481	0	0	0	13849	0	0	0	15968	0	0	0	81738	0	0	0	4531	0	0	0	19059	0
X	31462758	rs758614091	T	G	gnomAD Exomes	PASS	NA	c.8938-14A>C		c.8938-14A>C	intron_variant			2	183150	1.092e-05	0	0	0	13158	0	0	0	27394	0	0	0	7481	0	0	2	13846	0	0	0	15957	0	0	0	81728	0	0	0	4531	0	0	0	19055	0
X	31462759	rs780264686	C	T	gnomAD Exomes,gnomAD Genomes	PASS	PASS	c.8938-15G>A		c.8938-15G>A	intron_variant			4	204918	1.952e-05	0	1	0	18969	0	0	0	28011	0	0	0	7660	0	0	0	14830	0	0	4	18565	0	1	0	92497	0	0	0	5333	0	0	0	19053	0
X	31462762	rs747024799	A	C	gnomAD Exomes	PASS	NA	c.8938-18T>G		c.8938-18T>G	intron_variant	Likely benign		2	183118	1.09219e-05	0	2	2	13157	0	2	0	27388	0	0	0	7479	0	0	0	13846	0	0	0	15948	0	0	0	81723	0	0	0	4525	0	0	0	19052	0
X	31462768	rs769287794	A	G	gnomAD Exomes,gnomAD Genomes	PASS	PASS	c.8938-24T>C		c.8938-24T>C	intron_variant			3	204847	1.46451e-05	0	1	0	19000	0	0	0	28007	0	0	0	7660	0	0	0	14824	0	0	0	18523	0	0	3	92473	0	1	0	5328	0	0	0	19032	0
X	31462769	rs370638647	T	C	gnomAD Exomes,gnomAD Genomes	PASS	PASS	c.8938-25A>G		c.8938-25A>G	intron_variant			9	204737	4.39588e-05	0	3	5	18977	0	1	1	28003	0	0	0	7660	0	0	0	14821	0	0	0	18511	0	0	2	92419	0	1	0	5320	0	0	1	19026	0
X	31462774	rs748570695	A	G	gnomAD Exomes	PASS	NA	c.8938-30T>C		c.8938-30T>C	intron_variant			1	182712	5.47309e-06	0	0	0	13139	0	0	0	27365	0	0	0	7471	0	0	1	13820	0	0	0	15856	0	0	0	81568	0	0	0	4521	0	0	0	18972	0
X	31462777	rs934930343	T	C	gnomAD Exomes	PASS	NA	c.8938-33A>G		c.8938-33A>G	intron_variant			1	182365	5.48351e-06	0	0	0	13126	0	0	0	27349	0	0	0	7465	0	0	0	13800	0	0	0	15804	0	0	0	81395	0	0	1	4512	0	0	0	18914	0
X	31462780	rs1185094423	G	A	gnomAD Exomes	PASS	NA	c.8938-36C>T		c.8938-36C>T	intron_variant			1	182256	5.48679e-06	0	1	0	13118	0	0	0	27349	0	0	0	7462	0	0	0	13793	0	0	0	15766	0	0	0	81342	0	0	0	4515	0	0	1	18911	0
X	31462782	rs1041250332	A	C	gnomAD Genomes	NA	PASS	c.8938-38T>G		c.8938-38T>G	intron_variant			1	21971	4.55145e-05	0	0	0	5893	0	0	0	623	0	0	0	180	0	0	0	996	0	0	0	2626	0	0	1	10850	0	0	0	803	0	0	0	0	0
X	31462785		T	C	gnomAD Exomes	PASS	NA	c.8938-41A>G		c.8938-41A>G	intron_variant			1	181715	5.50312e-06	0	1	0	13098	0	0	0	27312	0	0	0	7456	0	0	1	13754	0	1	0	15695	0	0	0	81069	0	0	0	4493	0	0	0	18838	0
X	31462788	rs770036640	A	C	gnomAD Exomes	PASS	NA	c.8938-44T>G		c.8938-44T>G	intron_variant			1	181318	5.51517e-06	0	0	0	13075	0	0	0	27298	0	0	0	7454	0	0	1	13735	0	0	0	15633	0	0	0	80863	0	0	0	4492	0	0	0	18768	0
X	31462819	rs1284692157	C	A	gnomAD Genomes	NA	PASS	c.8938-75G>T		c.8938-75G>T	intron_variant			1	22065	4.53206e-05	0	1	0	5929	0	0	0	618	0	0	0	183	0	0	0	1005	0	0	0	2627	0	0	1	10893	0	1	0	810	0	0	0	0	0
X	31496169	rs1379252180	T	G	gnomAD Genomes	NA	PASS	c.8937+54A>C		c.8937+54A>C	intron_variant			1	21896	4.56704e-05	0	0	0	5870	0	0	0	617	0	0	0	176	0	0	0	997	0	0	0	2610	0	0	0	10820	0	0	1	806	0	0	0	0	0
X	31496180	rs772961350	T	C	gnomAD Exomes	PASS	NA	c.8937+43A>G		c.8937+43A>G	intron_variant			4	165785	2.41276e-05	0	0	0	12206	0	0	1	26399	0	0	0	7223	0	0	1	13173	0	0	0	13181	0	0	2	72351	0	0	0	4201	0	0	0	17051	0
X	31496192	rs1443284937	A	G	gnomAD Genomes	NA	PASS	c.8937+31T>C		c.8937+31T>C	intron_variant			1	21757	4.59622e-05	0	0	0	5815	0	0	0	617	0	0	0	171	0	0	0	985	0	0	0	2605	0	0	1	10760	0	0	0	804	0	0	0	0	0
X	31496195	rs770486507	G	A	gnomAD Exomes	PASS	NA	c.8937+28C>T		c.8937+28C>T	intron_variant			2	172414	1.16e-05	0	0	0	12655	0	0	0	26898	0	0	0	7339	0	0	0	13491	0	0	0	14279	0	0	2	75752	0	0	0	4338	0	0	0	17662	0
X	31496196	rs760578577	G	GC	gnomAD Exomes	PASS	NA	c.8937+26dupG		c.8937+26dupG	intron_variant			2	172661	1.15834e-05	0	0	0	12664	0	0	2	26904	0	0	0	7347	0	0	0	13498	0	0	0	14309	0	0	0	75885	0	0	0	4353	0	0	0	17701	0
X	31496199	rs1294201335	C	T	gnomAD Genomes	NA	PASS	c.8937+24G>A		c.8937+24G>A	intron_variant			1	21769	4.59369e-05	0	1	1	5818	0	1	0	618	0	0	0	173	0	0	0	980	0	0	0	2602	0	0	0	10776	0	0	0	802	0	0	0	0	0
X	31496205	rs1290729949	C	A	gnomAD Exomes	PASS	NA	c.8937+18G>T		c.8937+18G>T	intron_variant			1	175296	5.70464e-06	0	0	0	12816	0	0	1	27074	0	0	0	7373	0	0	0	13618	0	0	0	14857	0	0	0	77186	0	0	0	4397	0	0	0	17975	0
X	31496213	rs773865736	T	G	gnomAD Genomes	NA	PASS	c.8937+10A>C		c.8937+10A>C	intron_variant	Likely benign		1	21792	4.58884e-05	0	0	0	5824	0	0	0	619	0	0	0	176	0	0	0	985	0	0	0	2608	0	0	1	10778	0	0	0	802	0	0	0	0	0
X	31496213	rs773865736	T	A	gnomAD Exomes	PASS	NA	c.8937+10A>T		c.8937+10A>T	intron_variant	Likely benign		2	176683	1.13197e-05	0	0	0	12889	0	0	0	27131	0	0	0	7389	0	0	2	13669	0	0	0	15160	0	0	0	77922	0	0	0	4421	0	0	0	18102	0
X	31496217	rs767509893	C	A	gnomAD Exomes	PASS	NA	c.8937+6G>T		c.8937+6G>T	splice_region_variant			1	177111	5.64618e-06	0	0	0	12901	0	0	0	27136	0	0	0	7399	0	0	1	13675	0	0	0	15233	0	0	0	78204	0	0	0	4425	0	0	0	18138	0
X	31496217	rs767509893	C	T	gnomAD Exomes	PASS	NA	c.8937+6G>A		c.8937+6G>A	splice_region_variant	Uncertain significance		3	177111	1.69385e-05	0	1	1	12901	0	0	2	27136	0	1	0	7399	0	0	0	13675	0	0	0	15233	0	0	0	78204	0	0	0	4425	0	0	0	18138	0
X	31496218	rs752551008	G	A	gnomAD Exomes,gnomAD Genomes	PASS	PASS	c.8937+5C>T		c.8937+5C>T	splice_region_variant	Uncertain significance		3	199024	1.50736e-05	0	0	1	18724	0	0	1	27778	0	0	0	7575	0	0	1	14664	0	0	0	17868	0	0	0	89038	0	0	0	5225	0	0	0	18152	0
X	31496229	rs760554236	T	C	gnomAD Exomes	PASS	NA	p.Lys2977Lys	p.Lys2977Lys	c.8931A>G	synonymous_variant			1	178418	5.60482e-06	0	1	0	12945	0	0	0	27190	0	0	0	7413	0	0	0	13723	0	0	0	15540	0	0	0	78900	0	0	0	4445	0	0	1	18262	0
X	31496234	rs142128738	C	T	gnomAD Exomes	PASS	NA	p.Glu2976Lys	p.Glu2976Lys	c.8926G>A	missense_variant	Conflicting interpretations of pathogenicity		3	178687	1.67891e-05	0	0	0	12949	0	0	0	27189	0	0	2	7416	0	0	0	13725	0	0	0	15599	0	0	1	79030	0	0	0	4454	0	0	0	18325	0
X	31496235	rs374063420	G	C	gnomAD Exomes	PASS	NA	p.Leu2975Leu	p.Leu2975Leu	c.8925C>G	synonymous_variant	Likely benign		1	178895	5.58987e-06	0	1	1	12955	0	1	0	27197	0	0	0	7419	0	0	0	13743	0	0	0	15629	0	0	0	79136	0	0	0	4457	0	0	0	18359	0
X	31496235	rs374063420	G	A	gnomAD Exomes,gnomAD Genomes	PASS	PASS	p.Leu2975Leu	p.Leu2975Leu	c.8925C>T	synonymous_variant	Benign/Likely benign		11	200693	5.48101e-05	0	3	0	18800	0	0	2	27814	0	0	0	7599	0	0	0	14739	0	0	0	18235	0	0	8	89888	0	2	1	5259	0	1	0	18359	0
X	31496243	rs1217250143	C	T	gnomAD Exomes	PASS	NA	p.Asp2973Asn	p.Asp2973Asn	c.8917G>A	missense_variant			2	179329	1.11527e-05	0	1	0	12959	0	0	0	27200	0	0	0	7419	0	0	1	13751	0	1	0	15688	0	0	0	79449	0	0	0	4473	0	0	1	18390	0
X	31496247	rs780354925	G	A	gnomAD Exomes,gnomAD Genomes	PASS	PASS	p.Leu2971Leu	p.Leu2971Leu	c.8913C>T	synonymous_variant	Conflicting interpretations of pathogenicity		2	201292	9.93581e-06	0	0	2	18842	0	0	0	27813	0	0	0	7593	0	0	0	14747	0	0	0	18328	0	0	0	90295	0	0	0	5268	0	0	0	18406	0
X	31496252	rs751718742	A	T	gnomAD Exomes	PASS	NA	p.Ser2970Thr	p.Ser2970Thr	c.8908T>A	missense_variant			1	179598	5.56799e-06	0	1	0	12967	0	0	0	27211	0	0	0	7421	0	0	0	13756	0	0	0	15715	0	0	0	79612	0	0	0	4474	0	0	1	18442	0
X	31496252	rs751718742	A	G	gnomAD Exomes	PASS	NA	p.Ser2970Pro	p.Ser2970Pro	c.8908T>C	missense_variant	Uncertain significance		1	179598	5.56799e-06	0	0	0	12967	0	0	0	27211	0	0	0	7421	0	0	0	13756	0	0	0	15715	0	0	1	79612	0	0	0	4474	0	0	0	18442	0
X	31496255	rs1198387796	C	T	gnomAD Exomes	PASS	NA	p.Asp2969Asn	p.Asp2969Asn	c.8905G>A	missense_variant			1	179612	5.56756e-06	0	0	0	12976	0	0	0	27195	0	0	0	7419	0	0	1	13751	0	0	0	15707	0	0	0	79662	0	0	0	4477	0	0	0	18425	0
X	31496257	rs755061434	A	G	gnomAD Exomes	PASS	NA	p.Ile2968Thr	p.Ile2968Thr	c.8903T>C	missense_variant	Uncertain significance		2	179863	1.11196e-05	0	1	0	12996	0	0	0	27212	0	0	0	7425	0	0	0	13753	0	0	0	15729	0	0	2	79816	0	1	0	4479	0	0	0	18453	0
X	31496265	rs781748062	A	T	gnomAD Exomes	PASS	NA	p.Asp2965Glu	p.Asp2965Glu	c.8895T>A	missense_variant	Uncertain significance		4	179878	2.22373e-05	0	0	4	12992	0	0	0	27202	0	0	0	7429	0	0	0	13748	0	0	0	15740	0	0	0	79831	0	0	0	4473	0	0	0	18463	0
X	31496267	rs398124077	C	T	gnomAD Exomes	PASS	NA	p.Asp2965Asn	p.Asp2965Asn	c.8893G>A	missense_variant	Conflicting interpretations of pathogenicity		3	179624	1.67016e-05	0	3	0	12966	0	0	0	27193	0	0	0	7408	0	0	0	13729	0	0	0	15718	0	0	0	79685	0	0	0	4462	0	0	3	18463	0
X	31496270	rs368114420	C	A	gnomAD Exomes	PASS	NA	p.Gly2964Cys	p.Gly2964Cys	c.8890G>T	missense_variant	Conflicting interpretations of pathogenicity		1	179930	5.55772e-06	0	1	0	12986	0	0	0	27193	0	0	0	7425	0	0	0	13734	0	0	0	15743	0	0	0	79903	0	0	1	4460	0	1	0	18486	0
X	31496273	rs756567967	C	T	gnomAD Exomes	PASS	NA	p.Val2963Met	p.Val2963Met	c.8887G>A	missense_variant	Uncertain significance		2	180154	1.11016e-05	0	0	0	12994	0	0	0	27209	0	0	0	7425	0	0	1	13739	0	0	0	15775	0	0	1	80012	0	0	0	4478	0	0	0	18522	0
X	31496274	rs371648038	G	A	gnomAD Exomes	PASS	NA	p.Pro2962Pro	p.Pro2962Pro	c.8886C>T	synonymous_variant	Conflicting interpretations of pathogenicity		5	180137	2.77567e-05	0	2	0	12992	0	0	0	27222	0	0	0	7424	0	0	0	13721	0	0	0	15761	0	0	5	80014	0	2	0	4472	0	0	0	18531	0
X	31496275	rs151087470	G	A	gnomAD Exomes	PASS	NA	p.Pro2962Leu	p.Pro2962Leu	c.8885C>T	missense_variant	Conflicting interpretations of pathogenicity		6	180402	3.32591e-05	0	1	0	13011	0	0	0	27232	0	0	0	7429	0	0	6	13745	0	1	0	15780	0	0	0	80169	0	0	0	4475	0	0	0	18561	0
X	31496292	rs201123444	G	C	gnomAD Exomes	PASS	NA	p.Ile2956Met	p.Ile2956Met	c.8868C>G	missense_variant			1	181339	5.51453e-06	0	0	0	13057	0	0	0	27268	0	0	0	7453	0	0	1	13763	0	0	0	15863	0	0	0	80727	0	0	0	4492	0	0	0	18716	0
X	31496299	rs770578176	T	A	gnomAD Exomes	PASS	NA	p.Glu2954Val	p.Glu2954Val	c.8861A>T	missense_variant			1	181765	5.50161e-06	0	1	0	13080	0	0	0	27291	0	0	0	7460	0	0	0	13773	0	0	0	15896	0	0	1	80985	0	1	0	4501	0	0	0	18779	0
X	31496302	rs773941387	G	T	gnomAD Exomes	PASS	NA	p.Ala2953Asp	p.Ala2953Asp	c.8858C>A	missense_variant	Uncertain significance		1	181600	5.50661e-06	0	0	0	13075	0	0	1	27262	0	0	0	7452	0	0	0	13764	0	0	0	15876	0	0	0	80899	0	0	0	4492	0	0	0	18780	0
X	31496304	rs745428533	T	C	gnomAD Exomes	PASS	NA	p.Gln2952Gln	p.Gln2952Gln	c.8856A>G	synonymous_variant	Likely benign		4	181814	2.20005e-05	0	0	0	13083	0	0	0	27296	0	0	0	7454	0	0	0	13766	0	0	0	15892	0	0	0	81019	0	0	0	4499	0	0	4	18805	0
X	31496304	rs745428533	T	G	gnomAD Exomes	PASS	NA	p.Gln2952His	p.Gln2952His	c.8856A>C	missense_variant			1	181814	5.50013e-06	0	0	0	13083	0	0	0	27296	0	0	0	7454	0	0	0	13766	0	0	0	15892	0	0	1	81019	0	0	0	4499	0	0	0	18805	0
X	31496308	rs72466567	C	T	gnomAD Exomes,gnomAD Genomes	PASS	PASS	p.Arg2951His	p.Arg2951His	c.8852G>A	missense_variant	Conflicting interpretations of pathogenicity		14	203491	6.87991e-05	0	3	1	18871	0	0	3	27915	0	0	0	7636	0	0	0	14750	0	0	0	18508	0	0	10	91684	0	3	0	5296	0	0	0	18831	0
X	31496309	rs760516307	G	A	gnomAD Exomes,gnomAD Genomes	PASS	PASS	p.Arg2951Cys	p.Arg2951Cys	c.8851C>T	missense_variant	Conflicting interpretations of pathogenicity		13	203574	6.38588e-05	0	2	0	18887	0	0	0	27914	0	0	1	7637	0	0	0	14755	0	0	10	18512	0	2	2	91739	0	0	0	5300	0	0	0	18830	0
X	31496313	rs185664502	C	T	gnomAD Exomes	PASS	NA	p.Lys2949Lys	p.Lys2949Lys	c.8847G>A	synonymous_variant	Conflicting interpretations of pathogenicity		1	182189	5.48881e-06	0	0	1	13108	0	0	0	27316	0	0	0	7462	0	0	0	13785	0	0	0	15927	0	0	0	81220	0	0	0	4506	0	0	0	18865	0
X	31496324	rs776570515	G	A	gnomAD Exomes	PASS	NA	p.Leu2946Leu	p.Leu2946Leu	c.8836C>T	synonymous_variant	Likely benign		2	182567	1.09549e-05	0	1	0	13118	0	0	0	27337	0	0	0	7474	0	0	0	13811	0	0	0	15953	0	0	1	81428	0	0	0	4517	0	0	1	18929	0
X	31496329	rs761658825	T	C	gnomAD Exomes	PASS	NA	p.Asp2944Gly	p.Asp2944Gly	c.8831A>G	missense_variant			1	182796	5.47058e-06	0	0	0	13134	0	0	0	27356	0	0	0	7474	0	0	0	13811	0	0	0	15973	0	0	1	81553	0	0	0	4524	0	0	0	18971	0
X	31496331	rs150766816	C	T	gnomAD Exomes	PASS	NA	p.Thr2943Thr	p.Thr2943Thr	c.8829G>A	synonymous_variant	Conflicting interpretations of pathogenicity		4	182767	2.18858e-05	0	1	3	13124	0	1	1	27363	0	0	0	7473	0	0	0	13809	0	0	0	15968	0	0	0	81527	0	0	0	4519	0	0	0	18984	0
X	31496332	rs751810893	G	A	gnomAD Exomes	PASS	NA	p.Thr2943Met	p.Thr2943Met	c.8828C>T	missense_variant	Conflicting interpretations of pathogenicity		6	182836	3.28163e-05	0	1	0	13134	0	0	6	27372	0	1	0	7474	0	0	0	13815	0	0	0	15972	0	0	0	81565	0	0	0	4519	0	0	0	18985	0
X	31496336	rs755127162	C	A	gnomAD Exomes	PASS	NA	p.Ala2942Ser	p.Ala2942Ser	c.8824G>T	missense_variant	Benign		23	182968	0.000125705	0	11	0	13138	0	0	23	27381	0	11	0	7476	0	0	0	13822	0	0	0	15972	0	0	0	81654	0	0	0	4526	0	0	0	18999	0
X	31496347	rs1485865813	T	A	gnomAD Exomes	PASS	NA	p.Glu2938Val	p.Glu2938Val	c.8813A>T	missense_variant			1	183130	5.4606e-06	0	0	0	13147	0	0	0	27385	0	0	0	7482	0	0	1	13829	0	0	0	15986	0	0	0	81741	0	0	0	4528	0	0	0	19032	0
X	31496349	rs767491686	C	T	gnomAD Exomes	PASS	NA	p.Arg2937Arg	p.Arg2937Arg	c.8811G>A	synonymous_variant		mnv	1	183149	5.46004e-06	0	0	0	13147	0	0	0	27385	0	0	0	7482	0	0	0	13833	0	0	0	15992	0	0	1	81747	0	0	0	4531	0	0	0	19032	0
X	31496350	rs1800280	C	T	gnomAD Exomes,gnomAD Genomes	PASS	PASS	p.Arg2937Gln	p.Arg2937Gln	c.8810G>A	missense_variant	Benign	mnv	184718	204434	0.903558	53816	67211	18693	18902	6708	5114	22192	27901	6532	5790	7490	7655	2387	2618	13635	14777	4192	4543	17478	18574	5435	5953	86880	92279	25231	33277	4915	5320	1497	1687	13435	19026	1834
X	31496352	rs144147061	G	A	gnomAD Exomes	PASS	NA	p.Leu2936Leu	p.Leu2936Leu	c.8808C>T	synonymous_variant	Likely benign	mnv	1	183166	5.45953e-06	0	0	0	13148	0	0	0	27389	0	0	0	7480	0	0	0	13834	0	0	0	15992	0	0	1	81757	0	0	0	4528	0	0	0	19038	0
X	31496354	rs146517753	G	A	gnomAD Exomes	PASS	NA	p.Leu2936Phe	p.Leu2936Phe	c.8806C>T	missense_variant	Uncertain significance	mnv	1	183173	5.45932e-06	0	0	0	13150	0	0	0	27390	0	0	0	7479	0	0	0	13833	0	0	0	15995	0	0	1	81766	0	0	0	4530	0	0	0	19030	0
X	31496381	rs749687470	T	C	gnomAD Exomes	PASS	NA	p.Arg2927Gly	p.Arg2927Gly	c.8779A>G	missense_variant			1	183348	5.45411e-06	0	0	0	13160	0	0	1	27412	0	0	0	7487	0	0	0	13852	0	0	0	16006	0	0	0	81829	0	0	0	4529	0	0	0	19073	0
X	31496382	rs1432714005	C	G	gnomAD Exomes	PASS	NA	p.Gln2926His	p.Gln2926His	c.8778G>C	missense_variant	Uncertain significance		2	183346	1.09083e-05	0	0	0	13160	0	0	0	27411	0	0	0	7488	0	0	1	13847	0	0	0	16006	0	0	0	81831	0	0	1	4529	0	0	0	19074	0
X	31496387	rs757592525	A	G	gnomAD Exomes	PASS	NA	p.Trp2925Arg	p.Trp2925Arg	c.8773T>C	missense_variant			1	183353	5.45396e-06	0	0	0	13161	0	0	0	27412	0	0	0	7487	0	0	1	13857	0	0	0	16006	0	0	0	81825	0	0	0	4530	0	0	0	19075	0
X	31496392	rs1171983817	G	A	gnomAD Exomes	PASS	NA	p.Ala2923Val	p.Ala2923Val	c.8768C>T	missense_variant			1	183330	5.45464e-06	0	1	0	13161	0	0	0	27416	0	0	0	7487	0	0	0	13853	0	0	0	16006	0	0	0	81800	0	0	0	4530	0	0	1	19077	0
X	31496393	rs116283249	C	T	gnomAD Exomes	PASS	NA	p.Ala2923Thr	p.Ala2923Thr	c.8767G>A	missense_variant	Conflicting interpretations of pathogenicity		1	183301	5.45551e-06	0	1	0	13161	0	0	0	27413	0	0	0	7485	0	0	0	13852	0	0	0	16004	0	0	1	81788	0	1	0	4528	0	0	0	19070	0
X	31496393	rs116283249	C	A	gnomAD Exomes,gnomAD Genomes	PASS	PASS	p.Ala2923Ser	p.Ala2923Ser	c.8767G>T	missense_variant	Conflicting interpretations of pathogenicity		23	205004	0.000112193	0	7	22	18951	0	6	1	28034	0	1	0	7666	0	0	0	14842	0	0	0	18614	0	0	0	92504	0	0	0	5323	0	0	0	19070	0
X	31496394	rs149776669	G	A	gnomAD Exomes,gnomAD Genomes	PASS	PASS	p.Ser2922Ser	p.Ser2922Ser	c.8766C>T	synonymous_variant	Likely benign		4	205071	1.95054e-05	0	1	4	18969	0	1	0	28038	0	0	0	7669	0	0	0	14854	0	0	0	18618	0	0	0	92519	0	0	0	5328	0	0	0	19076	0
X	31496397	rs755037672	G	A	gnomAD Exomes	PASS	NA	p.His2921His	p.His2921His	c.8763C>T	synonymous_variant	Benign		6	183344	3.27254e-05	0	2	0	13160	0	0	6	27415	0	2	0	7486	0	0	0	13858	0	0	0	16009	0	0	0	81809	0	0	0	4530	0	0	0	19077	0
X	31496398	rs1800279	T	C	gnomAD Exomes,gnomAD Genomes	PASS	PASS	p.His2921Arg	p.His2921Arg	c.8762A>G	missense_variant	Benign/Likely benign		5211	205030	0.0254158	43	1934	71	18967	0	16	431	28034	1	108	173	7668	0	56	0	14851	0	0	797	18612	9	264	3024	92498	24	1092	175	5326	5	58	540	19074	4
X	31496403	rs753234741	G	A	gnomAD Exomes	PASS	NA	p.Asn2919Asn	p.Asn2919Asn	c.8757C>T	synonymous_variant	Benign/Likely benign		30	183313	0.000163655	0	21	0	13158	0	0	0	27415	0	0	0	7485	0	0	0	13861	0	0	0	16007	0	0	0	81784	0	0	0	4526	0	0	30	19077	0
X	31496407	rs776660039	A	C	gnomAD Exomes	PASS	NA	p.Leu2918Trp	p.Leu2918Trp	c.8753T>G	missense_variant			1	183326	5.45476e-06	0	0	0	13157	0	0	1	27415	0	0	0	7486	0	0	0	13858	0	0	0	16007	0	0	0	81797	0	0	0	4527	0	0	0	19079	0
X	31496408	rs1366254358	A	G	gnomAD Exomes	PASS	NA	p.Leu2918Leu	p.Leu2918Leu	c.8752T>C	synonymous_variant			1	183324	5.45482e-06	0	1	0	13157	0	0	0	27418	0	0	0	7486	0	0	0	13858	0	0	1	16007	0	1	0	81792	0	0	0	4527	0	0	0	19079	0
X	31496415	rs761750882	C	A	gnomAD Exomes	PASS	NA	p.Trp2915Cys	p.Trp2915Cys	c.8745G>T	missense_variant	Uncertain significance		2	183302	1.0911e-05	0	1	0	13156	0	0	0	27421	0	0	0	7487	0	0	1	13857	0	1	0	16008	0	0	0	81771	0	0	1	4526	0	0	0	19076	0
X	31496418	rs372795781	C	T	gnomAD Exomes,gnomAD Genomes	PASS	PASS	p.Glu2914Glu	p.Glu2914Glu	c.8742G>A	synonymous_variant	Likely benign		4	205133	1.94995e-05	0	1	4	18989	0	1	0	28046	0	0	0	7664	0	0	0	14853	0	0	0	18629	0	0	0	92557	0	0	0	5318	0	0	0	19077	0
X	31496419	rs148950131	T	A	gnomAD Exomes	PASS	NA	p.Glu2914Val	p.Glu2914Val	c.8741A>T	missense_variant			1	183292	5.45578e-06	0	0	1	13157	0	0	0	27421	0	0	0	7485	0	0	0	13858	0	0	0	16008	0	0	0	81761	0	0	0	4524	0	0	0	19078	0
X	31496425	rs1227226131	T	C	gnomAD Exomes	PASS	NA	p.Asn2912Ser	p.Asn2912Ser	c.8735A>G	missense_variant	Likely benign		1	183281	5.4561e-06	0	1	0	13155	0	0	0	27421	0	0	0	7485	0	0	1	13861	0	1	0	16008	0	0	0	81750	0	0	0	4525	0	0	0	19076	0
X	31496426	rs1800278	T	C	gnomAD Exomes,gnomAD Genomes	PASS	PASS	p.Asn2912Asp	p.Asn2912Asp	c.8734A>G	missense_variant	Benign/Likely benign		4539	205053	0.0221357	63	1444	1413	18968	44	382	684	28038	6	172	131	7667	0	42	686	14845	8	222	350	18623	1	114	957	92516	0	331	80	5319	1	30	238	19077	3
X	31496431	rs41305353	T	A	gnomAD Exomes,gnomAD Genomes	PASS	PASS	p.Glu2910Val	p.Glu2910Val	c.8729A>T	missense_variant	Benign/Likely benign		4451	204966	0.0217158	57	1406	1343	18968	38	353	677	28022	6	169	131	7666	0	42	682	14838	8	220	349	18620	1	113	953	92475	0	329	78	5314	1	29	238	19063	3
X	31496433	rs1205095417	C	T	gnomAD Exomes	PASS	NA	p.Glu2909Glu	p.Glu2909Glu	c.8727G>A	synonymous_variant	Likely benign		1	183238	5.45738e-06	0	0	0	13148	0	0	1	27421	0	0	0	7487	0	0	0	13859	0	0	0	16006	0	0	0	81716	0	0	0	4523	0	0	0	19078	0
X	31496442	rs377178242	C	T	gnomAD Exomes,gnomAD Genomes	PASS	PASS	p.Lys2906Lys	p.Lys2906Lys	c.8718G>A	synonymous_variant	Likely benign		4	205056	1.95069e-05	0	2	1	19010	0	0	0	28044	0	0	0	7667	0	0	0	14847	0	0	0	18625	0	0	3	92462	0	2	0	5324	0	0	0	19077	0
X	31496443	rs1487477401	T	G	gnomAD Exomes	PASS	NA	p.Lys2906Thr	p.Lys2906Thr	c.8717A>C	missense_variant			1	183188	5.45887e-06	0	0	0	13139	0	0	0	27421	0	0	0	7486	0	0	0	13859	0	0	0	16009	0	0	0	81672	0	0	0	4525	0	0	1	19077	0
X	31496448	rs764631900	T	C	gnomAD Exomes,gnomAD Genomes	PASS	PASS	p.Leu2904Leu	p.Leu2904Leu	c.8712A>G	synonymous_variant	Likely benign		6	205024	2.92649e-05	0	1	6	19008	0	1	0	28043	0	0	0	7665	0	0	0	14851	0	0	0	18616	0	0	0	92440	0	0	0	5324	0	0	0	19077	0
X	31496454	rs899851642	C	T	gnomAD Exomes	PASS	NA	p.Arg2902Arg	p.Arg2902Arg	c.8706G>A	synonymous_variant	Conflicting interpretations of pathogenicity		1	183062	5.46263e-06	0	1	0	13130	0	0	0	27421	0	0	0	7479	0	0	0	13859	0	0	0	16004	0	0	0	81570	0	0	1	4523	0	1	0	19076	0
X	31496455	rs754308757	C	T	gnomAD Exomes	PASS	NA	p.Arg2902Gln	p.Arg2902Gln	c.8705G>A	missense_variant	Conflicting interpretations of pathogenicity		9	183031	4.9172e-05	0	2	1	13124	0	0	4	27421	0	1	0	7478	0	0	4	13861	0	1	0	16008	0	0	0	81542	0	0	0	4521	0	0	0	19076	0
X	31496456	rs1188233243	G	A	gnomAD Exomes	PASS	NA	p.Arg2902Trp	p.Arg2902Trp	c.8704C>T	missense_variant	Uncertain significance		1	183032	5.46353e-06	0	1	0	13124	0	0	0	27419	0	0	0	7478	0	0	0	13859	0	0	0	16004	0	0	1	81551	0	1	0	4522	0	0	0	19075	0
X	31496463	rs757682164	A	T	gnomAD Exomes	PASS	NA	p.Asn2899Lys	p.Asn2899Lys	c.8697T>A	missense_variant			2	182949	1.0932e-05	0	1	0	13117	0	0	0	27419	0	0	0	7480	0	0	0	13861	0	0	0	16007	0	0	2	81468	0	1	0	4521	0	0	0	19076	0
X	31496473	rs1165688931	C	T	gnomAD Genomes	NA	PASS	p.Arg2896Lys	p.Arg2896Lys	c.8687G>A	missense_variant			1	21925	4.561e-05	0	1	0	5901	0	0	0	624	0	0	0	181	0	0	0	990	0	0	0	2608	0	0	1	10821	0	1	0	800	0	0	0	0	0
X	31496483	rs756160145	G	A	gnomAD Exomes	PASS	NA	p.Pro2893Ser	p.Pro2893Ser	c.8677C>T	missense_variant	Conflicting interpretations of pathogenicity		6	182473	3.28816e-05	0	3	0	13077	0	0	0	27417	0	0	0	7473	0	0	0	13861	0	0	0	15984	0	0	6	81076	0	3	0	4514	0	0	0	19071	0
X	31496484	rs757989996	A	G	gnomAD Exomes	PASS	NA	p.Pro2892Pro	p.Pro2892Pro	c.8676T>C	synonymous_variant	Likely benign		4	182443	2.19247e-05	0	0	0	13072	0	0	4	27416	0	0	0	7472	0	0	0	13861	0	0	0	15986	0	0	0	81052	0	0	0	4512	0	0	0	19072	0
X	31496486	rs779715136	G	A	gnomAD Exomes	PASS	NA	p.Pro2892Ser	p.Pro2892Ser	c.8674C>T	missense_variant			1	182380	5.48306e-06	0	0	0	13067	0	0	0	27416	0	0	0	7469	0	0	1	13861	0	0	0	15979	0	0	0	81004	0	0	0	4512	0	0	0	19072	0
X	31496490	rs746521466	C	T	gnomAD Exomes	PASS	NA	p.Glu2890Glu	p.Glu2890Glu	c.8670G>A	splice_region_variant			1	182216	5.48799e-06	0	0	0	13047	0	0	1	27416	0	0	0	7462	0	0	0	13860	0	0	0	15966	0	0	0	80888	0	0	0	4507	0	0	0	19070	0
X	31496498	rs369638839	T	C	gnomAD Exomes	PASS	NA	c.8669-7A>G		c.8669-7A>G	splice_region_variant	Likely benign		1	181916	5.49704e-06	0	0	1	13001	0	0	0	27404	0	0	0	7456	0	0	0	13858	0	0	0	15949	0	0	0	80689	0	0	0	4497	0	0	0	19062	0
X	31496504	rs781319726	T	C	gnomAD Exomes	PASS	NA	c.8669-13A>G		c.8669-13A>G	intron_variant			1	181612	5.50624e-06	0	1	0	12931	0	0	0	27403	0	0	0	7454	0	0	0	13858	0	0	0	15910	0	0	1	80506	0	1	0	4489	0	0	0	19061	0
X	31496506	rs748094000	T	C	gnomAD Exomes,gnomAD Genomes	PASS	PASS	c.8669-15A>G		c.8669-15A>G	intron_variant			3	203393	1.47498e-05	0	0	1	18827	0	0	1	28021	0	0	0	7634	0	0	0	14856	0	0	0	18498	0	0	0	91206	0	0	0	5291	0	0	1	19060	0
X	31496519	rs1363789009	G	A	gnomAD Exomes	PASS	NA	c.8669-28C>T		c.8669-28C>T	intron_variant			1	180045	5.55417e-06	0	0	0	12638	0	0	0	27359	0	0	0	7417	0	0	0	13834	0	0	0	15694	0	0	1	79656	0	0	0	4459	0	0	0	18988	0
X	31496520	rs769769518	G	C	gnomAD Exomes	PASS	NA	c.8669-29C>G		c.8669-29C>G	intron_variant			1	179894	5.55883e-06	0	0	1	12598	0	0	0	27355	0	0	0	7408	0	0	0	13830	0	0	0	15669	0	0	0	79592	0	0	0	4460	0	0	0	18982	0
X	31496521	rs773158439	C	T	gnomAD Exomes	PASS	NA	c.8669-30G>A		c.8669-30G>A	intron_variant			1	179726	5.56403e-06	0	0	0	12550	0	0	0	27353	0	0	0	7407	0	0	0	13823	0	0	0	15639	0	0	0	79510	0	0	0	4464	0	0	1	18980	0
X	31496526	rs1332506701	T	C	gnomAD Exomes	PASS	NA	c.8669-35A>G		c.8669-35A>G	intron_variant			1	178757	5.59419e-06	0	0	0	12358	0	0	0	27317	0	0	0	7385	0	0	0	13816	0	0	0	15485	0	0	1	79012	0	0	0	4443	0	0	0	18941	0
X	31496527	rs766204788	T	TC	gnomAD Exomes	PASS	NA	c.8669-37dupG		c.8669-37dupG	intron_variant			1	178776	5.59359e-06	0	0	0	12364	0	0	0	27323	0	0	0	7383	0	0	0	13813	0	0	0	15475	0	0	1	79039	0	0	0	4443	0	0	0	18936	0
X	31496537	rs772218027	T	A	gnomAD Exomes,gnomAD Genomes	PASS	PASS	c.8669-46A>T		c.8669-46A>T	intron_variant			8	199281	4.01443e-05	0	2	0	18081	0	0	0	27920	0	0	0	7535	0	0	0	14770	0	0	0	17745	0	0	8	89118	0	2	0	5222	0	0	0	18890	0
X	31496542	rs1469019021	A	T	gnomAD Exomes	PASS	NA	c.8669-51T>A		c.8669-51T>A	intron_variant			2	176930	1.13039e-05	0	0	0	12137	0	0	2	27287	0	0	0	7343	0	0	0	13770	0	0	0	15041	0	0	0	78069	0	0	0	4401	0	0	0	18882	0
X	31496543	rs1188135119	T	C	gnomAD Exomes	PASS	NA	c.8669-52A>G		c.8669-52A>G	intron_variant			1	176811	5.65576e-06	0	0	0	12139	0	0	0	27275	0	0	0	7337	0	0	0	13744	0	0	0	15036	0	0	1	78050	0	0	0	4391	0	0	0	18839	0
X	31496566	rs17338583	G	C	gnomAD Genomes	NA	PASS	c.8669-75C>G		c.8669-75C>G	intron_variant	Benign		1575	21779	0.0723174	33	530	380	5853	7	137	44	616	1	18	30	179	2	16	162	974	6	60	200	2601	5	60	705	10753	10	228	54	803	2	11	0	0	0
X	31497026	rs1053741879	G	T	gnomAD Genomes	NA	PASS	c.8668+74C>A		c.8668+74C>A	intron_variant			1	21748	4.59812e-05	0	0	0	5833	0	0	0	612	0	0	0	176	0	0	0	983	0	0	0	2564	0	0	1	10778	0	0	0	802	0	0	0	0	0
X	31497048	rs1196883483	G	A	gnomAD Genomes	NA	PASS	c.8668+52C>T		c.8668+52C>T	intron_variant			2	21671	9.22892e-05	0	2	0	5796	0	0	0	609	0	0	0	177	0	0	2	980	0	2	0	2547	0	0	0	10766	0	0	0	796	0	0	0	0	0
X	31497052	rs372303824	C	G	gnomAD Exomes,gnomAD Genomes	PASS	PASS	c.8668+48G>C		c.8668+48G>C	intron_variant			8	200420	3.99162e-05	0	2	0	18824	0	0	0	27671	0	0	0	7512	0	0	0	14695	0	0	2	17752	0	0	5	90783	0	2	1	5216	0	0	0	17967	0
X	31497062	rs1476528487	T	C	gnomAD Exomes	PASS	NA	c.8668+38A>G		c.8668+38A>G	intron_variant			1	180477	5.54087e-06	0	1	0	13062	0	0	1	27194	0	1	0	7405	0	0	0	13759	0	0	0	15512	0	0	0	80754	0	0	0	4458	0	0	0	18333	0
X	31497066	rs764151568	A	G	gnomAD Exomes	PASS	NA	c.8668+34T>C		c.8668+34T>C	intron_variant			1	181222	5.51809e-06	0	0	0	13088	0	0	0	27254	0	0	0	7439	0	0	1	13793	0	0	0	15612	0	0	0	81025	0	0	0	4465	0	0	0	18546	0
X	31497070	rs377031263	A	G	gnomAD Exomes	PASS	NA	c.8668+30T>C		c.8668+30T>C	intron_variant			3	181512	1.65278e-05	0	0	0	13094	0	0	0	27276	0	0	0	7444	0	0	0	13789	0	0	0	15693	0	0	3	81137	0	0	0	4478	0	0	0	18601	0
X	31497073	rs1474503309	T	C	gnomAD Exomes	PASS	NA	c.8668+27A>G		c.8668+27A>G	intron_variant			1	181864	5.49861e-06	0	0	0	13099	0	0	0	27294	0	0	0	7452	0	0	0	13804	0	0	0	15748	0	0	1	81287	0	0	0	4489	0	0	0	18691	0
X	31497074	rs369562721	G	T	gnomAD Exomes,gnomAD Genomes	PASS	PASS	c.8668+26C>A		c.8668+26C>A	intron_variant	Likely benign		81	203671	0.0003977	0	26	1	18941	0	0	19	27918	0	6	0	7634	0	0	0	14783	0	0	0	18289	0	0	54	92078	0	18	7	5287	0	2	0	18741	0
X	31497081	rs148241865	T	C	gnomAD Exomes,gnomAD Genomes	PASS	PASS	c.8668+19A>G		c.8668+19A>G	intron_variant	Benign		689	204003	0.0033774	8	179	628	18983	8	165	44	27915	0	9	0	7633	0	0	0	14792	0	0	0	18389	0	0	4	92279	0	1	13	5287	0	4	0	18725	0
X	31497081	rs148241865	T	G	gnomAD Exomes	PASS	NA	c.8668+19A>C		c.8668+19A>C	intron_variant			1	182138	5.49034e-06	0	1	0	13108	0	0	0	27304	0	0	0	7454	0	0	1	13802	0	1	0	15824	0	0	0	81429	0	0	0	4492	0	0	0	18725	0
X	31497083	rs750783328	G	A	gnomAD Exomes	PASS	NA	c.8668+17C>T		c.8668+17C>T	intron_variant			1	182188	5.48884e-06	0	0	0	13114	0	0	1	27296	0	0	0	7452	0	0	0	13805	0	0	0	15844	0	0	0	81462	0	0	0	4492	0	0	0	18723	0
X	31497086	rs201962446	C	A	gnomAD Exomes,gnomAD Genomes	PASS	PASS	c.8668+14G>T		c.8668+14G>T	intron_variant	Benign		17	204030	8.33211e-05	0	4	0	18994	0	0	0	27896	0	0	0	7625	0	0	17	14790	0	4	0	18434	0	0	0	92281	0	0	0	5296	0	0	0	18714	0
X	31497088	rs1346531807	A	G	gnomAD Exomes	PASS	NA	c.8668+12T>C		c.8668+12T>C	intron_variant	Likely benign		1	182320	5.48486e-06	0	1	0	13127	0	0	0	27299	0	0	0	7448	0	0	0	13806	0	0	0	15900	0	0	1	81524	0	1	0	4498	0	0	0	18718	0
X	31497102	rs1283332612	C	T	gnomAD Exomes	PASS	NA	p.Arg2889Lys	p.Arg2889Lys	c.8666G>A	missense_variant			1	182945	5.46612e-06	0	0	0	13141	0	0	0	27363	0	0	0	7476	0	0	0	13851	0	0	0	15954	0	0	1	81699	0	0	0	4510	0	0	0	18951	0
X	31497112	rs201361100	G	C	gnomAD Exomes	PASS	NA	p.Gln2886Glu	p.Gln2886Glu	c.8656C>G	missense_variant	Conflicting interpretations of pathogenicity		7	183041	3.82428e-05	0	1	7	13147	0	1	0	27371	0	0	0	7478	0	0	0	13851	0	0	0	15970	0	0	0	81734	0	0	0	4516	0	0	0	18974	0
X	31497117	rs368876795	A	G	gnomAD Exomes	PASS	NA	p.Leu2884Pro	p.Leu2884Pro	c.8651T>C	missense_variant	Conflicting interpretations of pathogenicity		6	183072	3.2774e-05	0	2	0	13151	0	0	1	27371	0	0	0	7476	0	0	0	13850	0	0	0	15979	0	0	5	81753	0	2	0	4517	0	0	0	18975	0
X	31497119	rs780837172	T	C	gnomAD Exomes	PASS	NA	p.Lys2883Lys	p.Lys2883Lys	c.8649A>G	synonymous_variant	Likely benign		1	183100	5.4615e-06	0	1	0	13148	0	0	0	27377	0	0	0	7475	0	0	0	13849	0	0	0	15985	0	0	0	81769	0	0	0	4515	0	0	1	18982	0
X	31497125	rs747605156	T	C	gnomAD Exomes	PASS	NA	p.Leu2881Leu	p.Leu2881Leu	c.8643A>G	synonymous_variant	Conflicting interpretations of pathogenicity		7	183124	3.82255e-05	0	1	0	13152	0	0	7	27387	0	1	0	7481	0	0	0	13852	0	0	0	15985	0	0	0	81769	0	0	0	4516	0	0	0	18982	0
X	31497126	rs769863377	A	T	gnomAD Exomes	PASS	NA	p.Leu2881Gln	p.Leu2881Gln	c.8642T>A	missense_variant			1	183102	5.46144e-06	0	1	0	13152	0	0	0	27383	0	0	0	7480	0	0	0	13849	0	0	0	15986	0	0	1	81760	0	1	0	4514	0	0	0	18978	0
X	31497128	rs915859706	T	C	gnomAD Genomes	NA	PASS	p.Gly2880Gly	p.Gly2880Gly	c.8640A>G	synonymous_variant	Likely benign		1	21864	4.57373e-05	0	0	1	5875	0	0	0	611	0	0	0	178	0	0	0	993	0	0	0	2586	0	0	0	10817	0	0	0	804	0	0	0	0	0
X	31497136	rs1282245736	A	T	gnomAD Exomes	PASS	NA	p.Leu2878Met	p.Leu2878Met	c.8632T>A	missense_variant			2	183100	1.0923e-05	0	0	0	13151	0	0	0	27377	0	0	0	7481	0	0	2	13847	0	0	0	15997	0	0	0	81759	0	0	0	4515	0	0	0	18973	0
X	31497140	rs777817144	C	G	gnomAD Exomes	PASS	NA	p.Gln2876His	p.Gln2876His	c.8628G>C	missense_variant	Uncertain significance		1	183042	5.46323e-06	0	0	1	13147	0	0	0	27373	0	0	0	7474	0	0	0	13848	0	0	0	15988	0	0	0	81724	0	0	0	4517	0	0	0	18971	0
X	31497144	rs1216840812	T	C	gnomAD Exomes	PASS	NA	p.Glu2875Gly	p.Glu2875Gly	c.8624A>G	missense_variant			1	183082	5.46203e-06	0	1	0	13143	0	0	0	27372	0	0	0	7477	0	0	0	13846	0	0	0	15998	0	0	1	81742	0	1	0	4520	0	0	0	18984	0
X	31497159	rs373481995	C	T	gnomAD Exomes,gnomAD Genomes	PASS	PASS	p.Arg2870Gln	p.Arg2870Gln	c.8609G>A	missense_variant	Conflicting interpretations of pathogenicity		5	204643	2.44328e-05	0	1	3	18957	0	1	1	27982	0	0	0	7654	0	0	0	14820	0	0	0	18556	0	0	1	92401	0	0	0	5310	0	0	0	18963	0
X	31497186	rs181284440	A	G	gnomAD Exomes,gnomAD Genomes	PASS	PASS	p.Val2861Ala	p.Val2861Ala	c.8582T>C	missense_variant	Conflicting interpretations of pathogenicity		13	204697	6.35085e-05	0	6	0	19006	0	0	1	27989	0	1	0	7649	0	0	10	14822	0	4	0	18581	0	0	0	92393	0	0	0	5307	0	0	2	18950	0
X	31497187	rs768803843	C	T	gnomAD Exomes	PASS	NA	p.Val2861Ile	p.Val2861Ile	c.8581G>A	missense_variant	Uncertain significance		1	182808	5.47022e-06	0	0	0	13139	0	0	0	27375	0	0	0	7468	0	0	0	13829	0	0	0	15984	0	0	1	81552	0	0	0	4506	0	0	0	18955	0
X	31497189	rs72466569	G	A	gnomAD Exomes	PASS	NA	p.Pro2860Leu	p.Pro2860Leu	c.8579C>T	missense_variant			1	182807	5.47025e-06	0	1	0	13139	0	0	0	27371	0	0	0	7471	0	0	0	13831	0	0	0	15985	0	0	1	81550	0	1	0	4506	0	0	0	18954	0
X	31497197	rs72466570	A	G	gnomAD Exomes,gnomAD Genomes	PASS	PASS	p.Thr2857Thr	p.Thr2857Thr	c.8571T>C	synonymous_variant	Benign/Likely benign		324	204758	0.00158236	1	123	4	19021	0	1	15	27984	0	5	52	7651	0	15	0	14834	0	0	19	18581	0	9	222	92421	1	91	11	5307	0	2	1	18959	0
X	31497204	rs765753641	A	G	gnomAD Exomes	PASS	NA	p.Leu2855Ser	p.Leu2855Ser	c.8564T>C	missense_variant			1	182849	5.46899e-06	0	1	1	13146	0	1	0	27372	0	0	0	7470	0	0	0	13844	0	0	0	15988	0	0	0	81578	0	0	0	4509	0	0	0	18942	0
X	31497205	rs750917672	A	G	gnomAD Exomes,gnomAD Genomes	PASS	PASS	p.Leu2855Leu	p.Leu2855Leu	c.8563T>C	synonymous_variant	Conflicting interpretations of pathogenicity		18	204619	8.79684e-05	0	5	1	18992	0	0	0	27983	0	0	0	7653	0	0	17	14828	0	5	0	18567	0	0	0	92359	0	0	0	5296	0	0	0	18941	0
X	31497213	rs763269013	T	C	gnomAD Exomes	PASS	NA	p.Lys2852Arg	p.Lys2852Arg	c.8555A>G	missense_variant			1	182843	5.46917e-06	0	1	0	13146	0	0	0	27367	0	0	0	7475	0	0	0	13840	0	0	0	15993	0	0	1	81576	0	1	0	4502	0	0	0	18944	0
X	31497214	rs766763583	T	G	gnomAD Exomes	PASS	NA	p.Lys2852Gln	p.Lys2852Gln	c.8554A>C	missense_variant			2	182752	1.09438e-05	0	0	0	13140	0	0	0	27361	0	0	0	7473	0	0	2	13837	0	0	0	15990	0	0	0	81522	0	0	0	4500	0	0	0	18929	0
X	31497215	rs751229272	G	A	gnomAD Exomes	PASS	NA	p.Phe2851Phe	p.Phe2851Phe	c.8553C>T	synonymous_variant	Likely benign		3	182724	1.64182e-05	0	1	0	13139	0	0	3	27361	0	1	0	7474	0	0	0	13836	0	0	0	15987	0	0	0	81496	0	0	0	4500	0	0	0	18931	0
X	31497223	rs767216828	G	A	gnomAD Exomes	PASS	NA	c.8548-3C>T		c.8548-3C>T	splice_region_variant	Uncertain significance		1	182730	5.47256e-06	0	0	0	13126	0	0	0	27361	0	0	0	7472	0	0	0	13838	0	0	0	15988	0	0	1	81510	0	0	0	4500	0	0	0	18935	0
X	31497235	rs752290681	G	A	gnomAD Exomes	PASS	NA	c.8548-15C>T		c.8548-15C>T	intron_variant	Likely benign		1	182356	5.48378e-06	0	0	0	13090	0	0	0	27346	0	0	0	7461	0	0	0	13823	0	0	0	15965	0	0	1	81299	0	0	0	4492	0	0	0	18880	0
X	31497243	rs777623933	G	A	gnomAD Exomes	PASS	NA	c.8548-23C>T		c.8548-23C>T	intron_variant			1	182091	5.49176e-06	0	0	0	13043	0	0	0	27327	0	0	0	7457	0	0	0	13825	0	0	0	15956	0	0	0	81158	0	0	0	4477	0	0	1	18848	0
X	31497259	rs749241484	T	A	gnomAD Exomes	PASS	NA	c.8548-39A>T		c.8548-39A>T	intron_variant			1	180311	5.54597e-06	0	0	0	12863	0	0	0	27205	0	0	0	7419	0	0	0	13772	0	0	0	15875	0	0	1	80170	0	0	0	4439	0	0	0	18568	0
X	31497288	rs1026025653	G	T	gnomAD Genomes	NA	PASS	c.8548-68C>A		c.8548-68C>A	intron_variant			3	21941	0.00013673	0	1	3	5902	0	1	0	619	0	0	0	180	0	0	0	1006	0	0	0	2595	0	0	0	10837	0	0	0	802	0	0	0	0	0
X	31514845	rs1179228853	T	A	gnomAD Genomes	NA	PASS	c.8547+60A>T		c.8547+60A>T	intron_variant			1	22141	4.51651e-05	0	0	0	5986	0	0	0	617	0	0	0	182	0	0	0	1026	0	0	0	2597	0	0	1	10926	0	0	0	807	0	0	0	0	0
X	31514860	rs757056155	T	C	gnomAD Exomes	PASS	NA	c.8547+45A>G		c.8547+45A>G	intron_variant			1	180593	5.53731e-06	0	1	0	13051	0	0	0	27099	0	0	0	7402	0	0	0	13772	0	0	0	15907	0	0	1	80606	0	1	0	4463	0	0	0	18293	0
X	31514862	rs1484822429	T	C	gnomAD Exomes	PASS	NA	c.8547+43A>G		c.8547+43A>G	intron_variant			1	180768	5.53195e-06	0	0	0	13059	0	0	0	27106	0	0	0	7404	0	0	0	13771	0	0	0	15924	0	0	0	80722	0	0	1	4469	0	0	0	18313	0
X	31514867	rs766054073	T	C	gnomAD Exomes,gnomAD Genomes	PASS	PASS	c.8547+38A>G		c.8547+38A>G	intron_variant			13	204222	6.36562e-05	0	4	0	19079	0	0	2	27896	0	0	6	7636	0	2	0	14848	0	0	0	18573	0	0	5	92166	0	2	0	5317	0	0	0	18707	0
X	31514871	rs745591661	C	A	gnomAD Exomes	PASS	NA	c.8547+34G>T		c.8547+34G>T	intron_variant			1	182320	5.48486e-06	0	1	0	13115	0	0	0	27304	0	0	0	7462	0	0	0	13834	0	0	0	15966	0	0	0	81353	0	0	0	4509	0	0	1	18777	0
X	31514872	rs1437708064	A	G	gnomAD Exomes	PASS	NA	c.8547+33T>C		c.8547+33T>C	intron_variant			2	182448	1.0962e-05	0	0	0	13115	0	0	0	27313	0	0	0	7465	0	0	0	13836	0	0	0	15973	0	0	0	81436	0	0	0	4511	0	0	2	18799	0
X	31514875	rs768897408	T	C	gnomAD Exomes	PASS	NA	c.8547+30A>G		c.8547+30A>G	intron_variant			1	182653	5.47486e-06	0	0	0	13125	0	0	0	27340	0	0	0	7474	0	0	0	13840	0	0	0	15978	0	0	1	81516	0	0	0	4515	0	0	0	18865	0
X	31514879	rs1234082895	A	T	gnomAD Exomes	PASS	NA	c.8547+26T>A		c.8547+26T>A	intron_variant			1	182852	5.4689e-06	0	0	0	13133	0	0	0	27362	0	0	0	7478	0	0	0	13846	0	0	0	15979	0	0	1	81624	0	0	0	4519	0	0	0	18911	0
X	31514880	rs776785301	G	A	gnomAD Exomes	PASS	NA	c.8547+25C>T		c.8547+25C>T	intron_variant			1	182909	5.4672e-06	0	0	0	13136	0	0	0	27371	0	0	0	7478	0	0	0	13849	0	0	0	15980	0	0	1	81654	0	0	0	4520	0	0	0	18921	0
X	31514884	rs112573902	C	T	gnomAD Exomes	PASS	NA	c.8547+21G>A		c.8547+21G>A	intron_variant			8	183012	4.3713e-05	0	0	4	13145	0	0	0	27383	0	0	0	7486	0	0	0	13851	0	0	0	15986	0	0	0	81702	0	0	0	4524	0	0	4	18935	0
X	31514885	rs769832277	G	A	gnomAD Exomes,gnomAD Genomes	PASS	PASS	c.8547+20C>T		c.8547+20C>T	intron_variant	Benign		14	205198	6.82268e-05	0	6	0	19097	0	0	0	28005	0	0	0	7668	0	0	14	14868	0	6	0	18594	0	0	0	92661	0	0	0	5335	0	0	0	18970	0
X	31514886	rs773660287	AG	A	gnomAD Exomes	PASS	NA	c.8547+18delC		c.8547+18delC	intron_variant	Likely benign		1	183097	5.46159e-06	0	0	1	13146	0	0	0	27383	0	0	0	7483	0	0	0	13852	0	0	0	15990	0	0	0	81749	0	0	0	4524	0	0	0	18970	0
X	31514886	rs773660287	A	T	gnomAD Exomes	PASS	NA	c.8547+19T>A		c.8547+19T>A	intron_variant			2	183097	1.09232e-05	0	1	0	13146	0	0	2	27383	0	1	0	7483	0	0	0	13852	0	0	0	15990	0	0	0	81749	0	0	0	4524	0	0	0	18970	0
X	31514887	rs755142909	G	A	gnomAD Exomes	PASS	NA	c.8547+18C>T		c.8547+18C>T	intron_variant	Benign/Likely benign		17	183122	9.28343e-05	0	10	0	13147	0	0	0	27387	0	0	0	7486	0	0	0	13850	0	0	0	15992	0	0	0	81763	0	0	0	4525	0	0	17	18972	0
X	31514889	rs199669629	C	T	gnomAD Exomes	PASS	NA	c.8547+16G>A		c.8547+16G>A	intron_variant	Likely benign		2	183184	1.0918e-05	0	0	0	13152	0	0	0	27387	0	0	0	7488	0	0	0	13853	0	0	0	15994	0	0	2	81792	0	0	0	4522	0	0	0	18996	0
X	31514897	rs1369777872	T	C	gnomAD Exomes	PASS	NA	c.8547+8A>G		c.8547+8A>G	splice_region_variant	Likely benign		1	183274	5.45631e-06	0	0	0	13154	0	0	0	27395	0	0	0	7487	0	0	0	13855	0	0	0	15999	0	0	0	81843	0	0	1	4526	0	0	0	19015	0
X	31514905	rs766738624	C	T	gnomAD Exomes	PASS	NA	p.Arg2849Arg	p.Arg2849Arg	c.8547G>A	splice_region_variant		os_lof	1	183352	5.45399e-06	0	0	0	13158	0	0	0	27404	0	0	0	7488	0	0	1	13854	0	0	0	16004	0	0	0	81885	0	0	0	4529	0	0	0	19030	0
X	31514909	rs146890210	T	C	gnomAD Exomes	PASS	NA	p.His2848Arg	p.His2848Arg	c.8543A>G	missense_variant	Conflicting interpretations of pathogenicity		3	183384	1.63591e-05	0	1	3	13158	0	1	0	27409	0	0	0	7487	0	0	0	13858	0	0	0	16005	0	0	0	81902	0	0	0	4531	0	0	0	19034	0
X	31514914	rs1337601535	A	G	gnomAD Exomes	PASS	NA	p.Asp2846Asp	p.Asp2846Asp	c.8538T>C	synonymous_variant	Likely benign		1	183388	5.45292e-06	0	1	0	13159	0	0	0	27409	0	0	0	7487	0	0	0	13858	0	0	0	16005	0	0	0	81904	0	0	1	4530	0	1	0	19036	0
X	31514916	rs753351870	C	A	gnomAD Exomes	PASS	NA	p.Asp2846Tyr	p.Asp2846Tyr	c.8536G>T	missense_variant			1	183361	5.45372e-06	0	1	0	13156	0	0	0	27405	0	0	0	7489	0	0	0	13859	0	0	0	16001	0	0	0	81893	0	0	1	4530	0	1	0	19028	0
X	31514917	rs1302775057	G	C	gnomAD Exomes	PASS	NA	p.Asn2845Lys	p.Asn2845Lys	c.8535C>G	missense_variant			1	183366	5.45357e-06	0	0	0	13159	0	0	0	27406	0	0	0	7489	0	0	0	13859	0	0	0	16000	0	0	1	81896	0	0	0	4530	0	0	0	19027	0
X	31514918	rs759943330	T	C	gnomAD Exomes	PASS	NA	p.Asn2845Ser	p.Asn2845Ser	c.8534A>G	missense_variant	Likely benign		4	183363	2.18147e-05	0	3	0	13158	0	0	4	27407	0	3	0	7489	0	0	0	13859	0	0	0	16001	0	0	0	81888	0	0	0	4532	0	0	0	19029	0
X	31514920	rs887532907	C	G	gnomAD Exomes	PASS	NA	p.Gln2844His	p.Gln2844His	c.8532G>C	missense_variant			1	183354	5.45393e-06	0	0	0	13158	0	0	0	27406	0	0	0	7488	0	0	0	13859	0	0	0	15999	0	0	1	81890	0	0	0	4530	0	0	0	19024	0
X	31514926	rs1281466006	C	G	gnomAD Exomes	PASS	NA	p.Gln2842His	p.Gln2842His	c.8526G>C	missense_variant	Uncertain significance		1	183350	5.45405e-06	0	0	0	13156	0	0	0	27406	0	0	0	7490	0	0	0	13859	0	0	0	15997	0	0	1	81892	0	0	0	4531	0	0	0	19019	0
X	31514930	rs1339181996	A	G	gnomAD Exomes	PASS	NA	p.Val2841Ala	p.Val2841Ala	c.8522T>C	missense_variant			1	183348	5.45411e-06	0	1	0	13156	0	0	0	27405	0	0	0	7490	0	0	0	13858	0	0	0	15998	0	0	1	81892	0	1	0	4531	0	0	0	19018	0
X	31514932	rs767304792	T	C	gnomAD Exomes	PASS	NA	p.Ala2840Ala	p.Ala2840Ala	c.8520A>G	synonymous_variant	Conflicting interpretations of pathogenicity		5	183341	2.72716e-05	0	2	0	13156	0	0	0	27401	0	0	0	7490	0	0	0	13858	0	0	0	15995	0	0	5	81897	0	2	0	4531	0	0	0	19013	0
X	31514936	rs779091494	G	A	gnomAD Exomes	PASS	NA	p.Pro2839Leu	p.Pro2839Leu	c.8516C>T	missense_variant			1	183294	5.45572e-06	0	0	0	13154	0	0	0	27402	0	0	0	7490	0	0	0	13857	0	0	0	15989	0	0	1	81869	0	0	0	4529	0	0	0	19004	0
X	31514937	rs748705603	G	C	gnomAD Exomes	PASS	NA	p.Pro2839Ala	p.Pro2839Ala	c.8515C>G	missense_variant			1	183287	5.45592e-06	0	0	0	13154	0	0	1	27399	0	0	0	7489	0	0	0	13856	0	0	0	15992	0	0	0	81876	0	0	0	4526	0	0	0	18995	0
X	31514938	rs1438909747	A	G	gnomAD Exomes	PASS	NA	p.Phe2838Phe	p.Phe2838Phe	c.8514T>C	synonymous_variant	Likely benign		1	183308	5.4553e-06	0	0	0	13153	0	0	1	27401	0	0	0	7489	0	0	0	13857	0	0	0	15996	0	0	0	81883	0	0	0	4530	0	0	0	18999	0
X	31514943	rs965718917	C	T	gnomAD Exomes	PASS	NA	p.Asp2837Asn	p.Asp2837Asn	c.8509G>A	missense_variant	Conflicting interpretations of pathogenicity		3	183248	1.63713e-05	0	1	0	13153	0	0	0	27397	0	0	0	7488	0	0	1	13857	0	0	0	15988	0	0	2	81846	0	1	0	4529	0	0	0	18990	0
X	31514944	rs374374549	G	A	gnomAD Exomes	PASS	NA	p.Gly2836Gly	p.Gly2836Gly	c.8508C>T	synonymous_variant	Conflicting interpretations of pathogenicity		5	183213	2.72906e-05	0	3	0	13148	0	0	0	27393	0	0	0	7489	0	0	0	13855	0	0	0	15992	0	0	4	81837	0	2	0	4524	0	0	1	18975	0
X	31514946	rs1455291550	C	T	gnomAD Exomes	PASS	NA	p.Gly2836Ser	p.Gly2836Ser	c.8506G>A	missense_variant	Uncertain significance		1	183232	5.45756e-06	0	0	1	13150	0	0	0	27398	0	0	0	7486	0	0	0	13854	0	0	0	15997	0	0	0	81843	0	0	0	4528	0	0	0	18976	0
X	31514950	rs1002021681	A	G	gnomAD Exomes,gnomAD Genomes	PASS	PASS	p.Ile2834Ile	p.Ile2834Ile	c.8502T>C	synonymous_variant	Likely benign		2	205409	9.73667e-06	0	1	0	19143	0	0	1	28015	0	0	0	7666	0	0	0	14870	0	0	0	18613	0	0	0	92786	0	0	1	5336	0	1	0	18980	0
X	31514951	rs763643582	A	G	gnomAD Exomes	PASS	NA	p.Ile2834Thr	p.Ile2834Thr	c.8501T>C	missense_variant			3	183228	1.6373e-05	0	3	0	13144	0	0	0	27395	0	0	0	7487	0	0	1	13857	0	1	0	15992	0	0	0	81842	0	0	0	4528	0	0	2	18983	0
X	31514958	rs1460329520	CCTGCCG	C	gnomAD Exomes	PASS	NA	p.Arg2830_Gln2831del	p.Arg2830_Gln2831del	c.8488_8493delCGGCAG	inframe_deletion			1	183053	5.4629e-06	0	1	0	13135	0	0	0	27379	0	0	0	7485	0	0	0	13851	0	0	0	15984	0	0	0	81755	0	0	0	4524	0	0	1	18940	0
X	31514959	rs1054990280	C	T	gnomAD Exomes	PASS	NA	p.Gln2831Gln	p.Gln2831Gln	c.8493G>A	synonymous_variant	Likely benign		1	183042	5.46323e-06	0	0	0	13135	0	0	0	27378	0	0	0	7484	0	0	0	13851	0	0	0	15983	0	0	1	81756	0	0	0	4521	0	0	0	18934	0
X	31514961	rs753225356	G	T	gnomAD Exomes	PASS	NA	p.Gln2831Lys	p.Gln2831Lys	c.8491C>A	missense_variant			1	182982	5.46502e-06	0	1	0	13131	0	0	0	27373	0	0	0	7485	0	0	0	13846	0	0	0	15982	0	0	0	81731	0	0	0	4515	0	0	1	18919	0
X	31514963	rs757219404	C	T	gnomAD Exomes	PASS	NA	p.Arg2830Gln	p.Arg2830Gln	c.8489G>A	missense_variant	Uncertain significance		1	182881	5.46804e-06	0	0	0	13127	0	0	0	27366	0	0	0	7484	0	0	0	13845	0	0	0	15973	0	0	1	81680	0	0	0	4514	0	0	0	18892	0
X	31514976	rs778675531	C	G	gnomAD Exomes	PASS	NA	p.Asp2826His	p.Asp2826His	c.8476G>C	missense_variant	Uncertain significance		1	182490	5.47975e-06	0	0	1	13083	0	0	0	27348	0	0	0	7477	0	0	0	13825	0	0	0	15948	0	0	0	81505	0	0	0	4501	0	0	0	18803	0
X	31514979	rs893710763	C	T	gnomAD Exomes	PASS	NA	p.Asp2825Asn	p.Asp2825Asn	c.8473G>A	missense_variant	Uncertain significance		1	182367	5.48345e-06	0	1	0	13072	0	0	0	27336	0	0	0	7473	0	0	0	13828	0	0	0	15943	0	0	1	81424	0	1	0	4503	0	0	0	18788	0
X	31514988	rs398124073	G	A	gnomAD Exomes	PASS	NA	p.Gln2822Ter	p.Gln2822Ter	c.8464C>T	stop_gained			1	181093	5.52202e-06	0	0	0	12852	0	0	0	27269	0	0	0	7445	0	0	0	13779	0	0	0	15770	0	0	0	80831	0	0	0	4457	0	0	1	18690	0
X	31515016	rs139365076	A	G	gnomAD Exomes,gnomAD Genomes	PASS	PASS	p.Leu2812Leu	p.Leu2812Leu	c.8436T>C	synonymous_variant	Conflicting interpretations of pathogenicity		20	202495	9.87679e-05	0	7	18	18895	0	6	1	27845	0	0	0	7612	0	0	0	14713	0	0	0	18473	0	0	1	91195	0	1	0	5280	0	0	0	18482	0
X	31515026	rs778331600	C	T	gnomAD Exomes,gnomAD Genomes	PASS	PASS	p.Arg2809His	p.Arg2809His	c.8426G>A	missense_variant	Conflicting interpretations of pathogenicity		4	200772	1.99231e-05	0	2	1	18785	0	1	0	27730	0	0	0	7577	0	0	0	14602	0	0	0	18351	0	0	3	90208	0	1	0	5258	0	0	0	18261	0
X	31515027	rs143389016	G	A	gnomAD Exomes	PASS	NA	p.Arg2809Cys	p.Arg2809Cys	c.8425C>T	missense_variant	Uncertain significance		2	178382	1.12119e-05	0	0	2	12844	0	0	0	27077	0	0	0	7392	0	0	0	13573	0	0	0	15727	0	0	0	79120	0	0	0	4444	0	0	0	18205	0
X	31515034	rs953271494	C	T	gnomAD Exomes	PASS	NA	p.Gln2806Gln	p.Gln2806Gln	c.8418G>A	synonymous_variant	Conflicting interpretations of pathogenicity		1	176540	5.66444e-06	0	0	0	12730	0	0	0	26933	0	0	0	7364	0	0	0	13465	0	0	0	15628	0	0	1	78033	0	0	0	4412	0	0	0	17975	0
X	31515034	rs953271494	C	G	gnomAD Exomes	PASS	NA	p.Gln2806His	p.Gln2806His	c.8418G>C	missense_variant			2	176540	1.13289e-05	0	0	0	12730	0	0	2	26933	0	0	0	7364	0	0	0	13465	0	0	0	15628	0	0	0	78033	0	0	0	4412	0	0	0	17975	0
X	31515035	rs183999778	T	C	gnomAD Exomes	PASS	NA	p.Gln2806Arg	p.Gln2806Arg	c.8417A>G	missense_variant	Uncertain significance		2	176575	1.13266e-05	0	0	0	12736	0	0	0	26943	0	0	0	7364	0	0	2	13472	0	0	0	15627	0	0	0	78047	0	0	0	4407	0	0	0	17979	0
X	31515052	rs989985309	C	T	gnomAD Exomes	PASS	NA	p.Leu2800Leu	p.Leu2800Leu	c.8400G>A	synonymous_variant			1	173033	5.77924e-06	0	0	0	12537	0	0	0	26638	0	0	0	7322	0	0	0	13248	0	0	0	15403	0	0	1	75978	0	0	0	4341	0	0	0	17566	0
X	31515053	rs398124071	A	G	gnomAD Exomes	PASS	NA	p.Leu2800Ser	p.Leu2800Ser	c.8399T>C	missense_variant	Conflicting interpretations of pathogenicity		14	173249	8.08085e-05	0	1	0	12546	0	0	14	26643	0	1	0	7327	0	0	0	13261	0	0	0	15428	0	0	0	76111	0	0	0	4343	0	0	0	17590	0
X	31515068	rs767965697	A	T	gnomAD Exomes	PASS	NA	c.8391-7T>A		c.8391-7T>A	splice_region_variant			1	168297	5.94188e-06	0	0	0	12195	0	0	0	26205	0	0	0	7232	0	0	0	12966	0	0	0	15109	0	0	1	73255	0	0	0	4224	0	0	0	17111	0
X	31515070	rs775338222	G	C	gnomAD Exomes	PASS	NA	c.8391-9C>G		c.8391-9C>G	intron_variant			1	166264	6.01453e-06	0	0	0	12028	0	0	0	25993	0	0	0	7203	0	0	0	12820	0	0	0	14975	0	0	1	72113	0	0	0	4181	0	0	0	16951	0
X	31515079	rs760415449	C	T	gnomAD Exomes,gnomAD Genomes	PASS	PASS	c.8391-18G>A		c.8391-18G>A	intron_variant	Benign/Likely benign		7	182218	3.84155e-05	0	2	1	17487	0	0	3	26014	0	1	1	7275	0	0	0	13353	0	0	0	17207	0	0	2	79535	0	1	0	4886	0	0	0	16461	0
X	31515080	rs763581977	G	A	gnomAD Exomes	PASS	NA	c.8391-19C>T		c.8391-19C>T	intron_variant			1	160209	6.24185e-06	0	1	0	11586	0	0	1	25369	0	1	0	7084	0	0	0	12334	0	0	0	14608	0	0	0	68698	0	0	0	4084	0	0	0	16446	0
X	31515091	rs1373456856	G	A	gnomAD Exomes	PASS	NA	c.8391-30C>T		c.8391-30C>T	intron_variant			1	150153	6.65987e-06	0	0	0	10624	0	0	0	24183	0	0	0	6911	0	0	0	11552	0	0	0	14022	0	0	0	63141	0	0	0	3891	0	0	1	15829	0
X	31515104	rs753415897	T	A	gnomAD Exomes	PASS	NA	c.8391-43A>T		c.8391-43A>T	intron_variant			1	138974	7.19559e-06	0	0	0	9604	0	0	0	22609	0	0	0	6683	0	0	0	10522	0	0	1	13437	0	0	0	57327	0	0	0	3721	0	0	0	15071	0
X	31515109	rs1392368985	T	C	gnomAD Exomes	PASS	NA	c.8391-48A>G		c.8391-48A>G	intron_variant			1	135912	7.3577e-06	0	1	0	9231	0	0	0	22166	0	0	0	6648	0	0	0	10234	0	0	0	13279	0	0	1	55670	0	1	0	3686	0	0	0	14998	0
X	31515110	rs761178086	T	C	gnomAD Exomes	PASS	NA	c.8391-49A>G		c.8391-49A>G	intron_variant			1	136058	7.34981e-06	0	1	0	9263	0	0	0	22180	0	0	0	6648	0	0	0	10247	0	0	0	13280	0	0	0	55752	0	0	0	3684	0	0	1	15004	0
X	31525349	rs765267668	T	A	gnomAD Exomes	PASS	NA	c.8390+49A>T		c.8390+49A>T	intron_variant			2	182427	1.09633e-05	0	1	0	13104	0	0	0	27353	0	0	0	7453	0	0	0	13826	0	0	0	15966	0	0	2	81348	0	1	0	4495	0	0	0	18882	0
X	31525352	rs1384439764	C	T	gnomAD Exomes	PASS	NA	c.8390+46G>A		c.8390+46G>A	intron_variant			1	182457	5.48074e-06	0	1	0	13109	0	0	1	27351	0	1	0	7452	0	0	0	13830	0	0	0	15965	0	0	0	81357	0	0	0	4498	0	0	0	18895	0
X	31525353	rs750327482	C	T	gnomAD Exomes	PASS	NA	c.8390+45G>A		c.8390+45G>A	intron_variant			1	182496	5.47957e-06	0	1	0	13106	0	0	0	27356	0	0	0	7462	0	0	0	13835	0	0	0	15967	0	0	0	81388	0	0	0	4498	0	0	1	18884	0
X	31525366	rs758254572	T	C	gnomAD Exomes	PASS	NA	c.8390+32A>G		c.8390+32A>G	intron_variant			1	183175	5.45926e-06	0	0	0	13148	0	0	0	27403	0	0	0	7479	0	0	0	13851	0	0	0	15994	0	0	1	81757	0	0	0	4514	0	0	0	19029	0
X	31525372	rs1026879345	C	A	gnomAD Exomes	PASS	NA	c.8390+26G>T		c.8390+26G>T	intron_variant			3	183208	1.63748e-05	0	1	0	13150	0	0	0	27405	0	0	0	7482	0	0	0	13852	0	0	2	15997	0	0	1	81770	0	1	0	4519	0	0	0	19033	0
X	31525377	rs1233210944	T	C	gnomAD Exomes	PASS	NA	c.8390+21A>G		c.8390+21A>G	intron_variant			1	183281	5.4561e-06	0	1	0	13152	0	0	0	27409	0	0	0	7484	0	0	0	13856	0	0	0	16002	0	0	0	81823	0	0	0	4519	0	0	1	19036	0
X	31525378	rs779812236	T	A	gnomAD Exomes	PASS	NA	c.8390+20A>T		c.8390+20A>T	intron_variant	Benign		2	183290	1.09117e-05	0	2	0	13154	0	0	2	27406	0	2	0	7482	0	0	0	13855	0	0	0	16005	0	0	0	81827	0	0	0	4521	0	0	0	19040	0
X	31525378	rs779812236	T	G	gnomAD Exomes	PASS	NA	c.8390+20A>C		c.8390+20A>C	intron_variant	Benign		3	183290	1.63675e-05	0	3	0	13154	0	0	0	27406	0	0	0	7482	0	0	0	13855	0	0	0	16005	0	0	3	81827	0	3	0	4521	0	0	0	19040	0
X	31525380	rs756363477	C	T	gnomAD Exomes	PASS	NA	c.8390+18G>A		c.8390+18G>A	intron_variant	Benign/Likely benign		4	183266	2.18262e-05	0	2	2	13155	0	1	2	27403	0	1	0	7481	0	0	0	13856	0	0	0	16002	0	0	0	81822	0	0	0	4522	0	0	0	19025	0
X	31525380	rs756363477	C	A	gnomAD Exomes	PASS	NA	c.8390+18G>T		c.8390+18G>T	intron_variant			1	183266	5.45655e-06	0	0	0	13155	0	0	0	27403	0	0	0	7481	0	0	0	13856	0	0	0	16002	0	0	1	81822	0	0	0	4522	0	0	0	19025	0
X	31525383	rs749412113	C	T	gnomAD Exomes	PASS	NA	c.8390+15G>A		c.8390+15G>A	intron_variant			1	183288	5.45589e-06	0	0	0	13158	0	0	0	27401	0	0	0	7486	0	0	0	13854	0	0	0	16003	0	0	0	81831	0	0	0	4523	0	0	1	19032	0
X	31525386	rs749250039	A	C	gnomAD Genomes	NA	PASS	c.8390+12T>G		c.8390+12T>G	intron_variant			1	22032	4.53885e-05	0	0	1	5935	0	0	0	625	0	0	0	181	0	0	0	1015	0	0	0	2603	0	0	0	10858	0	0	0	815	0	0	0	0	0
X	31525408	rs1259664799	G	A	gnomAD Exomes	PASS	NA	p.Leu2794Phe	p.Leu2794Phe	c.8380C>T	missense_variant			1	183415	5.45212e-06	0	0	0	13159	0	0	0	27418	0	0	0	7488	0	0	0	13860	0	0	0	16011	0	0	1	81882	0	0	0	4525	0	0	0	19072	0
X	31525412	rs779605822	C	T	gnomAD Exomes	PASS	NA	p.Lys2792Lys	p.Lys2792Lys	c.8376G>A	synonymous_variant	Likely benign		1	183400	5.45256e-06	0	0	0	13158	0	0	0	27413	0	0	0	7488	0	0	1	13858	0	0	0	16010	0	0	0	81879	0	0	0	4527	0	0	0	19067	0
X	31525414	rs794727766	T	C	gnomAD Exomes	PASS	NA	p.Lys2792Glu	p.Lys2792Glu	c.8374A>G	missense_variant	Uncertain significance		4	183416	2.18083e-05	0	0	0	13159	0	0	0	27415	0	0	0	7488	0	0	0	13860	0	0	0	16011	0	0	3	81889	0	0	1	4527	0	0	0	19067	0
X	31525420	rs398124069	G	A	gnomAD Exomes	PASS	NA	p.Arg2790Trp	p.Arg2790Trp	c.8368C>T	missense_variant	Uncertain significance		2	183416	1.09042e-05	0	1	0	13159	0	0	0	27419	0	0	0	7489	0	0	0	13860	0	0	0	16011	0	0	2	81881	0	1	0	4528	0	0	0	19069	0
X	31525420	rs398124069	G	C	gnomAD Exomes	PASS	NA	p.Arg2790Gly	p.Arg2790Gly	c.8368C>G	missense_variant			1	183416	5.45209e-06	0	0	0	13159	0	0	1	27419	0	0	0	7489	0	0	0	13860	0	0	0	16011	0	0	0	81881	0	0	0	4528	0	0	0	19069	0
X	31525428		C	G	gnomAD Exomes	PASS	NA	p.Ser2787Thr	p.Ser2787Thr	c.8360G>C	missense_variant			1	183427	5.45176e-06	0	0	0	13159	0	0	0	27423	0	0	0	7489	0	0	0	13860	0	0	0	16010	0	0	0	81885	0	0	0	4530	0	0	1	19071	0
X	31525433	rs772646759	C	T	gnomAD Exomes	PASS	NA	p.Lys2785Lys	p.Lys2785Lys	c.8355G>A	synonymous_variant	Likely benign		1	183424	5.45185e-06	0	0	0	13158	0	0	0	27422	0	0	0	7489	0	0	0	13860	0	0	0	16010	0	0	1	81886	0	0	0	4530	0	0	0	19069	0
X	31525438	rs775998762	A	G	gnomAD Exomes	PASS	NA	p.Phe2784Leu	p.Phe2784Leu	c.8350T>C	missense_variant	Conflicting interpretations of pathogenicity		4	183425	2.18073e-05	0	1	0	13158	0	0	4	27420	0	1	0	7489	0	0	0	13860	0	0	0	16010	0	0	0	81886	0	0	0	4530	0	0	0	19072	0
X	31525440	rs760903823	T	C	gnomAD Exomes	PASS	NA	p.Asn2783Ser	p.Asn2783Ser	c.8348A>G	missense_variant	Likely benign		3	183420	1.63559e-05	0	3	0	13156	0	0	0	27420	0	0	0	7488	0	0	0	13859	0	0	0	16010	0	0	0	81887	0	0	0	4530	0	0	3	19070	0
X	31525450	rs1475495557	C	T	gnomAD Exomes	PASS	NA	p.Asp2780Asn	p.Asp2780Asn	c.8338G>A	missense_variant			1	183398	5.45262e-06	0	0	0	13157	0	0	0	27421	0	0	0	7488	0	0	1	13857	0	0	0	16009	0	0	0	81866	0	0	0	4530	0	0	0	19070	0
X	31525452	rs768376835	A	G	gnomAD Exomes	PASS	NA	p.Leu2779Ser	p.Leu2779Ser	c.8336T>C	missense_variant			1	183412	5.45221e-06	0	1	0	13157	0	0	0	27421	0	0	0	7488	0	0	0	13859	0	0	0	16009	0	0	1	81877	0	1	0	4530	0	0	0	19071	0
X	31525464	rs1363319230	A	C	gnomAD Exomes	PASS	NA	p.Leu2775Ter	p.Leu2775Ter	c.8324T>G	stop_gained			1	183383	5.45307e-06	0	0	0	13159	0	0	1	27418	0	0	0	7487	0	0	0	13858	0	0	0	16008	0	0	0	81857	0	0	0	4530	0	0	0	19066	0
X	31525466	rs72466575	C	A	gnomAD Exomes	PASS	NA	p.Leu2774Leu	p.Leu2774Leu	c.8322G>T	synonymous_variant	Conflicting interpretations of pathogenicity		2	183375	1.09066e-05	0	0	0	13159	0	0	1	27419	0	0	0	7487	0	0	0	13859	0	0	0	16005	0	0	1	81855	0	0	0	4527	0	0	0	19064	0
X	31525466	rs72466575	C	T	gnomAD Exomes,gnomAD Genomes	PASS	PASS	p.Leu2774Leu	p.Leu2774Leu	c.8322G>A	synonymous_variant	Conflicting interpretations of pathogenicity		10	205345	4.86985e-05	0	5	1	19069	0	0	0	28036	0	0	0	7668	0	0	0	14855	0	0	0	18612	0	0	8	92703	0	4	1	5338	0	1	0	19064	0
X	31525467	rs750419527	A	C	gnomAD Exomes,gnomAD Genomes	PASS	PASS	p.Leu2774Arg	p.Leu2774Arg	c.8321T>G	missense_variant	Conflicting interpretations of pathogenicity		3	205337	1.46101e-05	0	1	3	19072	0	1	0	28034	0	0	0	7663	0	0	0	14862	0	0	0	18619	0	0	0	92687	0	0	0	5341	0	0	0	19059	0
X	31525468	rs1361561522	G	C	gnomAD Exomes	PASS	NA	p.Leu2774Val	p.Leu2774Val	c.8320C>G	missense_variant			1	183353	5.45396e-06	0	0	0	13159	0	0	0	27420	0	0	0	7484	0	0	1	13859	0	0	0	16004	0	0	0	81844	0	0	0	4527	0	0	0	19056	0
X	31525476	rs376720228	T	G	gnomAD Exomes,gnomAD Genomes	PASS	PASS	p.Asp2771Ala	p.Asp2771Ala	c.8312A>C	missense_variant	Conflicting interpretations of pathogenicity		7	205318	3.40935e-05	0	3	7	19081	0	3	0	28034	0	0	0	7662	0	0	0	14860	0	0	0	18617	0	0	0	92678	0	0	0	5338	0	0	0	19048	0
X	31525480	rs138399787	C	T	gnomAD Exomes,gnomAD Genomes	PASS	PASS	p.Asp2770Asn	p.Asp2770Asn	c.8308G>A	missense_variant	Benign/Likely benign		52	205196	0.000253416	0	11	43	19053	0	9	6	28026	0	2	0	7660	0	0	0	14859	0	0	0	18608	0	0	2	92623	0	0	0	5335	0	0	1	19032	0
X	31525481	rs958880486	G	A	gnomAD Exomes,gnomAD Genomes	PASS	PASS	p.Ser2769Ser	p.Ser2769Ser	c.8307C>T	synonymous_variant	Benign/Likely benign		8	205151	3.89957e-05	0	3	2	19059	0	1	4	28016	0	0	1	7659	0	1	0	14856	0	0	0	18595	0	0	1	92606	0	1	0	5332	0	0	0	19028	0
X	31525483		A	G	gnomAD Exomes	PASS	NA	p.Ser2769Pro	p.Ser2769Pro	c.8305T>C	missense_variant			1	183221	5.45789e-06	0	0	0	13153	0	0	0	27401	0	0	0	7481	0	0	0	13854	0	0	0	15998	0	0	1	81781	0	0	0	4524	0	0	0	19029	0
X	31525492	rs751387739	G	A	gnomAD Exomes	PASS	NA	p.Leu2766Leu	p.Leu2766Leu	c.8296C>T	synonymous_variant	Likely benign		1	182908	5.46723e-06	0	0	0	13137	0	0	0	27383	0	0	0	7474	0	0	0	13840	0	0	0	15983	0	0	1	81615	0	0	0	4516	0	0	0	18960	0
X	31525494	rs1305646898	G	A	gnomAD Exomes	PASS	NA	p.Ser2765Phe	p.Ser2765Phe	c.8294C>T	missense_variant	Uncertain significance		1	182835	5.46941e-06	0	0	0	13128	0	0	1	27383	0	0	0	7470	0	0	0	13837	0	0	0	15969	0	0	0	81587	0	0	0	4515	0	0	0	18946	0
X	31525500	rs1314658289	A	G	gnomAD Exomes	PASS	NA	p.Leu2763Pro	p.Leu2763Pro	c.8288T>C	missense_variant			1	182607	5.47624e-06	0	0	0	13115	0	0	0	27364	0	0	0	7463	0	0	0	13825	0	0	0	15961	0	0	0	81457	0	0	1	4517	0	0	0	18905	0
X	31525504	rs1050053654	T	C	gnomAD Exomes	PASS	NA	p.Ile2762Val	p.Ile2762Val	c.8284A>G	missense_variant	Uncertain significance		1	182298	5.48552e-06	0	1	0	13097	0	0	0	27344	0	0	0	7449	0	0	0	13802	0	0	0	15947	0	0	0	81277	0	0	1	4510	0	1	0	18872	0
X	31525508	rs1261007995	T	C	gnomAD Exomes	PASS	NA	p.Gln2760Gln	p.Gln2760Gln	c.8280A>G	synonymous_variant	Likely benign		1	182058	5.49276e-06	0	0	0	13085	0	0	0	27339	0	0	0	7457	0	0	0	13783	0	0	0	15934	0	0	1	81105	0	0	0	4511	0	0	0	18844	0
X	31525509	rs754683750	T	C	gnomAD Exomes	PASS	NA	p.Gln2760Arg	p.Gln2760Arg	c.8279A>G	missense_variant	Uncertain significance		1	182069	5.49242e-06	0	0	0	13080	0	0	0	27347	0	0	0	7456	0	0	0	13781	0	0	0	15929	0	0	1	81106	0	0	0	4513	0	0	0	18857	0
X	31525518	rs201996040	T	C	gnomAD Exomes	PASS	NA	p.Glu2757Gly	p.Glu2757Gly	c.8270A>G	missense_variant	Conflicting interpretations of pathogenicity		2	180871	1.10576e-05	0	1	0	13028	0	0	0	27284	0	0	0	7429	0	0	0	13729	0	0	0	15873	0	0	2	80330	0	1	0	4491	0	0	0	18707	0
X	31525530		T	C	gnomAD Exomes	PASS	NA	p.His2753Arg	p.His2753Arg	c.8258A>G	missense_variant			1	179029	5.58569e-06	0	0	0	12918	0	0	0	27172	0	0	0	7403	0	0	0	13625	0	0	0	15760	0	0	0	79187	0	0	0	4454	0	0	1	18510	0
X	31525533	rs373832446	T	C	gnomAD Exomes,gnomAD Genomes	PASS	PASS	p.Tyr2752Cys	p.Tyr2752Cys	c.8255A>G	missense_variant	Conflicting interpretations of pathogenicity		33	200169	0.000164861	0	6	0	18833	0	0	1	27709	0	0	0	7575	0	0	0	14588	0	0	0	18323	0	0	32	89475	0	6	0	5246	0	0	0	18420	0
X	31525543	rs149268097	T	C	gnomAD Exomes	PASS	NA	p.Thr2749Ala	p.Thr2749Ala	c.8245A>G	missense_variant			3	175280	1.71155e-05	0	1	3	12733	0	1	0	26877	0	0	0	7354	0	0	0	13412	0	0	0	15494	0	0	0	76910	0	0	0	4379	0	0	0	18121	0
X	31525548	rs745873218	G	C	gnomAD Exomes	PASS	NA	p.Ala2747Gly	p.Ala2747Gly	c.8240C>G	missense_variant	Likely benign		3	173087	1.73323e-05	0	3	0	12649	0	0	1	26695	0	1	0	7329	0	0	0	13303	0	0	0	15338	0	0	2	75538	0	2	0	4331	0	0	0	17904	0
X	31525549	rs772732788	C	T	gnomAD Exomes	PASS	NA	p.Ala2747Thr	p.Ala2747Thr	c.8239G>A	missense_variant	Conflicting interpretations of pathogenicity		5	172667	2.89575e-05	0	2	0	12619	0	0	4	26662	0	1	0	7317	0	0	0	13274	0	0	0	15315	0	0	0	75276	0	0	1	4328	0	1	0	17876	0
X	31525554	rs367735348	A	G	gnomAD Exomes	PASS	NA	p.Ile2745Thr	p.Ile2745Thr	c.8234T>C	missense_variant	Conflicting interpretations of pathogenicity		3	171011	1.75427e-05	0	2	1	12509	0	0	2	26504	0	2	0	7294	0	0	0	13158	0	0	0	15156	0	0	0	74333	0	0	0	4306	0	0	0	17751	0
X	31525556	rs1434371657	T	C	gnomAD Exomes	PASS	NA	p.Glu2744Glu	p.Glu2744Glu	c.8232A>G	synonymous_variant			1	170102	5.87883e-06	0	0	0	12457	0	0	0	26430	0	0	0	7288	0	0	1	13103	0	0	0	15094	0	0	0	73781	0	0	0	4281	0	0	0	17668	0
X	31525562	rs746514008	T	C	gnomAD Exomes,gnomAD Genomes	PASS	PASS	p.Gln2742Gln	p.Gln2742Gln	c.8226A>G	synonymous_variant	Conflicting interpretations of pathogenicity		20	188608	0.00010604	0	10	1	18186	0	0	1	26712	0	0	0	7415	0	0	0	13904	0	0	0	17387	0	0	6	82601	0	1	0	5018	0	0	12	17385	0
X	31525567	rs747449031	G	C	gnomAD Exomes	PASS	NA	p.Leu2741Val	p.Leu2741Val	c.8221C>G	missense_variant			1	163811	6.1046e-06	0	0	0	12029	0	0	0	25779	0	0	0	7189	0	0	1	12745	0	0	0	14499	0	0	0	70185	0	0	0	4164	0	0	0	17221	0
X	31525568	rs768871885	G	A	gnomAD Exomes	PASS	NA	p.Asp2740Asp	p.Asp2740Asp	c.8220C>T	splice_region_variant	Likely benign		5	163946	3.04978e-05	0	1	0	12053	0	0	5	25796	0	1	0	7196	0	0	0	12751	0	0	0	14503	0	0	0	70261	0	0	0	4162	0	0	0	17224	0
X	31525569	rs771051897	T	C	gnomAD Exomes	PASS	NA	p.Asp2740Gly	p.Asp2740Gly	c.8219A>G	missense_variant	Conflicting interpretations of pathogenicity		4	163810	2.44185e-05	0	0	0	12030	0	0	0	25781	0	0	0	7196	0	0	0	12742	0	0	0	14478	0	0	4	70199	0	0	0	4159	0	0	0	17225	0
X	31525573	rs747741293	A	G	gnomAD Exomes,gnomAD Genomes	PASS	PASS	c.8218-3T>C		c.8218-3T>C	splice_region_variant	Likely benign		5	182869	2.7342e-05	0	1	0	17772	0	0	0	26023	0	0	0	7328	0	0	5	13542	0	1	0	16822	0	0	0	79429	0	0	0	4922	0	0	0	17031	0
X	31525575	rs183643245	A	G	gnomAD Exomes,gnomAD Genomes	PASS	PASS	c.8218-5T>C		c.8218-5T>C	splice_region_variant	Conflicting interpretations of pathogenicity		17	180100	9.4392e-05	0	6	0	17587	0	0	0	25679	0	0	0	7294	0	0	16	13330	0	6	0	16575	0	0	1	77948	0	0	0	4871	0	0	0	16816	0
X	31525584	rs1309356800	GGAA	G	gnomAD Exomes	PASS	NA	c.8218-17_8218-15delTTC		c.8218-17_8218-15delTTC	intron_variant			1	151664	6.59352e-06	0	0	0	11213	0	0	0	24283	0	0	0	6997	0	0	0	11877	0	0	0	13230	0	0	1	63781	0	0	0	3953	0	0	0	16330	0
X	31525591	rs751721267	G	A	gnomAD Genomes	NA	PASS	c.8218-21C>T		c.8218-21C>T	intron_variant			1	22067	4.53165e-05	0	1	0	5932	0	0	1	620	0	1	0	179	0	0	0	1018	0	0	0	2600	0	0	0	10909	0	0	0	809	0	0	0	0	0
X	31525591	rs751721267	GAAT	G	gnomAD Exomes,gnomAD Genomes	PASS	PASS	c.8218-24_8218-22delATT		c.8218-24_8218-22delATT	intron_variant			12	167671	7.15687e-05	0	2	0	16637	0	0	0	24146	0	0	0	7060	0	0	12	12444	0	2	0	15185	0	0	0	71629	0	0	0	4663	0	0	0	15907	0
X	31525593	rs398124063	A	C	gnomAD Exomes	PASS	NA	c.8218-23T>G		c.8218-23T>G	intron_variant			1	143136	6.98636e-06	0	0	0	10508	0	0	1	23183	0	0	0	6833	0	0	0	11266	0	0	0	12340	0	0	0	59444	0	0	0	3799	0	0	0	15763	0
X	31525597	rs1231650543	G	A	gnomAD Exomes	PASS	NA	c.8218-27C>T		c.8218-27C>T	intron_variant			2	139678	1.43186e-05	0	1	0	10213	0	0	0	22684	0	0	0	6753	0	0	0	11040	0	0	0	12038	0	0	2	57891	0	1	0	3726	0	0	0	15333	0
X	31525598	rs1282164690	T	C	gnomAD Exomes	PASS	NA	c.8218-28A>G		c.8218-28A>G	intron_variant			1	138651	7.21235e-06	0	0	0	10118	0	0	0	22558	0	0	0	6719	0	0	1	10957	0	0	0	11919	0	0	0	57406	0	0	0	3702	0	0	0	15272	0
X	31525602	rs1278773660	G	A	gnomAD Genomes	NA	PASS	c.8218-32C>T		c.8218-32C>T	intron_variant			1	21989	4.54773e-05	0	0	1	5906	0	0	0	615	0	0	0	179	0	0	0	1007	0	0	0	2592	0	0	0	10885	0	0	0	805	0	0	0	0	0
X	31525614	rs772715388	A	C	gnomAD Exomes	PASS	NA	c.8218-44T>G		c.8218-44T>G	intron_variant			10	121438	8.23465e-05	0	3	0	8554	0	0	0	20054	0	0	0	6288	0	0	10	9620	0	3	0	10303	0	0	0	49972	0	0	0	3350	0	0	0	13297	0
X	31525617	rs1249491793	AG	A	gnomAD Exomes	PASS	NA	c.8218-48delC		c.8218-48delC	intron_variant			1	119473	8.37009e-06	0	0	0	8327	0	0	0	19815	0	0	0	6242	0	0	0	9456	0	0	1	10071	0	0	0	49071	0	0	0	3331	0	0	0	13160	0
X	31525627	rs1052507303	G	A	gnomAD Genomes	NA	PASS	c.8218-57C>T		c.8218-57C>T	intron_variant			1	22006	4.54422e-05	0	0	1	5921	0	0	0	621	0	0	0	180	0	0	0	1012	0	0	0	2602	0	0	0	10868	0	0	0	802	0	0	0	0	0
X	31645743	rs1186252354	G	C	gnomAD Exomes	PASS	NA	c.8217+47C>G		c.8217+47C>G	intron_variant			1	170838	5.8535e-06	0	0	0	12444	0	0	0	26696	0	0	0	7210	0	0	0	13308	0	0	0	15395	0	0	1	73883	0	0	0	4267	0	0	0	17635	0
X	31645748	rs1422949101	A	G	gnomAD Genomes	NA	PASS	c.8217+42T>C		c.8217+42T>C	intron_variant			1	22135	4.51773e-05	0	1	1	5960	0	1	0	624	0	0	0	180	0	0	0	1014	0	0	0	2634	0	0	0	10914	0	0	0	809	0	0	0	0	0
X	31645749	rs192398150	T	C	gnomAD Exomes,gnomAD Genomes	PASS	PASS	c.8217+41A>G		c.8217+41A>G	intron_variant			13	195811	6.63906e-05	0	2	1	18556	0	0	7	27540	0	1	0	7457	0	0	2	14461	0	0	0	18233	0	0	2	86500	0	1	1	5136	0	0	0	17928	0
X	31645750	rs924276224	T	G	gnomAD Exomes	PASS	NA	c.8217+40A>C		c.8217+40A>C	intron_variant			1	174048	5.74554e-06	0	1	0	12600	0	0	1	26933	0	1	0	7281	0	0	0	13465	0	0	0	15626	0	0	0	75811	0	0	0	4340	0	0	0	17992	0
X	31645764	rs369216772	T	A	gnomAD Exomes,gnomAD Genomes	PASS	PASS	c.8217+26A>T		c.8217+26A>T	intron_variant			7	199925	3.50131e-05	0	2	0	18776	0	0	2	27797	0	1	0	7521	0	0	0	14647	0	0	0	18451	0	0	5	89126	0	1	0	5210	0	0	0	18397	0
X	31645764	rs369216772	T	C	gnomAD Exomes,gnomAD Genomes	PASS	PASS	c.8217+26A>G		c.8217+26A>G	intron_variant			5	199925	2.50094e-05	0	5	0	18776	0	0	0	27797	0	0	0	7521	0	0	5	14647	0	5	0	18451	0	0	0	89126	0	0	0	5210	0	0	0	18397	0
X	31645766	rs767843558	CT	C	gnomAD Exomes	PASS	NA	c.8217+23delA		c.8217+23delA	intron_variant			1	178291	5.60881e-06	0	0	0	12837	0	0	1	27200	0	0	0	7348	0	0	0	13652	0	0	0	15839	0	0	0	78524	0	0	0	4420	0	0	0	18471	0
X	31645781	rs1350072714	C	CT	gnomAD Exomes	PASS	NA	c.8217+8dupA		c.8217+8dupA	intron_variant			1	180465	5.54124e-06	0	0	0	12984	0	0	0	27316	0	0	0	7387	0	0	0	13739	0	0	0	15932	0	0	1	79884	0	0	0	4459	0	0	0	18764	0
X	31645795	rs372600090	A	G	gnomAD Exomes,gnomAD Genomes	PASS	PASS	p.Trp2738Arg	p.Trp2738Arg	c.8212T>C	missense_variant	Conflicting interpretations of pathogenicity		7	203495	3.43989e-05	0	2	7	19008	0	2	0	27977	0	0	0	7598	0	0	0	14790	0	0	0	18598	0	0	0	91361	0	0	0	5291	0	0	0	18872	0
X	31645797	rs1286879381	T	C	gnomAD Exomes	PASS	NA	p.Gln2737Arg	p.Gln2737Arg	c.8210A>G	missense_variant			1	181497	5.50973e-06	0	0	0	13068	0	0	0	27355	0	0	0	7419	0	0	0	13775	0	0	0	15968	0	0	1	80533	0	0	0	4491	0	0	0	18888	0
X	31645805	rs759381892	C	A	gnomAD Exomes	PASS	NA	p.Leu2734Leu	p.Leu2734Leu	c.8202G>T	synonymous_variant			1	181744	5.50224e-06	0	0	0	13091	0	0	0	27363	0	0	0	7431	0	0	0	13782	0	0	0	15969	0	0	1	80687	0	0	0	4496	0	0	0	18925	0
X	31645809	rs1219165101	T	C	gnomAD Exomes	PASS	NA	p.Glu2733Gly	p.Glu2733Gly	c.8198A>G	missense_variant			1	181906	5.49734e-06	0	1	0	13105	0	0	0	27371	0	0	0	7432	0	0	0	13794	0	0	0	15972	0	0	1	80789	0	1	0	4496	0	0	0	18947	0
X	31645816	rs1292658885	C	T	gnomAD Exomes	PASS	NA	p.Val2731Ile	p.Val2731Ile	c.8191G>A	missense_variant			2	182084	1.09839e-05	0	0	0	13104	0	0	0	27368	0	0	0	7438	0	0	0	13799	0	0	0	15972	0	0	2	80944	0	0	0	4499	0	0	0	18960	0
X	31645826	rs767417979	G	A	gnomAD Exomes	PASS	NA	p.Asp2727Asp	p.Asp2727Asp	c.8181C>T	synonymous_variant	Conflicting interpretations of pathogenicity		1	182332	5.4845e-06	0	1	0	13115	0	0	0	27385	0	0	0	7444	0	0	0	13798	0	0	0	15979	0	0	1	81135	0	1	0	4504	0	0	0	18972	0
X	31645827	rs775175731	T	G	gnomAD Exomes	PASS	NA	p.Asp2727Ala	p.Asp2727Ala	c.8180A>C	missense_variant			3	182281	1.64581e-05	0	1	0	13121	0	0	0	27368	0	0	0	7440	0	0	3	13797	0	1	0	15979	0	0	0	81129	0	0	0	4498	0	0	0	18949	0
X	31645832		T	C	gnomAD Exomes	PASS	NA	p.Leu2725Leu	p.Leu2725Leu	c.8175A>G	synonymous_variant	Likely benign		1	182402	5.4824e-06	0	0	0	13129	0	0	0	27378	0	0	0	7450	0	0	0	13796	0	0	0	15977	0	0	1	81189	0	0	0	4506	0	0	0	18977	0
X	31645834	rs1292153681	G	A	gnomAD Exomes	PASS	NA	p.Leu2725Leu	p.Leu2725Leu	c.8173C>T	synonymous_variant	Likely benign		1	182399	5.48249e-06	0	0	0	13129	0	0	0	27374	0	0	0	7449	0	0	1	13795	0	0	0	15968	0	0	0	81210	0	0	0	4503	0	0	0	18971	0
X	31645843	rs1452352386	C	T	gnomAD Exomes	PASS	NA	p.Glu2722Lys	p.Glu2722Lys	c.8164G>A	missense_variant			1	182452	5.48089e-06	0	0	0	13137	0	0	0	27382	0	0	0	7454	0	0	0	13789	0	0	0	15968	0	0	0	81250	0	0	0	4502	0	0	1	18970	0
X	31645848	rs760495223	C	T	gnomAD Exomes,gnomAD Genomes	PASS	PASS	p.Arg2720His	p.Arg2720His	c.8159G>A	missense_variant	Likely benign		7	204366	3.42523e-05	0	3	1	19027	0	0	0	27989	0	0	0	7627	0	0	0	14784	0	0	0	18591	0	0	4	92080	0	1	0	5309	0	0	2	18959	0
X	31645849	rs375657730	G	A	gnomAD Exomes	PASS	NA	p.Arg2720Cys	p.Arg2720Cys	c.8158C>T	missense_variant	Likely benign		1	182390	5.48276e-06	0	0	0	13127	0	0	0	27371	0	0	0	7450	0	0	1	13782	0	0	0	15958	0	0	0	81233	0	0	0	4508	0	0	0	18961	0
X	31645850	rs1487090734	G	C	gnomAD Exomes	PASS	NA	p.Thr2719Thr	p.Thr2719Thr	c.8157C>G	synonymous_variant	Likely benign		1	182451	5.48092e-06	0	1	0	13129	0	0	0	27372	0	0	0	7452	0	0	0	13785	0	0	0	15970	0	0	1	81274	0	1	0	4503	0	0	0	18966	0
X	31645856	rs1194867730	A	G	gnomAD Exomes	PASS	NA	p.Asp2717Asp	p.Asp2717Asp	c.8151T>C	synonymous_variant			1	182517	5.47894e-06	0	0	0	13121	0	0	0	27387	0	0	0	7458	0	0	0	13788	0	0	0	15980	0	0	1	81322	0	0	0	4511	0	0	0	18950	0
X	31645860	rs750640802	T	C	gnomAD Exomes	PASS	NA	p.Gln2716Arg	p.Gln2716Arg	c.8147A>G	missense_variant	Conflicting interpretations of pathogenicity		12	182484	6.57592e-05	0	7	0	13121	0	0	0	27378	0	0	0	7463	0	0	0	13786	0	0	0	15976	0	0	9	81323	0	6	1	4509	0	0	2	18928	0
X	31645868	rs1474533423	A	G	gnomAD Exomes	PASS	NA	p.Asn2713Asn	p.Asn2713Asn	c.8139T>C	synonymous_variant			1	182482	5.47999e-06	0	0	1	13119	0	0	0	27376	0	0	0	7460	0	0	0	13784	0	0	0	15979	0	0	0	81338	0	0	0	4510	0	0	0	18916	0
X	31645869	rs758633794	T	C	gnomAD Exomes,gnomAD Genomes	PASS	PASS	p.Asn2713Ser	p.Asn2713Ser	c.8138A>G	missense_variant	Conflicting interpretations of pathogenicity		38	204442	0.000185872	0	13	12	19026	0	5	9	27990	0	1	0	7637	0	0	1	14779	0	0	8	18598	0	3	8	92189	0	4	0	5317	0	0	0	18906	0
X	31645870	rs766553671	T	C	gnomAD Exomes	PASS	NA	p.Asn2713Asp	p.Asn2713Asp	c.8137A>G	missense_variant	Uncertain significance		1	182455	5.4808e-06	0	1	0	13117	0	0	0	27376	0	0	0	7460	0	0	0	13779	0	0	0	15971	0	0	0	81333	0	0	0	4510	0	0	1	18909	0
X	31645872	rs751599201	G	C	gnomAD Exomes	PASS	NA	p.Ala2712Gly	p.Ala2712Gly	c.8135C>G	missense_variant	Uncertain significance		2	182463	1.09611e-05	0	1	0	13117	0	0	0	27376	0	0	0	7455	0	0	0	13782	0	0	0	15974	0	0	2	81328	0	1	0	4512	0	0	0	18919	0
X	31645902	rs1346734524	A	G	gnomAD Exomes	PASS	NA	p.Leu2702Pro	p.Leu2702Pro	c.8105T>C	missense_variant			1	181970	5.49541e-06	0	0	0	13077	0	0	0	27333	0	0	0	7457	0	0	0	13749	0	0	0	15934	0	0	0	81105	0	0	0	4499	0	0	1	18816	0
X	31645922	rs1400319383	G	T	gnomAD Exomes	PASS	NA	p.Pro2695Pro	p.Pro2695Pro	c.8085C>A	synonymous_variant			1	181287	5.51612e-06	0	0	0	13025	0	0	0	27289	0	0	0	7450	0	0	0	13716	0	0	0	15894	0	0	1	80712	0	0	0	4483	0	0	0	18718	0
X	31645924	rs755445214	G	A	gnomAD Exomes	PASS	NA	p.Pro2695Ser	p.Pro2695Ser	c.8083C>T	missense_variant	Conflicting interpretations of pathogenicity		12	181226	6.62157e-05	0	3	0	13030	0	0	12	27292	0	3	0	7449	0	0	0	13719	0	0	0	15889	0	0	0	80677	0	0	0	4480	0	0	0	18690	0
X	31645931	rs144518527	T	C	gnomAD Exomes,gnomAD Genomes	PASS	PASS	p.Gln2692Gln	p.Gln2692Gln	c.8076A>G	synonymous_variant	Conflicting interpretations of pathogenicity		19	202731	9.37202e-05	0	5	15	18868	0	4	3	27872	0	0	0	7616	0	0	0	14706	0	0	0	18468	0	0	1	91293	0	1	0	5284	0	0	0	18624	0
X	31645935	rs748485762	A	G	gnomAD Exomes	PASS	NA	p.Leu2691Pro	p.Leu2691Pro	c.8072T>C	missense_variant	Uncertain significance		1	180576	5.53783e-06	0	0	1	12994	0	0	0	27242	0	0	0	7433	0	0	0	13693	0	0	0	15841	0	0	0	80343	0	0	0	4480	0	0	0	18550	0
X	31645941	rs756450108	C	T	gnomAD Exomes	PASS	NA	p.Arg2689Lys	p.Arg2689Lys	c.8066G>A	missense_variant			1	179755	5.56313e-06	0	0	0	12947	0	0	0	27190	0	0	0	7419	0	0	0	13660	0	0	0	15785	0	0	0	79881	0	0	0	4457	0	0	1	18416	0
X	31645944	rs1017255301	T	C	gnomAD Exomes	PASS	NA	p.His2688Arg	p.His2688Arg	c.8063A>G	missense_variant	Uncertain significance		1	179778	5.56242e-06	0	0	0	12944	0	0	1	27196	0	0	0	7425	0	0	0	13669	0	0	0	15787	0	0	0	79888	0	0	0	4457	0	0	0	18412	0
X	31645947	rs777445572	G	A	gnomAD Exomes	PASS	NA	p.Thr2687Ile	p.Thr2687Ile	c.8060C>T	missense_variant	Uncertain significance		1	179410	5.57383e-06	0	0	0	12918	0	0	0	27188	0	0	0	7421	0	0	0	13639	0	0	0	15756	0	0	1	79676	0	0	0	4453	0	0	0	18359	0
X	31645954	rs748937055	C	T	gnomAD Exomes	PASS	NA	p.Glu2685Lys	p.Glu2685Lys	c.8053G>A	missense_variant	Uncertain significance		3	178205	1.68345e-05	0	1	0	12852	0	0	0	27100	0	0	0	7403	0	0	0	13571	0	0	0	15678	0	0	3	78996	0	1	0	4426	0	0	0	18179	0
X	31645955	rs770490376	C	T	gnomAD Exomes	PASS	NA	p.Leu2684Leu	p.Leu2684Leu	c.8052G>A	synonymous_variant	Benign		9	178151	5.05189e-05	1	5	0	12851	0	0	0	27096	0	0	0	7402	0	0	0	13564	0	0	0	15684	0	0	0	78945	0	0	0	4428	0	0	9	18181	1
X	31645964	rs1217758879	C	T	gnomAD Genomes	NA	PASS	p.Glu2681Glu	p.Glu2681Glu	c.8043G>A	synonymous_variant			1	21717	4.60469e-05	0	0	0	5788	0	0	0	609	0	0	0	179	0	0	0	994	0	0	0	2583	0	0	1	10770	0	0	0	794	0	0	0	0	0
X	31645968	rs778303577	C	A	gnomAD Exomes	PASS	NA	p.Arg2680Leu	p.Arg2680Leu	c.8039G>T	missense_variant	Uncertain significance		1	174491	5.73095e-06	0	1	0	12608	0	0	0	26819	0	0	0	7359	0	0	0	13357	0	0	0	15426	0	0	0	76848	0	0	0	4360	0	0	1	17714	0
X	31645968	rs778303577	C	T	gnomAD Exomes	PASS	NA	p.Arg2680Gln	p.Arg2680Gln	c.8039G>A	missense_variant			1	174491	5.73095e-06	0	0	0	12608	0	0	0	26819	0	0	0	7359	0	0	0	13357	0	0	0	15426	0	0	0	76848	0	0	0	4360	0	0	1	17714	0
X	31645969	rs863225011	G	C	gnomAD Exomes	PASS	NA	p.Arg2680Gly	p.Arg2680Gly	c.8038C>G	missense_variant			1	174421	5.73325e-06	0	1	0	12599	0	0	0	26799	0	0	0	7360	0	0	1	13347	0	1	0	15406	0	0	0	76851	0	0	0	4363	0	0	0	17696	0
X	31645979	rs1237546420	C	T	gnomAD Exomes	PASS	NA	p.Arg2676Arg	p.Arg2676Arg	c.8028G>A	splice_region_variant	Conflicting interpretations of pathogenicity		2	171632	1.16528e-05	0	1	0	12422	0	0	0	26567	0	0	0	7317	0	0	0	13177	0	0	0	15226	0	0	2	75169	0	1	0	4301	0	0	0	17453	0
X	31646015	rs369956942	A	G	gnomAD Exomes	PASS	NA	c.8028-36T>C		c.8028-36T>C	intron_variant			2	146602	1.36424e-05	0	0	2	10269	0	0	0	23929	0	0	0	6910	0	0	0	11279	0	0	0	13172	0	0	0	61469	0	0	0	3864	0	0	0	15710	0
X	31646019	rs1347743778	C	T	gnomAD Genomes	NA	PASS	c.8028-40G>A		c.8028-40G>A	intron_variant			1	21921	4.56184e-05	0	0	0	5878	0	0	0	618	0	0	0	180	0	0	0	997	0	0	0	2589	0	0	0	10858	0	0	1	801	0	0	0	0	0
X	31646021	rs72466578	G	C	gnomAD Exomes,gnomAD Genomes	PASS	PASS	c.8028-42C>G		c.8028-42C>G	intron_variant			13	162438	8.00305e-05	0	3	0	15598	0	0	0	23804	0	0	0	6968	0	0	0	11781	0	0	0	15151	0	0	13	69154	0	3	0	4547	0	0	0	15435	0
X	31646021	rs72466578	G	T	gnomAD Exomes,gnomAD Genomes	PASS	PASS	c.8028-42C>A		c.8028-42C>A	intron_variant	Benign		19	162438	0.000116968	0	2	19	15598	0	2	0	23804	0	0	0	6968	0	0	0	11781	0	0	0	15151	0	0	0	69154	0	0	0	4547	0	0	0	15435	0
X	31646025	rs1419961333	G	A	gnomAD Exomes	PASS	NA	c.8028-46C>T		c.8028-46C>T	intron_variant			1	136061	7.34964e-06	0	1	0	9241	0	0	0	22568	0	0	0	6704	0	0	0	10439	0	0	0	12168	0	0	0	56041	0	0	0	3680	0	0	1	15220	0
X	31646028	rs377338692	G	A	gnomAD Exomes	PASS	NA	c.8028-49C>T		c.8028-49C>T	intron_variant			1	133612	7.48436e-06	0	1	0	8967	0	0	0	22269	0	0	0	6664	0	0	0	10239	0	0	0	11988	0	0	1	54729	0	1	0	3626	0	0	0	15130	0
X	31646031	rs766557265	C	G	gnomAD Exomes	PASS	NA	c.8028-52G>C		c.8028-52G>C	intron_variant			6	131995	4.54563e-05	0	3	0	8770	0	0	4	21995	0	2	0	6632	0	0	0	10132	0	0	0	11879	0	0	1	53943	0	1	1	3603	0	0	0	15041	0
X	31646031	rs766557265	C	T	gnomAD Exomes	PASS	NA	c.8028-52G>A		c.8028-52G>A	intron_variant			2	131995	1.51521e-05	0	1	0	8770	0	0	0	21995	0	0	0	6632	0	0	0	10132	0	0	0	11879	0	0	0	53943	0	0	1	3603	0	1	1	15041	0
X	31646049	rs1443294136	AAG	A	gnomAD Genomes	NA	PASS	c.8028-72_8028-71delCT		c.8028-72_8028-71delCT	intron_variant			1	21990	4.54752e-05	0	1	0	5897	0	0	0	614	0	0	0	181	0	0	0	1013	0	0	0	2585	0	0	1	10899	0	1	0	801	0	0	0	0	0
X	31676038	rs976119484	A	G	gnomAD Genomes	NA	PASS	c.8027+69T>C		c.8027+69T>C	intron_variant			1	21863	4.57394e-05	0	1	1	5848	0	1	0	623	0	0	0	174	0	0	0	993	0	0	0	2609	0	0	0	10805	0	0	0	811	0	0	0	0	0
X	31676057	rs778409546	C	T	gnomAD Exomes	PASS	NA	c.8027+50G>A		c.8027+50G>A	intron_variant			1	179069	5.58444e-06	0	1	0	12691	0	0	0	27244	0	0	0	7431	0	0	0	13747	0	0	0	15702	0	0	1	79031	0	1	0	4426	0	0	0	18797	0
X	31676060	rs747606329	C	T	gnomAD Exomes,gnomAD Genomes	PASS	PASS	c.8027+47G>A		c.8027+47G>A	intron_variant			21	201486	0.000104226	0	7	0	18594	0	0	0	27905	0	0	16	7614	0	5	0	14769	0	0	0	18364	0	0	5	90126	0	2	0	5240	0	0	0	18874	0
X	31676062	rs370672967	C	T	gnomAD Exomes,gnomAD Genomes	PASS	PASS	c.8027+45G>A		c.8027+45G>A	intron_variant	Benign		20	201720	9.91473e-05	0	5	15	18621	0	2	4	27913	0	3	0	7617	0	0	0	14774	0	0	0	18381	0	0	0	90296	0	0	1	5249	0	0	0	18869	0
X	31676067	rs756540300	T	C	gnomAD Exomes	PASS	NA	c.8027+40A>G		c.8027+40A>G	intron_variant			12	180547	6.64647e-05	0	3	0	12877	0	0	0	27325	0	0	9	7444	0	2	0	13806	0	0	0	15853	0	0	2	79853	0	0	1	4462	0	1	0	18927	0
X	31676070	rs181262803	C	G	gnomAD Exomes	PASS	NA	c.8027+37G>C		c.8027+37G>C	intron_variant			3	180727	1.65996e-05	0	0	0	12929	0	0	3	27325	0	0	0	7447	0	0	0	13809	0	0	0	15887	0	0	0	79936	0	0	0	4464	0	0	0	18930	0
X	31676080	rs754147295	T	C	gnomAD Exomes	PASS	NA	c.8027+27A>G		c.8027+27A>G	intron_variant			3	181655	1.65148e-05	0	0	0	13057	0	0	3	27351	0	0	0	7469	0	0	0	13826	0	0	0	15944	0	0	0	80529	0	0	0	4482	0	0	0	18997	0
X	31676081	rs756930276	A	T	gnomAD Exomes	PASS	NA	c.8027+26T>A		c.8027+26T>A	intron_variant			5	181736	2.75124e-05	0	1	0	13063	0	0	0	27355	0	0	0	7474	0	0	0	13831	0	0	0	15950	0	0	0	80573	0	0	0	4480	0	0	5	19010	0
X	31676086	rs184949918	T	C	gnomAD Exomes,gnomAD Genomes	PASS	PASS	c.8027+21A>G		c.8027+21A>G	intron_variant	Benign		35	203829	0.000171713	0	8	34	18903	0	8	0	27983	0	0	0	7652	0	0	0	14824	0	0	0	18552	0	0	1	91608	0	0	0	5289	0	0	0	19018	0
X	31676088	rs1202693482	G	C	gnomAD Exomes	PASS	NA	c.8027+19C>G		c.8027+19C>G	intron_variant			2	182099	1.0983e-05	0	1	0	13077	0	0	0	27366	0	0	0	7476	0	0	2	13834	0	1	0	15961	0	0	0	80871	0	0	0	4487	0	0	0	19027	0
X	31676089	rs376417532	A	G	gnomAD Exomes,gnomAD Genomes	PASS	PASS	c.8027+18T>C		c.8027+18T>C	intron_variant	Benign/Likely benign		16	204004	7.84298e-05	0	2	15	18909	0	2	1	27980	0	0	0	7653	0	0	0	14820	0	0	0	18573	0	0	0	91750	0	0	0	5288	0	0	0	19031	0
X	31676091	rs750738036	A	ATAATG	gnomAD Exomes	PASS	NA	c.8027+11_8027+15dupCATTA		c.8027+11_8027+15dupCATTA	intron_variant	Benign		9	182295	4.93705e-05	0	3	0	13105	0	0	0	27369	0	0	0	7479	0	0	0	13838	0	0	0	15973	0	0	9	81009	0	3	0	4487	0	0	0	19035	0
X	31676094	rs772027445	A	C	gnomAD Exomes,gnomAD Genomes	PASS	PASS	c.8027+13T>G		c.8027+13T>G	intron_variant	Benign/Likely benign		9	204296	4.40537e-05	0	2	2	18937	0	1	1	27998	0	0	0	7658	0	0	0	14839	0	0	0	18585	0	0	6	91927	0	1	0	5297	0	0	0	19055	0
X	31676094	rs772027445	A	G	gnomAD Exomes	PASS	NA	c.8027+13T>C		c.8027+13T>C	intron_variant	Likely benign		1	182442	5.48119e-06	0	0	1	13109	0	0	0	27379	0	0	0	7480	0	0	0	13842	0	0	0	15981	0	0	0	81104	0	0	0	4492	0	0	0	19055	0
X	31676095	rs1002505731	T	C	gnomAD Exomes	PASS	NA	c.8027+12A>G		c.8027+12A>G	intron_variant			1	182514	5.47903e-06	0	0	0	13121	0	0	0	27380	0	0	0	7480	0	0	0	13842	0	0	0	15979	0	0	1	81161	0	0	0	4493	0	0	0	19058	0
X	31676096	rs2270672	G	A	gnomAD Exomes,gnomAD Genomes	PASS	PASS	c.8027+11C>T		c.8027+11C>T	intron_variant	Benign		67985	203127	0.334692	7429	25441	5943	18782	707	1614	5057	27926	349	1350	2441	7636	236	863	4525	14751	471	1451	7966	18494	1177	2663	31890	91234	3520	11842	1776	5279	209	598	8387	19025	760
X	31676100	rs72466580	T	A	gnomAD Exomes,gnomAD Genomes	PASS	PASS	c.8027+7A>T		c.8027+7A>T	splice_region_variant	Benign/Likely benign		39	204491	0.000190717	0	18	1	18938	0	0	0	28001	0	0	0	7657	0	0	0	14836	0	0	1	18587	0	1	37	92106	0	17	0	5303	0	0	0	19063	0
X	31676101	rs367665628	T	C	gnomAD Exomes	PASS	NA	c.8027+6A>G		c.8027+6A>G	splice_region_variant	Uncertain significance		1	182728	5.47262e-06	0	0	0	13135	0	0	0	27388	0	0	0	7481	0	0	0	13846	0	0	0	15992	0	0	1	81324	0	0	0	4500	0	0	0	19062	0
X	31676104	rs761660964	T	C	gnomAD Exomes	PASS	NA	c.8027+3A>G		c.8027+3A>G	splice_region_variant	Uncertain significance		2	182829	1.09392e-05	0	0	0	13137	0	0	1	27390	0	0	0	7481	0	0	0	13847	0	0	0	15995	0	0	1	81414	0	0	0	4501	0	0	0	19064	0
X	31676119	rs771081514	C	T	gnomAD Exomes	PASS	NA	p.Ser2672Asn	p.Ser2672Asn	c.8015G>A	missense_variant	Conflicting interpretations of pathogenicity		2	183097	1.09232e-05	0	1	0	13158	0	0	0	27397	0	0	0	7484	0	0	0	13852	0	0	0	16002	0	0	0	81629	0	0	1	4513	0	0	1	19062	0
X	31676123	rs139254609	T	C	gnomAD Exomes	PASS	NA	p.Arg2671Gly	p.Arg2671Gly	c.8011A>G	missense_variant			1	183130	5.4606e-06	0	0	0	13158	0	0	0	27398	0	0	0	7484	0	0	0	13854	0	0	0	16003	0	0	1	81649	0	0	0	4513	0	0	0	19071	0
X	31676133	rs1395638836	A	G	gnomAD Exomes,gnomAD Genomes	PASS	PASS	p.Asn2667Asn	p.Asn2667Asn	c.8001T>C	synonymous_variant	Likely benign		2	205127	9.75006e-06	0	0	0	19025	0	0	1	28015	0	0	0	7670	0	0	0	14849	0	0	0	18611	0	0	1	92567	0	0	0	5316	0	0	0	19074	0
X	31676134	rs371437381	T	C	gnomAD Exomes	PASS	NA	p.Asn2667Ser	p.Asn2667Ser	c.8000A>G	missense_variant	Uncertain significance		1	183183	5.45902e-06	0	1	0	13158	0	0	0	27400	0	0	0	7486	0	0	0	13855	0	0	0	16006	0	0	0	81688	0	0	0	4516	0	0	1	19074	0
X	31676134	rs371437381	T	G	gnomAD Exomes	PASS	NA	p.Asn2667Thr	p.Asn2667Thr	c.8000A>C	missense_variant			1	183183	5.45902e-06	0	0	0	13158	0	0	0	27400	0	0	0	7486	0	0	1	13855	0	0	0	16006	0	0	0	81688	0	0	0	4516	0	0	0	19074	0
X	31676141	rs767634310	T	C	gnomAD Exomes	PASS	NA	p.Asn2665Asp	p.Asn2665Asp	c.7993A>G	missense_variant	Uncertain significance		2	183202	1.09169e-05	0	0	0	13158	0	0	0	27400	0	0	0	7487	0	0	2	13853	0	0	0	16004	0	0	0	81708	0	0	0	4517	0	0	0	19075	0
X	31676142	rs1402602960	C	T	gnomAD Exomes,gnomAD Genomes	PASS	PASS	p.Glu2664Glu	p.Glu2664Glu	c.7992G>A	synonymous_variant	Likely benign		2	205132	9.74982e-06	0	1	0	19016	0	0	0	28017	0	0	0	7668	0	0	0	14851	0	0	0	18610	0	0	1	92576	0	1	1	5320	0	0	0	19074	0
X	31676146	rs144103124	G	C	gnomAD Exomes,gnomAD Genomes	PASS	PASS	p.Thr2663Arg	p.Thr2663Arg	c.7988C>G	missense_variant	Conflicting interpretations of pathogenicity		29	205117	0.000141383	0	11	0	19021	0	0	0	28019	0	0	0	7668	0	0	0	14850	0	0	0	18603	0	0	29	92564	0	11	0	5319	0	0	0	19073	0
X	31676151	rs761188998	C	T	gnomAD Exomes	PASS	NA	p.Met2661Ile	p.Met2661Ile	c.7983G>A	missense_variant			1	183236	5.45744e-06	0	0	0	13158	0	0	0	27408	0	0	0	7485	0	0	0	13855	0	0	0	16003	0	0	0	81739	0	0	0	4515	0	0	1	19073	0
X	31676152	rs1455414664	A	T	gnomAD Genomes	NA	PASS	p.Met2661Lys	p.Met2661Lys	c.7982T>A	missense_variant			2	22001	9.0905e-05	0	0	0	5907	0	0	0	617	0	0	0	182	0	0	0	992	0	0	0	2609	0	0	1	10886	0	0	1	808	0	0	0	0	0
X	31676153	rs764521635	T	C	gnomAD Exomes	PASS	NA	p.Met2661Val	p.Met2661Val	c.7981A>G	missense_variant	Uncertain significance		2	183241	1.09146e-05	0	1	0	13158	0	0	0	27405	0	0	0	7485	0	0	0	13853	0	0	0	16003	0	0	2	81745	0	1	0	4514	0	0	0	19078	0
X	31676153	rs764521635	T	A	gnomAD Exomes	PASS	NA	p.Met2661Leu	p.Met2661Leu	c.7981A>T	missense_variant			2	183241	1.09146e-05	0	2	0	13158	0	0	0	27405	0	0	0	7485	0	0	2	13853	0	2	0	16003	0	0	0	81745	0	0	0	4514	0	0	0	19078	0
X	31676155	rs1235798897	T	C	gnomAD Exomes	PASS	NA	p.His2660Arg	p.His2660Arg	c.7979A>G	missense_variant			1	183240	5.45732e-06	0	0	0	13158	0	0	0	27404	0	0	0	7485	0	0	1	13853	0	0	0	16002	0	0	0	81744	0	0	0	4516	0	0	0	19078	0
X	31676156	rs757616080	G	A	gnomAD Exomes	PASS	NA	p.His2660Tyr	p.His2660Tyr	c.7978C>T	missense_variant			1	183224	5.4578e-06	0	0	0	13158	0	0	0	27403	0	0	0	7485	0	0	0	13853	0	0	0	16003	0	0	0	81729	0	0	0	4514	0	0	1	19079	0
X	31676165	rs778467350	T	G	gnomAD Exomes	PASS	NA	p.Arg2657Arg	p.Arg2657Arg	c.7969A>C	synonymous_variant	Likely benign		1	183243	5.45723e-06	0	0	0	13158	0	0	0	27405	0	0	0	7484	0	0	1	13854	0	0	0	16002	0	0	0	81743	0	0	0	4518	0	0	0	19079	0
X	31676169	rs1194637880	A	T	gnomAD Exomes	PASS	NA	p.Asp2655Glu	p.Asp2655Glu	c.7965T>A	missense_variant			1	183237	5.45741e-06	0	0	0	13158	0	0	0	27406	0	0	0	7481	0	0	0	13851	0	0	0	16002	0	0	0	81746	0	0	0	4515	0	0	1	19078	0
X	31676172	rs374433647	A	G	gnomAD Exomes	PASS	NA	p.Asp2654Asp	p.Asp2654Asp	c.7962T>C	synonymous_variant	Likely benign		1	183250	5.45703e-06	0	0	0	13158	0	0	0	27407	0	0	0	7483	0	0	1	13850	0	0	0	16002	0	0	0	81754	0	0	0	4518	0	0	0	19078	0
X	31676178	rs757902182	A	G	gnomAD Exomes	PASS	NA	p.Ser2652Ser	p.Ser2652Ser	c.7956T>C	synonymous_variant	Conflicting interpretations of pathogenicity		1	183253	5.45694e-06	0	1	0	13158	0	0	0	27411	0	0	0	7483	0	0	0	13851	0	0	0	16005	0	0	1	81750	0	1	0	4518	0	0	0	19077	0
X	31676185	rs779628825	T	C	gnomAD Exomes	PASS	NA	p.Asp2650Gly	p.Asp2650Gly	c.7949A>G	missense_variant			1	183257	5.45682e-06	0	0	1	13159	0	0	0	27413	0	0	0	7482	0	0	0	13850	0	0	0	16005	0	0	0	81752	0	0	0	4518	0	0	0	19078	0
X	31676189	rs1015097529	G	A	gnomAD Exomes	PASS	NA	p.Arg2649Trp	p.Arg2649Trp	c.7945C>T	missense_variant	Uncertain significance		1	183232	5.45756e-06	0	1	0	13159	0	0	0	27412	0	0	0	7480	0	0	0	13852	0	0	0	16002	0	0	1	81735	0	1	0	4514	0	0	0	19078	0
X	31676204		C	A	gnomAD Exomes	PASS	NA	p.Ala2644Ser	p.Ala2644Ser	c.7930G>T	missense_variant			1	183260	5.45673e-06	0	0	0	13158	0	0	0	27413	0	0	0	7481	0	0	0	13849	0	0	0	16005	0	0	1	81757	0	0	0	4520	0	0	0	19077	0
X	31676211	rs200170279	A	G	gnomAD Exomes	PASS	NA	p.Asn2641Asn	p.Asn2641Asn	c.7923T>C	synonymous_variant	Likely benign		4	183261	2.18268e-05	0	0	0	13158	0	0	0	27408	0	0	0	7484	0	0	0	13851	0	0	0	16005	0	0	4	81760	0	0	0	4520	0	0	0	19075	0
X	31676215	rs146020545	G	C	gnomAD Exomes,gnomAD Genomes	PASS	PASS	p.Ala2640Gly	p.Ala2640Gly	c.7919C>G	missense_variant	Conflicting interpretations of pathogenicity		9	205307	4.38368e-05	0	2	0	19092	0	0	0	28028	0	0	0	7669	0	0	0	14848	0	0	0	18620	0	0	9	92647	0	2	0	5328	0	0	0	19075	0
X	31676220	rs754997935	A	G	gnomAD Exomes,gnomAD Genomes	PASS	PASS	p.Asp2638Asp	p.Asp2638Asp	c.7914T>C	synonymous_variant	Conflicting interpretations of pathogenicity		4	205381	1.9476e-05	0	1	3	19116	0	1	1	28030	0	0	0	7669	0	0	0	14857	0	0	0	18628	0	0	0	92682	0	0	0	5325	0	0	0	19074	0
X	31676220	rs754997935	A	T	gnomAD Exomes	PASS	NA	p.Asp2638Glu	p.Asp2638Glu	c.7914T>A	missense_variant			1	183265	5.45658e-06	0	0	0	13159	0	0	0	27412	0	0	0	7486	0	0	1	13853	0	0	0	16006	0	0	0	81757	0	0	0	4518	0	0	0	19074	0
X	31676228	rs1172815730	T	C	gnomAD Exomes	PASS	NA	p.Asn2636Asp	p.Asn2636Asp	c.7906A>G	missense_variant			1	183264	5.45661e-06	0	0	0	13161	0	0	0	27414	0	0	0	7486	0	0	1	13852	0	0	0	16007	0	0	0	81751	0	0	0	4517	0	0	0	19076	0
X	31676241	rs1425856116	G	A	gnomAD Exomes	PASS	NA	p.Arg2631Arg	p.Arg2631Arg	c.7893C>T	synonymous_variant			1	183235	5.45747e-06	0	0	0	13161	0	0	1	27410	0	0	0	7480	0	0	0	13848	0	0	0	16003	0	0	0	81737	0	0	0	4520	0	0	0	19076	0
X	31676242	rs748007790	C	T	gnomAD Exomes,gnomAD Genomes	PASS	PASS	p.Arg2631His	p.Arg2631His	c.7892G>A	missense_variant	Uncertain significance		4	205166	1.94964e-05	0	1	0	19054	0	0	0	28023	0	0	0	7664	0	0	0	14844	0	0	0	18589	0	0	4	92591	0	1	0	5325	0	0	0	19076	0
X	31676243	rs769601403	G	A	gnomAD Exomes,gnomAD Genomes	PASS	PASS	p.Arg2631Cys	p.Arg2631Cys	c.7891C>T	missense_variant	Conflicting interpretations of pathogenicity		2	205171	9.74797e-06	0	2	0	19054	0	0	0	28024	0	0	0	7662	0	0	0	14840	0	0	0	18596	0	0	2	92601	0	2	0	5320	0	0	0	19074	0
X	31676246	rs774507269	G	C	gnomAD Exomes	PASS	NA	p.Leu2630Val	p.Leu2630Val	c.7888C>G	missense_variant			1	183229	5.45765e-06	0	1	0	13161	0	0	0	27407	0	0	0	7485	0	0	0	13853	0	0	0	16003	0	0	0	81724	0	0	0	4519	0	0	1	19077	0
X	31676247	rs1388762712	G	C	gnomAD Exomes	PASS	NA	p.Asp2629Glu	p.Asp2629Glu	c.7887C>G	missense_variant	Uncertain significance		1	183237	5.45741e-06	0	0	1	13161	0	0	0	27406	0	0	0	7485	0	0	0	13854	0	0	0	16003	0	0	0	81729	0	0	0	4522	0	0	0	19077	0
X	31676248	rs746092688	T	A	gnomAD Exomes	PASS	NA	p.Asp2629Val	p.Asp2629Val	c.7886A>T	missense_variant			2	183222	1.09157e-05	0	2	0	13161	0	0	0	27405	0	0	0	7482	0	0	0	13853	0	0	0	15999	0	0	0	81727	0	0	0	4519	0	0	2	19076	0
X	31676255	rs772132098	C	T	gnomAD Exomes,gnomAD Genomes	PASS	PASS	p.Ala2627Thr	p.Ala2627Thr	c.7879G>A	missense_variant			3	205095	1.46274e-05	0	2	0	19034	0	0	0	28018	0	0	0	7664	0	0	0	14840	0	0	2	18586	0	2	1	92552	0	0	0	5324	0	0	0	19077	0
X	31676257	rs775555418	A	G	gnomAD Exomes	PASS	NA	p.Leu2626Ser	p.Leu2626Ser	c.7877T>C	missense_variant	Benign		6	183167	3.2757e-05	0	5	0	13148	0	0	0	27401	0	0	0	7483	0	0	0	13854	0	0	0	16001	0	0	0	81691	0	0	0	4516	0	0	6	19073	0
X	31676260	rs1437840142	T	C	gnomAD Genomes	NA	PASS	p.Gln2625Arg	p.Gln2625Arg	c.7874A>G	missense_variant			1	21915	4.56308e-05	0	0	0	5880	0	0	0	612	0	0	0	183	0	0	1	989	0	0	0	2586	0	0	0	10860	0	0	0	805	0	0	0	0	0
X	31676265	rs760693222	T	C	gnomAD Exomes	PASS	NA	c.7873-4A>G		c.7873-4A>G	splice_region_variant	Likely benign		1	183069	5.46242e-06	0	1	0	13121	0	0	0	27401	0	0	0	7482	0	0	0	13847	0	0	0	15999	0	0	0	81640	0	0	0	4504	0	0	1	19075	0
X	31676267	rs764629897	G	T	gnomAD Exomes	PASS	NA	c.7873-6C>A		c.7873-6C>A	splice_region_variant	Conflicting interpretations of pathogenicity		2	183040	1.09266e-05	0	0	0	13107	0	0	2	27403	0	0	0	7483	0	0	0	13847	0	0	0	16001	0	0	0	81622	0	0	0	4504	0	0	0	19073	0
X	31676268	rs886044016	AT	A	gnomAD Exomes	PASS	NA	c.7873-8delA		c.7873-8delA	splice_region_variant	Benign		1	183032	5.46353e-06	0	0	0	13104	0	0	1	27400	0	0	0	7483	0	0	0	13846	0	0	0	16002	0	0	0	81620	0	0	0	4504	0	0	0	19073	0
X	31676276	rs777088565	G	A	gnomAD Exomes	PASS	NA	c.7873-15C>T		c.7873-15C>T	intron_variant	Likely benign		1	182898	5.46753e-06	0	0	0	13065	0	0	0	27392	0	0	0	7483	0	0	0	13844	0	0	0	15997	0	0	0	81547	0	0	0	4499	0	0	1	19071	0
X	31676278	rs762148710	G	T	gnomAD Exomes	PASS	NA	c.7873-17C>A		c.7873-17C>A	intron_variant			1	182820	5.46986e-06	0	0	0	13033	0	0	0	27391	0	0	0	7482	0	0	0	13844	0	0	0	15992	0	0	0	81513	0	0	0	4497	0	0	1	19068	0
X	31676288	rs554209852	G	T	gnomAD Exomes	PASS	NA	c.7873-27C>A		c.7873-27C>A	intron_variant			8	182491	4.38378e-05	0	2	0	12903	0	0	0	27381	0	0	0	7479	0	0	0	13837	0	0	0	15981	0	0	0	81371	0	0	1	4486	0	0	7	19053	0
X	31676295	rs750693434	A	C	gnomAD Exomes	PASS	NA	c.7873-34T>G		c.7873-34T>G	intron_variant			1	182087	5.49188e-06	0	0	0	12714	0	0	1	27364	0	0	0	7468	0	0	0	13829	0	0	0	15981	0	0	0	81212	0	0	0	4473	0	0	0	19046	0
X	31676296	rs756547093	G	GT	gnomAD Exomes,gnomAD Genomes	PASS	PASS	c.7873-36dupA		c.7873-36dupA	intron_variant			30	203346	0.000147532	0	15	3	18524	0	0	2	27945	0	1	0	7631	0	0	15	14801	0	7	0	18474	0	0	2	91732	0	1	0	5261	0	0	8	18978	0
X	31676297	rs758074155	T	G	gnomAD Exomes	PASS	NA	c.7873-36A>C		c.7873-36A>C	intron_variant			10	181540	5.50843e-05	0	4	0	12647	0	0	0	27325	0	0	0	7455	0	0	10	13794	0	4	0	15927	0	0	0	80973	0	0	0	4457	0	0	0	18962	0
X	31676298	rs1195594875	T	C	gnomAD Exomes	PASS	NA	c.7873-37A>G		c.7873-37A>G	intron_variant			1	181901	5.4975e-06	0	1	0	12664	0	0	0	27362	0	0	0	7463	0	0	0	13822	0	0	0	15966	0	0	0	81119	0	0	0	4462	0	0	1	19043	0
X	31676302	rs1263732523	T	C	gnomAD Exomes	PASS	NA	c.7873-41A>G		c.7873-41A>G	intron_variant			1	181808	5.50031e-06	0	0	0	12638	0	0	0	27365	0	0	0	7464	0	0	0	13818	0	0	0	15963	0	0	0	81051	0	0	0	4461	0	0	1	19048	0
X	31676304	rs766089515	T	A	gnomAD Exomes	PASS	NA	c.7873-43A>T		c.7873-43A>T	intron_variant			8	181693	4.40303e-05	0	5	0	12621	0	0	0	27358	0	0	0	7466	0	0	0	13816	0	0	0	15959	0	0	2	80978	0	0	0	4455	0	0	6	19040	0
X	31676306	rs371909357	T	C	gnomAD Exomes,gnomAD Genomes	PASS	PASS	c.7873-45A>G		c.7873-45A>G	intron_variant			5	203373	2.45854e-05	0	3	4	18443	0	2	0	27968	0	0	0	7643	0	0	0	14802	0	0	0	18519	0	0	1	91716	0	1	0	5247	0	0	0	19035	0
X	31676306	rs371909357	T	G	gnomAD Exomes	PASS	NA	c.7873-45A>C		c.7873-45A>C	intron_variant			1	181577	5.50731e-06	0	1	1	12574	0	1	0	27354	0	0	0	7464	0	0	0	13811	0	0	0	15956	0	0	0	80933	0	0	0	4450	0	0	0	19035	0
X	31676307	rs1366843112	G	T	gnomAD Exomes	PASS	NA	c.7873-46C>A		c.7873-46C>A	intron_variant			1	181439	5.51149e-06	0	0	1	12549	0	0	0	27344	0	0	0	7459	0	0	0	13807	0	0	0	15941	0	0	0	80856	0	0	0	4444	0	0	0	19039	0
X	31676311	rs1459612276	T	A	gnomAD Exomes,gnomAD Genomes	PASS	PASS	c.7873-50A>T		c.7873-50A>T	intron_variant			2	202977	9.85333e-06	0	2	0	18326	0	0	0	27962	0	0	0	7630	0	0	0	14788	0	0	0	18503	0	0	2	91500	0	2	0	5241	0	0	0	19027	0
X	31697430	rs979923430	A	G	gnomAD Genomes	NA	PASS	c.7872+62T>C		c.7872+62T>C	intron_variant			2	22084	9.05633e-05	0	1	0	5973	0	0	0	607	0	0	0	182	0	0	2	1018	0	1	0	2596	0	0	0	10903	0	0	0	805	0	0	0	0	0
X	31697442	rs1164118096	T	C	gnomAD Exomes	PASS	NA	c.7872+50A>G		c.7872+50A>G	intron_variant			1	107441	9.30743e-06	0	0	0	7159	0	0	1	18907	0	0	0	5986	0	0	0	8334	0	0	0	7083	0	0	0	43535	0	0	0	3165	0	0	0	13272	0
X	31697454	rs1384679476	C	T	gnomAD Exomes	PASS	NA	c.7872+38G>A		c.7872+38G>A	intron_variant			1	115688	8.64394e-06	0	0	0	7993	0	0	0	19990	0	0	0	6319	0	0	0	8742	0	0	0	8441	0	0	1	46684	0	0	0	3364	0	0	0	14155	0
X	31697455	rs1398472293	C	G	gnomAD Exomes	PASS	NA	c.7872+37G>C		c.7872+37G>C	intron_variant			1	116224	8.60407e-06	0	1	0	8044	0	0	0	20052	0	0	0	6331	0	0	0	8772	0	0	0	8514	0	0	1	46967	0	1	0	3367	0	0	0	14177	0
X	31697460	rs781321455	T	A	gnomAD Genomes	NA	PASS	c.7872+32A>T		c.7872+32A>T	intron_variant			1	22097	4.5255e-05	0	1	1	5997	0	1	0	616	0	0	0	181	0	0	0	1022	0	0	0	2584	0	0	0	10894	0	0	0	803	0	0	0	0	0
X	31697460	rs781321455	T	C	gnomAD Exomes	PASS	NA	c.7872+32A>G		c.7872+32A>G	intron_variant			1	120662	8.28761e-06	0	0	0	8489	0	0	0	20604	0	0	0	6434	0	0	0	9052	0	0	0	9155	0	0	1	48937	0	0	0	3463	0	0	0	14528	0
X	31697479		C	T	gnomAD Exomes	PASS	NA	c.7872+13G>A		c.7872+13G>A	intron_variant	Likely benign		1	146209	6.83952e-06	0	0	0	10930	0	0	0	23979	0	0	0	6932	0	0	1	11323	0	0	0	11995	0	0	0	61155	0	0	0	3879	0	0	0	16016	0
X	31697489	rs755923778	A	G	gnomAD Exomes	PASS	NA	c.7872+3T>C		c.7872+3T>C	splice_region_variant			1	159574	6.26669e-06	0	0	0	11866	0	0	0	25459	0	0	0	7140	0	0	1	12346	0	0	0	13393	0	0	0	68310	0	0	0	4093	0	0	0	16967	0
X	31697501	rs777640637	T	C	gnomAD Exomes	PASS	NA	p.Thr2621Thr	p.Thr2621Thr	c.7863A>G	synonymous_variant	Likely benign		1	168482	5.93535e-06	0	0	0	12451	0	0	0	26313	0	0	0	7270	0	0	0	12961	0	0	0	14342	0	0	1	73199	0	0	0	4242	0	0	0	17704	0
X	31697506	rs1211986600	T	A	gnomAD Genomes	NA	PASS	p.Ile2620Phe	p.Ile2620Phe	c.7858A>T	missense_variant			1	22105	4.52386e-05	0	1	1	5985	0	1	0	617	0	0	0	179	0	0	0	1017	0	0	0	2580	0	0	0	10917	0	0	0	810	0	0	0	0	0
X	31697511	rs972664841	T	C	gnomAD Exomes	PASS	NA	p.Lys2618Arg	p.Lys2618Arg	c.7853A>G	missense_variant	Conflicting interpretations of pathogenicity		3	173181	1.73229e-05	0	3	1	12686	0	1	0	26704	0	0	0	7344	0	0	0	13263	0	0	0	14850	0	0	0	75943	0	0	2	4327	0	2	0	18064	0
X	31697523	rs748974113	T	C	gnomAD Exomes	PASS	NA	p.Asp2614Gly	p.Asp2614Gly	c.7841A>G	missense_variant	Conflicting interpretations of pathogenicity		5	177637	2.81473e-05	0	2	0	12907	0	0	5	27050	0	2	0	7394	0	0	0	13523	0	0	0	15331	0	0	0	78520	0	0	0	4408	0	0	0	18504	0
X	31697526		A	G	gnomAD Exomes	PASS	NA	p.Val2613Ala	p.Val2613Ala	c.7838T>C	missense_variant			1	178443	5.60403e-06	0	0	0	12951	0	0	0	27099	0	0	0	7392	0	0	0	13566	0	0	0	15414	0	0	1	79017	0	0	0	4429	0	0	0	18575	0
X	31697534	rs1348107219	G	C	gnomAD Exomes	PASS	NA	p.Pro2610Pro	p.Pro2610Pro	c.7830C>G	synonymous_variant			1	179808	5.56149e-06	0	1	0	13008	0	0	0	27183	0	0	0	7411	0	0	0	13645	0	0	0	15566	0	0	1	79845	0	1	0	4450	0	0	0	18700	0
X	31697535		G	C	gnomAD Exomes	PASS	NA	p.Pro2610Arg	p.Pro2610Arg	c.7829C>G	missense_variant			1	180053	5.55392e-06	0	0	0	13035	0	0	1	27208	0	0	0	7421	0	0	0	13665	0	0	0	15597	0	0	0	79946	0	0	0	4453	0	0	0	18728	0
X	31697544	rs72466581	T	A	gnomAD Exomes,gnomAD Genomes	PASS	PASS	p.Lys2607Met	p.Lys2607Met	c.7820A>T	missense_variant	Conflicting interpretations of pathogenicity		12	203250	5.90406e-05	0	3	11	18991	0	3	0	27910	0	0	0	7615	0	0	0	14743	0	0	0	18322	0	0	0	91535	0	0	1	5295	0	0	0	18839	0
X	31697554	rs775663860	C	G	gnomAD Exomes	PASS	NA	p.Glu2604Gln	p.Glu2604Gln	c.7810G>C	missense_variant			1	181909	5.49725e-06	0	1	0	13102	0	0	0	27336	0	0	0	7452	0	0	0	13777	0	0	0	15815	0	0	0	81020	0	0	0	4495	0	0	1	18912	0
X	31697565	rs747127624	C	A	gnomAD Exomes	PASS	NA	p.Arg2600Ile	p.Arg2600Ile	c.7799G>T	missense_variant	Conflicting interpretations of pathogenicity		2	182341	1.09685e-05	0	0	0	13120	0	0	0	27374	0	0	0	7456	0	0	0	13800	0	0	0	15862	0	0	0	81286	0	0	2	4505	0	0	0	18938	0
X	31697570	rs768715802	C	T	gnomAD Exomes	PASS	NA	p.Gln2598Gln	p.Gln2598Gln	c.7794G>A	synonymous_variant			1	182532	5.47849e-06	0	1	0	13136	0	0	0	27386	0	0	0	7463	0	0	0	13816	0	0	0	15886	0	0	1	81384	0	1	0	4509	0	0	0	18952	0
X	31697581	rs1254164861	C	A	gnomAD Exomes	PASS	NA	p.Val2595Phe	p.Val2595Phe	c.7783G>T	missense_variant	Uncertain significance		2	182831	1.09391e-05	0	1	0	13141	0	0	0	27404	0	0	1	7472	0	0	0	13835	0	0	0	15909	0	0	1	81559	0	1	0	4516	0	0	0	18995	0
X	31697583	rs777178221	T	C	gnomAD Exomes,gnomAD Genomes	PASS	PASS	p.Gln2594Arg	p.Gln2594Arg	c.7781A>G	missense_variant	Likely benign		12	204938	5.85543e-05	0	2	6	19091	0	1	0	28028	0	0	0	7651	0	0	0	14842	0	0	0	18507	0	0	4	92476	0	1	2	5317	0	0	0	19026	0
X	31697602	rs1188347239	C	T	gnomAD Exomes	PASS	NA	p.Ala2588Thr	p.Ala2588Thr	c.7762G>A	missense_variant			1	183184	5.45899e-06	0	1	0	13157	0	0	0	27420	0	0	0	7484	0	0	0	13856	0	0	0	15943	0	0	1	81749	0	1	0	4523	0	0	0	19052	0
X	31697616	rs986918272	G	A	gnomAD Exomes	PASS	NA	p.Thr2583Ile	p.Thr2583Ile	c.7748C>T	missense_variant	Uncertain significance		1	183223	5.45783e-06	0	1	0	13156	0	0	0	27427	0	0	0	7486	0	0	0	13856	0	0	0	15952	0	0	1	81752	0	1	0	4527	0	0	0	19067	0
X	31697617	rs773656507	T	C	gnomAD Exomes	PASS	NA	p.Thr2583Ala	p.Thr2583Ala	c.7747A>G	missense_variant	Conflicting interpretations of pathogenicity		14	183239	7.64029e-05	0	6	0	13157	0	0	0	27428	0	0	0	7487	0	0	0	13858	0	0	0	15959	0	0	0	81754	0	0	0	4527	0	0	14	19069	0
X	31697623	rs763179470	C	A	gnomAD Exomes	PASS	NA	p.Asp2581Tyr	p.Asp2581Tyr	c.7741G>T	missense_variant			1	183262	5.45667e-06	0	1	0	13157	0	0	0	27428	0	0	0	7487	0	0	0	13857	0	0	0	15958	0	0	0	81774	0	0	0	4528	0	0	1	19073	0
X	31697623	rs763179470	C	T	gnomAD Exomes	PASS	NA	p.Asp2581Asn	p.Asp2581Asn	c.7741G>A	missense_variant	Uncertain significance		3	183262	1.637e-05	0	1	0	13157	0	0	0	27428	0	0	0	7487	0	0	0	13857	0	0	0	15958	0	0	0	81774	0	0	0	4528	0	0	3	19073	0
X	31697635	rs1434643270	C	T	gnomAD Exomes	PASS	NA	p.Glu2577Lys	p.Glu2577Lys	c.7729G>A	missense_variant			1	183232	5.45756e-06	0	1	0	13157	0	0	0	27430	0	0	0	7484	0	0	0	13856	0	0	0	15957	0	0	1	81750	0	1	0	4526	0	0	0	19072	0
X	31697636	rs1801188	A	G	gnomAD Exomes,gnomAD Genomes	PASS	PASS	p.Asn2576Asn	p.Asn2576Asn	c.7728T>C	synonymous_variant	Benign		34517	204704	0.168619	2119	12860	1873	19026	59	487	2335	28039	88	631	1377	7654	77	473	5146	14808	584	1751	2361	18498	109	767	17780	92288	1070	6815	947	5323	49	327	2698	19068	83
X	31697639	rs754604466	C	T	gnomAD Exomes	PASS	NA	p.Leu2575Leu	p.Leu2575Leu	c.7725G>A	synonymous_variant	Likely benign		4	183198	2.18343e-05	0	1	0	13157	0	0	0	27430	0	0	0	7484	0	0	0	13857	0	0	0	15944	0	0	4	81728	0	1	0	4524	0	0	0	19074	0
X	31697642	rs368164231	C	G	gnomAD Exomes	PASS	NA	p.Gln2574His	p.Gln2574His	c.7722G>C	missense_variant	Conflicting interpretations of pathogenicity		9	183210	4.9124e-05	0	3	0	13157	0	0	0	27430	0	0	0	7484	0	0	0	13859	0	0	0	15949	0	0	9	81732	0	3	0	4524	0	0	0	19075	0
X	31697648	rs200571671	C	T	gnomAD Exomes	PASS	NA	p.Arg2572Arg	p.Arg2572Arg	c.7716G>A	synonymous_variant	Likely benign		3	183176	1.63777e-05	0	0	0	13156	0	0	0	27430	0	0	0	7483	0	0	0	13860	0	0	0	15934	0	0	3	81715	0	0	0	4524	0	0	0	19074	0
X	31697649	rs756085930	C	T	gnomAD Exomes	PASS	NA	p.Arg2572Lys	p.Arg2572Lys	c.7715G>A	missense_variant			2	183169	1.09189e-05	0	1	0	13157	0	0	0	27430	0	0	0	7483	0	0	0	13860	0	0	0	15934	0	0	0	81706	0	0	0	4524	0	0	2	19075	0
X	31697652	rs371588290	C	T	gnomAD Exomes	PASS	NA	p.Arg2571Gln	p.Arg2571Gln	c.7712G>A	missense_variant	Conflicting interpretations of pathogenicity		4	183122	2.18434e-05	0	1	1	13157	0	1	0	27429	0	0	0	7483	0	0	1	13859	0	0	0	15917	0	0	2	81682	0	0	0	4524	0	0	0	19071	0
X	31697652	rs371588290	C	A	gnomAD Exomes,gnomAD Genomes	PASS	PASS	p.Arg2571Leu	p.Arg2571Leu	c.7712G>T	missense_variant	Uncertain significance		6	204894	2.92834e-05	0	2	0	19034	0	0	6	28040	0	2	0	7660	0	0	0	14855	0	0	0	18477	0	0	0	92433	0	0	0	5324	0	0	0	19071	0
X	31697653	rs757011771	G	A	gnomAD Exomes	PASS	NA	p.Arg2571Trp	p.Arg2571Trp	c.7711C>T	missense_variant	Uncertain significance		5	183096	2.73081e-05	0	2	0	13157	0	0	0	27428	0	0	0	7480	0	0	3	13859	0	2	0	15908	0	0	2	81669	0	0	0	4522	0	0	0	19073	0
X	31697669	rs780319310	T	A	gnomAD Exomes	PASS	NA	p.Gln2565His	p.Gln2565His	c.7695A>T	missense_variant			1	183024	5.46376e-06	0	0	0	13154	0	0	0	27428	0	0	0	7476	0	0	0	13858	0	0	0	15895	0	0	0	81618	0	0	0	4523	0	0	1	19072	0
X	31697707	rs1208623169	G	A	gnomAD Exomes	PASS	NA	c.7661-4C>T		c.7661-4C>T	splice_region_variant	Likely benign		1	181165	5.51983e-06	0	0	0	13008	0	0	1	27380	0	0	0	7449	0	0	0	13820	0	0	0	15388	0	0	0	80627	0	0	0	4486	0	0	0	19007	0
X	31697720	rs1483537799	A	G	gnomAD Exomes	PASS	NA	c.7661-17T>C		c.7661-17T>C	intron_variant			1	178613	5.5987e-06	0	0	0	12732	0	0	0	27323	0	0	0	7413	0	0	1	13707	0	0	0	14949	0	0	0	79204	0	0	0	4438	0	0	0	18847	0
X	31697725		A	C	gnomAD Exomes	PASS	NA	c.7661-22T>G		c.7661-22T>G	intron_variant			1	176568	5.66354e-06	0	1	0	12546	0	0	0	27268	0	0	0	7383	0	0	0	13548	0	0	0	14678	0	0	0	78080	0	0	0	4384	0	0	1	18681	0
X	31697728	rs781252181	T	C	gnomAD Exomes	PASS	NA	c.7661-25A>G		c.7661-25A>G	intron_variant			3	174942	1.71485e-05	0	0	0	12396	0	0	0	27212	0	0	0	7364	0	0	0	13451	0	0	0	14422	0	0	3	77173	0	0	0	4350	0	0	0	18574	0
X	31697729	rs748136240	A	G	gnomAD Exomes	PASS	NA	c.7661-26T>C		c.7661-26T>C	intron_variant			5	173351	2.88432e-05	0	3	0	12276	0	0	0	27151	0	0	0	7346	0	0	0	13352	0	0	0	14150	0	0	5	76307	0	3	0	4321	0	0	0	18448	0
X	31697730	rs374830858	T	C	gnomAD Exomes	PASS	NA	c.7661-27A>G		c.7661-27A>G	intron_variant			2	173244	1.15444e-05	0	0	0	12256	0	0	1	27148	0	0	0	7339	0	0	0	13344	0	0	0	14131	0	0	1	76267	0	0	0	4318	0	0	0	18441	0
X	31697732	rs1180823087	G	C	gnomAD Genomes	NA	PASS	c.7661-29C>G		c.7661-29C>G	intron_variant			1	22076	4.52981e-05	0	1	1	5969	0	1	0	613	0	0	0	179	0	0	0	1015	0	0	0	2581	0	0	0	10914	0	0	0	805	0	0	0	0	0
X	31697733	rs1381304301	T	C	gnomAD Exomes	PASS	NA	c.7661-30A>G		c.7661-30A>G	intron_variant			2	168813	1.18474e-05	0	2	0	11894	0	0	0	26965	0	0	0	7293	0	0	0	13062	0	0	0	13489	0	0	0	73769	0	0	0	4232	0	0	2	18109	0
X	31697738	rs752241036	A	T	gnomAD Exomes,gnomAD Genomes	PASS	PASS	c.7661-35T>A		c.7661-35T>A	intron_variant			2	190410	1.05037e-05	0	1	0	17835	0	0	0	27542	0	0	0	7463	0	0	0	14034	0	0	0	16032	0	0	2	84389	0	1	0	5032	0	0	0	18083	0
X	31697742	rs773570327	C	T	gnomAD Exomes	PASS	NA	c.7661-39G>A		c.7661-39G>A	intron_variant			1	164833	6.06675e-06	0	0	0	11615	0	0	0	26756	0	0	0	7240	0	0	1	12786	0	0	0	12857	0	0	0	71574	0	0	0	4172	0	0	0	17833	0
X	31697743	rs763416528	T	C	gnomAD Exomes	PASS	NA	c.7661-40A>G		c.7661-40A>G	intron_variant			4	164129	2.43711e-05	0	2	0	11538	0	0	0	26728	0	0	0	7219	0	0	0	12752	0	0	0	12744	0	0	4	71204	0	2	0	4171	0	0	0	17773	0
X	31697746	rs771419759	T	C	gnomAD Exomes	PASS	NA	c.7661-43A>G		c.7661-43A>G	intron_variant			1	161390	6.19617e-06	0	0	0	11389	0	0	1	26522	0	0	0	7178	0	0	0	12542	0	0	0	12408	0	0	0	69717	0	0	0	4128	0	0	0	17506	0
X	31697746	rs771419759	T	A	gnomAD Exomes	PASS	NA	c.7661-43A>T		c.7661-43A>T	intron_variant			2	161390	1.23923e-05	0	1	0	11389	0	0	0	26522	0	0	0	7178	0	0	0	12542	0	0	0	12408	0	0	2	69717	0	1	0	4128	0	0	0	17506	0
X	31697751	rs774206968	A	G	gnomAD Exomes	PASS	NA	c.7661-48T>C		c.7661-48T>C	intron_variant			2	157889	1.26671e-05	0	0	2	11130	0	0	0	26249	0	0	0	7092	0	0	0	12306	0	0	0	11996	0	0	0	67915	0	0	0	4051	0	0	0	17150	0
X	31697764	rs72466582	A	T	gnomAD Genomes	NA	PASS	c.7661-61T>A		c.7661-61T>A	intron_variant	Likely benign		151	22107	0.00683042	1	54	4	5957	0	4	5	612	0	1	0	183	0	0	0	1018	0	0	21	2612	0	5	113	10914	1	43	8	811	0	1	0	0	0
X	31747677	rs1009021625	T	C	gnomAD Genomes	NA	PASS	c.7660+71A>G		c.7660+71A>G	intron_variant			1	22091	4.52673e-05	0	0	0	5936	0	0	0	618	0	0	0	182	0	0	0	1012	0	0	0	2614	0	0	0	10923	0	0	1	806	0	0	0	0	0
X	31747693	rs1357933432	T	C	gnomAD Genomes	NA	PASS	c.7660+55A>G		c.7660+55A>G	intron_variant			1	22012	4.54298e-05	0	0	0	5910	0	0	0	612	0	0	0	183	0	0	0	1003	0	0	0	2597	0	0	1	10907	0	0	0	800	0	0	0	0	0
X	31747695	rs1209902911	G	T	gnomAD Genomes	NA	PASS	c.7660+53C>A		c.7660+53C>A	intron_variant			1	21888	4.56871e-05	0	0	0	5862	0	0	0	614	0	0	0	183	0	0	0	1001	0	0	0	2579	0	0	1	10850	0	0	0	799	0	0	0	0	0
X	31747700	rs901919231	T	G	gnomAD Exomes	PASS	NA	c.7660+48A>C		c.7660+48A>C	intron_variant			5	183152	2.72997e-05	0	1	0	13156	0	0	5	27387	0	1	0	7484	0	0	0	13858	0	0	0	16005	0	0	0	81734	0	0	0	4527	0	0	0	19001	0
X	31747702	rs1369800301	G	A	gnomAD Exomes	PASS	NA	c.7660+46C>T		c.7660+46C>T	intron_variant			1	183226	5.45774e-06	0	0	1	13157	0	0	0	27404	0	0	0	7483	0	0	0	13858	0	0	0	16002	0	0	0	81749	0	0	0	4527	0	0	0	19046	0
X	31747709	rs759278462	A	C	gnomAD Exomes	PASS	NA	c.7660+39T>G		c.7660+39T>G	intron_variant			1	183373	5.45337e-06	0	1	0	13158	0	0	0	27423	0	0	1	7487	0	1	0	13861	0	0	0	16008	0	0	0	81835	0	0	0	4530	0	0	0	19071	0
X	31747719	rs767215025	G	A	gnomAD Exomes	PASS	NA	c.7660+29C>T		c.7660+29C>T	intron_variant			1	183412	5.45221e-06	0	0	0	13158	0	0	0	27429	0	0	0	7487	0	0	1	13860	0	0	0	16006	0	0	0	81867	0	0	0	4531	0	0	0	19074	0
X	31747720	rs1161049283	T	C	gnomAD Genomes	NA	PASS	c.7660+28A>G		c.7660+28A>G	intron_variant			1	21902	4.56579e-05	0	0	0	5861	0	0	0	611	0	0	0	182	0	0	0	1005	0	0	0	2582	0	0	1	10861	0	0	0	800	0	0	0	0	0
X	31747726	rs752779998	C	T	gnomAD Exomes,gnomAD Genomes	PASS	PASS	c.7660+22G>A		c.7660+22G>A	intron_variant			13	205194	6.33547e-05	0	5	0	18973	0	0	12	28037	0	4	0	7669	0	0	0	14856	0	0	0	18562	0	0	0	92689	0	0	1	5330	0	1	0	19078	0
X	31747729	rs1312650242	T	C	gnomAD Exomes	PASS	NA	c.7660+19A>G		c.7660+19A>G	intron_variant			1	183466	5.4506e-06	0	1	0	13159	0	0	0	27430	0	0	0	7489	0	0	0	13861	0	0	0	16010	0	0	1	81908	0	1	0	4531	0	0	0	19078	0
X	31747735	rs760058465	T	C	gnomAD Exomes	PASS	NA	c.7660+13A>G		c.7660+13A>G	intron_variant	Likely benign		3	183473	1.63512e-05	0	1	0	13159	0	0	0	27430	0	0	0	7488	0	0	3	13861	0	1	0	16011	0	0	0	81914	0	0	0	4532	0	0	0	19078	0
X	31747744	rs1250829663	T	A	gnomAD Exomes	PASS	NA	c.7660+4A>T		c.7660+4A>T	splice_region_variant			1	183481	5.45016e-06	0	1	0	13159	0	0	0	27429	0	0	0	7489	0	0	1	13861	0	1	0	16010	0	0	0	81922	0	0	0	4532	0	0	0	19079	0
X	31747749	rs1456549546	T	C	gnomAD Exomes	PASS	NA	p.Arg2553Arg	p.Arg2553Arg	c.7659A>G	splice_region_variant			1	183486	5.45001e-06	0	0	0	13159	0	0	0	27429	0	0	0	7489	0	0	0	13861	0	0	0	16011	0	0	1	81926	0	0	0	4532	0	0	0	19079	0
X	31747750	rs764127932	C	T	gnomAD Exomes	PASS	NA	p.Arg2553Gln	p.Arg2553Gln	c.7658G>A	missense_variant	Conflicting interpretations of pathogenicity		10	183485	5.45004e-05	0	5	3	13159	0	2	0	27429	0	0	0	7489	0	0	0	13861	0	0	0	16011	0	0	7	81925	0	3	0	4532	0	0	0	19079	0
X	31747755	rs368803197	C	G	gnomAD Exomes,gnomAD Genomes	PASS	PASS	p.Thr2551Thr	p.Thr2551Thr	c.7653G>C	synonymous_variant			4	205336	1.94803e-05	0	0	0	19019	0	0	0	28039	0	0	0	7670	0	0	0	14867	0	0	0	18584	0	0	4	92750	0	0	0	5328	0	0	0	19079	0
X	31747755	rs368803197	C	T	gnomAD Exomes,gnomAD Genomes	PASS	PASS	p.Thr2551Thr	p.Thr2551Thr	c.7653G>A	synonymous_variant	Conflicting interpretations of pathogenicity		61	205336	0.000297074	0	24	0	19019	0	0	0	28039	0	0	0	7670	0	0	1	14867	0	1	0	18584	0	0	35	92750	0	10	1	5328	0	1	24	19079	0
X	31747756	rs778691311	G	A	gnomAD Exomes	PASS	NA	p.Thr2551Met	p.Thr2551Met	c.7652C>T	missense_variant	Uncertain significance		1	183494	5.44977e-06	0	1	0	13161	0	0	0	27431	0	0	0	7489	0	0	1	13861	0	1	0	16011	0	0	0	81932	0	0	0	4532	0	0	0	19077	0
X	31747764	rs750149649	T	C	gnomAD Exomes	PASS	NA	p.Thr2548Thr	p.Thr2548Thr	c.7644A>G	synonymous_variant			1	183506	5.44941e-06	0	1	0	13161	0	0	1	27431	0	1	0	7489	0	0	0	13861	0	0	0	16011	0	0	0	81942	0	0	0	4532	0	0	0	19079	0
X	31747773	rs755223592	C	G	gnomAD Exomes	PASS	NA	p.Glu2545Asp	p.Glu2545Asp	c.7635G>C	missense_variant			1	183509	5.44932e-06	0	0	0	13161	0	0	0	27431	0	0	0	7489	0	0	0	13861	0	0	0	16010	0	0	1	81946	0	0	0	4532	0	0	0	19079	0
X	31747775	rs1434225618	C	T	gnomAD Exomes	PASS	NA	p.Glu2545Lys	p.Glu2545Lys	c.7633G>A	missense_variant			2	183510	1.08986e-05	0	1	0	13161	0	0	0	27431	0	0	0	7489	0	0	0	13861	0	0	0	16011	0	0	2	81946	0	1	0	4532	0	0	0	19079	0
X	31747779	rs1170441617	A	T	gnomAD Exomes	PASS	NA	p.Asn2543Lys	p.Asn2543Lys	c.7629T>A	missense_variant	Likely benign		1	183512	5.44923e-06	0	1	0	13161	0	0	0	27431	0	0	0	7489	0	0	0	13861	0	0	0	16011	0	0	1	81948	0	1	0	4532	0	0	0	19079	0
X	31747782	rs781222274	G	A	gnomAD Exomes	PASS	NA	p.Ser2542Ser	p.Ser2542Ser	c.7626C>T	synonymous_variant			1	183509	5.44932e-06	0	1	0	13161	0	0	0	27431	0	0	0	7489	0	0	0	13861	0	0	0	16011	0	0	1	81945	0	1	0	4532	0	0	0	19079	0
X	31747783	rs1466680131	CTGGTCTTGT	C	gnomAD Exomes	PASS	NA	p.Asn2539_Thr2541del	p.Asn2539_Thr2541del	c.7616_7624delACAAGACCA	inframe_deletion			1	183510	5.44929e-06	0	1	0	13161	0	0	0	27431	0	0	0	7489	0	0	0	13861	0	0	0	16011	0	0	1	81946	0	1	0	4532	0	0	0	19079	0
X	31747788	rs1331437410	C	T	gnomAD Exomes	PASS	NA	p.Lys2540Lys	p.Lys2540Lys	c.7620G>A	synonymous_variant	Likely benign		1	183511	5.44926e-06	0	1	0	13161	0	0	0	27431	0	0	0	7489	0	0	0	13861	0	0	0	16011	0	0	0	81946	0	0	0	4533	0	0	1	19079	0
X	31747797	rs961937321	C	G	gnomAD Exomes	PASS	NA	p.Leu2537Phe	p.Leu2537Phe	c.7611G>C	missense_variant			1	183513	5.44921e-06	0	0	0	13161	0	0	0	27431	0	0	0	7489	0	0	0	13861	0	0	0	16010	0	0	1	81949	0	0	0	4533	0	0	0	19079	0
X	31747806	rs748309027	G	A	gnomAD Exomes	PASS	NA	p.Ala2534Ala	p.Ala2534Ala	c.7602C>T	synonymous_variant	Conflicting interpretations of pathogenicity		2	183512	1.08985e-05	0	1	0	13161	0	0	0	27431	0	0	0	7489	0	0	0	13861	0	0	0	16011	0	0	2	81947	0	1	0	4533	0	0	0	19079	0
X	31747811	rs369583884	C	T	gnomAD Exomes	PASS	NA	p.Ala2533Thr	p.Ala2533Thr	c.7597G>A	missense_variant	Likely benign		5	183506	2.72471e-05	0	1	0	13161	0	0	0	27431	0	0	0	7489	0	0	0	13859	0	0	0	16011	0	0	0	81944	0	0	1	4533	0	0	4	19078	0
X	31747812	rs778412539	G	A	gnomAD Exomes,gnomAD Genomes	PASS	PASS	p.Thr2532Thr	p.Thr2532Thr	c.7596C>T	synonymous_variant	Benign/Likely benign		40	205282	0.000194854	0	6	1	19006	0	0	0	28040	0	0	0	7666	0	0	7	14859	0	1	4	18588	0	0	28	92717	0	5	0	5328	0	0	0	19078	0
X	31747819	rs749802417	A	C	gnomAD Exomes	PASS	NA	p.Leu2530Arg	p.Leu2530Arg	c.7589T>G	missense_variant			1	183508	5.44935e-06	0	1	0	13161	0	0	0	27427	0	0	0	7489	0	0	0	13861	0	0	0	16011	0	0	1	81948	0	1	0	4533	0	0	0	19078	0
X	31747823	rs771509836	C	G	gnomAD Exomes	PASS	NA	p.Glu2529Gln	p.Glu2529Gln	c.7585G>C	missense_variant	Conflicting interpretations of pathogenicity		3	183510	1.63479e-05	0	1	0	13161	0	0	0	27431	0	0	0	7489	0	0	0	13859	0	0	0	16010	0	0	3	81949	0	1	0	4533	0	0	0	19078	0
X	31747829	rs1183323125	A	G	gnomAD Exomes	PASS	NA	p.Leu2527Leu	p.Leu2527Leu	c.7579T>C	synonymous_variant	Likely benign		1	183511	5.44926e-06	0	0	0	13161	0	0	1	27431	0	0	0	7489	0	0	0	13861	0	0	0	16010	0	0	0	81949	0	0	0	4533	0	0	0	19077	0
X	31747830	rs142236825	C	T	gnomAD Exomes,gnomAD Genomes	PASS	PASS	p.Gln2526Gln	p.Gln2526Gln	c.7578G>A	synonymous_variant	Conflicting interpretations of pathogenicity		10	205372	4.86921e-05	0	1	10	19020	0	1	0	28047	0	0	0	7669	0	0	0	14867	0	0	0	18604	0	0	0	92753	0	0	0	5335	0	0	0	19077	0
X	31747833		G	T	gnomAD Exomes	PASS	NA	p.Pro2525Pro	p.Pro2525Pro	c.7575C>A	synonymous_variant			1	183512	5.44923e-06	0	0	0	13161	0	0	0	27431	0	0	0	7489	0	0	0	13861	0	0	0	16010	0	0	1	81950	0	0	0	4533	0	0	0	19077	0
X	31747837	rs151244052	C	T	gnomAD Exomes,gnomAD Genomes	PASS	PASS	p.Arg2524His	p.Arg2524His	c.7571G>A	missense_variant	Benign/Likely benign		79	205274	0.000384851	1	17	76	18983	1	15	1	28045	0	1	0	7667	0	0	0	14861	0	0	0	18600	0	0	1	92711	0	1	0	5329	0	0	1	19078	0
X	31747838	rs886043732	G	A	gnomAD Exomes	PASS	NA	p.Arg2524Cys	p.Arg2524Cys	c.7570C>T	missense_variant	Uncertain significance		1	183509	5.44932e-06	0	0	0	13161	0	0	0	27430	0	0	0	7489	0	0	0	13861	0	0	0	16010	0	0	0	81947	0	0	0	4533	0	0	1	19078	0
X	31747847		C	T	gnomAD Exomes	PASS	NA	p.Glu2521Lys	p.Glu2521Lys	c.7561G>A	missense_variant	Uncertain significance		1	183508	5.44935e-06	0	0	0	13161	0	0	0	27430	0	0	0	7489	0	0	0	13861	0	0	0	16011	0	0	1	81945	0	0	0	4533	0	0	0	19078	0
X	31747853	rs771877780	C	T	gnomAD Exomes,gnomAD Genomes	PASS	PASS	p.Asp2519Asn	p.Asp2519Asn	c.7555G>A	missense_variant	Conflicting interpretations of pathogenicity		6	205497	2.91975e-05	0	4	0	19073	0	0	0	28042	0	0	0	7668	0	0	6	14879	0	4	0	18611	0	0	0	92805	0	0	0	5340	0	0	0	19079	0
X	31747855	rs1242923274	T	C	gnomAD Genomes	NA	PASS	p.Gln2518Arg	p.Gln2518Arg	c.7553A>G	missense_variant	Uncertain significance		1	22026	4.54009e-05	0	0	1	5927	0	0	0	616	0	0	0	178	0	0	0	1019	0	0	0	2602	0	0	0	10881	0	0	0	803	0	0	0	0	0
X	31747872	rs184574404	G	A	gnomAD Exomes	PASS	NA	c.7543-7C>T		c.7543-7C>T	splice_region_variant	Likely benign		1	183490	5.44989e-06	0	1	1	13158	0	1	0	27430	0	0	0	7489	0	0	0	13861	0	0	0	16005	0	0	0	81938	0	0	0	4531	0	0	0	19078	0
X	31747875	rs760296367	C	T	gnomAD Exomes	PASS	NA	c.7543-10G>A		c.7543-10G>A	intron_variant			1	183485	5.45004e-06	0	1	0	13157	0	0	0	27430	0	0	0	7489	0	0	0	13861	0	0	0	16008	0	0	0	81932	0	0	0	4531	0	0	1	19077	0
X	31747879	rs763496663	T	C	gnomAD Exomes,gnomAD Genomes	PASS	PASS	c.7543-14A>G		c.7543-14A>G	intron_variant			3	205506	1.45981e-05	0	2	2	19076	0	1	0	28045	0	0	0	7669	0	0	0	14881	0	0	0	18611	0	0	1	92816	0	1	0	5331	0	0	0	19077	0
X	31747880	rs1261569690	A	G	gnomAD Exomes	PASS	NA	c.7543-15T>C		c.7543-15T>C	intron_variant	Likely benign		1	183478	5.45024e-06	0	1	0	13155	0	0	1	27429	0	1	0	7489	0	0	0	13860	0	0	0	16009	0	0	0	81928	0	0	0	4531	0	0	0	19077	0
X	31747881	rs754422509	TC	T	gnomAD Exomes,gnomAD Genomes	PASS	PASS	c.7543-17delG		c.7543-17delG	intron_variant	Benign/Likely benign		14	205489	6.81302e-05	0	4	14	19067	0	4	0	28044	0	0	0	7669	0	0	0	14874	0	0	0	18613	0	0	0	92810	0	0	0	5335	0	0	0	19077	0
X	31747883	rs1170710231	C	A	gnomAD Exomes	PASS	NA	c.7543-18G>T		c.7543-18G>T	intron_variant			1	183451	5.45105e-06	0	0	0	13139	0	0	0	27427	0	0	0	7489	0	0	1	13860	0	0	0	16006	0	0	0	81923	0	0	0	4531	0	0	0	19076	0
X	31747884	rs398124048	C	T	gnomAD Exomes	PASS	NA	c.7543-19G>A		c.7543-19G>A	intron_variant	Likely benign		3	183463	1.63521e-05	0	1	0	13154	0	0	2	27428	0	0	0	7489	0	0	0	13859	0	0	0	16005	0	0	1	81922	0	1	0	4530	0	0	0	19076	0
X	31747884	rs398124048	C	G	gnomAD Exomes	PASS	NA	c.7543-19G>C		c.7543-19G>C	intron_variant			1	183463	5.45069e-06	0	0	0	13154	0	0	0	27428	0	0	0	7489	0	0	0	13859	0	0	0	16005	0	0	1	81922	0	0	0	4530	0	0	0	19076	0
X	31747886	rs189491856	T	C	gnomAD Exomes	PASS	NA	c.7543-21A>G		c.7543-21A>G	intron_variant			1	183465	5.45063e-06	0	0	0	13156	0	0	1	27428	0	0	0	7489	0	0	0	13860	0	0	0	16006	0	0	0	81919	0	0	0	4531	0	0	0	19076	0
X	31747892	rs1166549662	C	G	gnomAD Exomes	PASS	NA	c.7543-27G>C		c.7543-27G>C	intron_variant			1	183421	5.45194e-06	0	0	0	13148	0	0	0	27421	0	0	0	7489	0	0	0	13860	0	0	0	16002	0	0	1	81896	0	0	0	4530	0	0	0	19075	0
X	31747899	rs761741300	C	T	gnomAD Exomes	PASS	NA	c.7543-34G>A		c.7543-34G>A	intron_variant			1	183395	5.45271e-06	0	0	0	13143	0	0	1	27421	0	0	0	7489	0	0	0	13860	0	0	0	15999	0	0	0	81881	0	0	0	4530	0	0	0	19072	0
X	31747905	rs765117527	C	T	gnomAD Exomes	PASS	NA	c.7543-40G>A		c.7543-40G>A	intron_variant			2	183268	1.0913e-05	0	2	0	13119	0	0	0	27410	0	0	0	7483	0	0	0	13857	0	0	0	15988	0	0	2	81827	0	2	0	4521	0	0	0	19063	0
X	31747906	rs750239623	G	A	gnomAD Exomes	PASS	NA	c.7543-41C>T		c.7543-41C>T	intron_variant			2	183255	1.09138e-05	0	1	0	13119	0	0	0	27410	0	0	0	7485	0	0	0	13859	0	0	0	15985	0	0	2	81823	0	1	0	4517	0	0	0	19057	0
X	31792017	rs187269999	G	A	gnomAD Genomes	NA	PASS	c.7542+60C>T		c.7542+60C>T	intron_variant			16	21131	0.000757181	0	4	3	5655	0	0	0	581	0	0	0	174	0	0	0	980	0	0	0	2436	0	0	13	10534	0	4	0	771	0	0	0	0	0
X	31792026	rs767820666	T	C	gnomAD Exomes,gnomAD Genomes	PASS	PASS	c.7542+51A>G		c.7542+51A>G	intron_variant			6	186823	3.2116e-05	0	3	6	17289	0	3	0	26935	0	0	0	7288	0	0	0	14032	0	0	0	17557	0	0	0	81489	0	0	0	4920	0	0	0	17313	0
X	31792049	rs1378619011	T	C	gnomAD Exomes	PASS	NA	c.7542+28A>G		c.7542+28A>G	intron_variant			1	179251	5.57877e-06	0	0	0	12785	0	0	0	27182	0	0	0	7371	0	0	1	13728	0	0	0	15867	0	0	0	79216	0	0	0	4426	0	0	0	18676	0
X	31792051	rs752859377	C	A	gnomAD Exomes	PASS	NA	c.7542+26G>T		c.7542+26G>T	intron_variant			1	179830	5.56081e-06	0	0	0	12858	0	0	0	27200	0	0	0	7376	0	0	0	13745	0	0	0	15893	0	0	1	79563	0	0	0	4432	0	0	0	18763	0
X	31792052	rs756277378	C	G	gnomAD Exomes	PASS	NA	c.7542+25G>C		c.7542+25G>C	intron_variant			3	180079	1.66594e-05	0	1	0	12879	0	0	0	27218	0	0	0	7384	0	0	0	13755	0	0	0	15901	0	0	3	79707	0	1	0	4441	0	0	0	18794	0
X	31792057	rs1322558985	T	G	gnomAD Exomes	PASS	NA	c.7542+20A>C		c.7542+20A>C	intron_variant			2	181124	1.10422e-05	0	0	0	12963	0	0	0	27274	0	0	0	7411	0	0	0	13798	0	0	0	15953	0	0	1	80348	0	0	1	4468	0	0	0	18909	0
X	31792063	rs754483930	A	AT	gnomAD Exomes	PASS	NA	c.7542+13dupA		c.7542+13dupA	intron_variant	Benign/Likely benign		7	181695	3.85261e-05	0	5	0	13045	0	0	1	27287	0	1	0	7428	0	0	0	13823	0	0	0	15958	0	0	0	80708	0	0	2	4479	0	0	4	18967	0
X	31792064	rs72466585	T	C	gnomAD Exomes,gnomAD Genomes	PASS	PASS	c.7542+13A>G		c.7542+13A>G	intron_variant	Benign/Likely benign		761	202839	0.00375174	2	296	22	18652	0	4	124	27892	0	36	2	7609	0	2	0	14777	0	0	12	18421	0	5	574	91275	2	239	26	5246	0	10	1	18967	0
X	31792067	rs398124046	T	C	gnomAD Exomes	PASS	NA	c.7542+10A>G		c.7542+10A>G	intron_variant	Conflicting interpretations of pathogenicity		4	182022	2.19754e-05	0	1	0	13070	0	0	4	27324	0	1	0	7441	0	0	0	13834	0	0	0	15978	0	0	0	80889	0	0	0	4485	0	0	0	19001	0
X	31792073	rs1256179538	A	G	gnomAD Exomes	PASS	NA	c.7542+4T>C		c.7542+4T>C	splice_region_variant			1	182349	5.48399e-06	0	0	0	13108	0	0	1	27328	0	0	0	7456	0	0	0	13845	0	0	0	15986	0	0	0	81109	0	0	0	4493	0	0	0	19024	0
X	31792079	rs1471491183	T	G	gnomAD Exomes	PASS	NA	p.Lys2514Gln	p.Lys2514Gln	c.7540A>C	missense_variant			1	182599	5.47648e-06	0	0	0	13127	0	0	0	27352	0	0	0	7466	0	0	0	13849	0	0	0	15996	0	0	1	81258	0	0	0	4501	0	0	0	19050	0
X	31792091	rs757873067	T	C	gnomAD Exomes	PASS	NA	p.Ile2510Val	p.Ile2510Val	c.7528A>G	missense_variant	Uncertain significance		5	182861	2.73432e-05	0	1	0	13153	0	0	0	27372	0	0	0	7467	0	0	5	13855	0	1	0	16002	0	0	0	81445	0	0	0	4508	0	0	0	19059	0
X	31792093	rs1207135550	A	G	gnomAD Genomes	NA	PASS	p.Met2509Thr	p.Met2509Thr	c.7526T>C	missense_variant			1	20923	4.77943e-05	0	0	0	5533	0	0	0	589	0	0	0	174	0	0	0	958	0	0	0	2435	0	0	1	10458	0	0	0	776	0	0	0	0	0
X	31792097	rs779517657	C	T	gnomAD Exomes,gnomAD Genomes	PASS	PASS	p.Glu2508Lys	p.Glu2508Lys	c.7522G>A	missense_variant			3	203834	1.47179e-05	0	3	0	18704	0	0	0	27974	0	0	0	7643	0	0	3	14809	0	3	0	18434	0	0	0	91933	0	0	0	5272	0	0	0	19065	0
X	31792098	rs112516305	G	A	gnomAD Exomes,gnomAD Genomes	PASS	PASS	p.Asn2507Asn	p.Asn2507Asn	c.7521C>T	synonymous_variant	Conflicting interpretations of pathogenicity		49	203890	0.000240326	0	17	4	18713	0	1	0	27971	0	0	0	7645	0	0	1	14813	0	0	0	18455	0	0	44	91951	0	16	0	5275	0	0	0	19067	0
X	31792099	rs747729720	T	C	gnomAD Exomes	PASS	NA	p.Asn2507Ser	p.Asn2507Ser	c.7520A>G	missense_variant	Likely benign		5	182951	2.73297e-05	0	4	0	13156	0	0	0	27388	0	0	0	7470	0	0	0	13855	0	0	0	16002	0	0	1	81504	0	1	0	4509	0	0	4	19067	0
X	31792112	rs1156593224	G	A	gnomAD Exomes	PASS	NA	p.Leu2503Phe	p.Leu2503Phe	c.7507C>T	missense_variant			1	183057	5.46278e-06	0	0	0	13154	0	0	0	27397	0	0	0	7471	0	0	0	13855	0	0	0	16002	0	0	1	81585	0	0	0	4520	0	0	0	19073	0
X	31792117	rs775267736	C	T	gnomAD Exomes	PASS	NA	p.Gly2501Asp	p.Gly2501Asp	c.7502G>A	missense_variant			1	183078	5.46215e-06	0	0	0	13158	0	0	0	27402	0	0	0	7476	0	0	0	13856	0	0	0	16003	0	0	1	81588	0	0	0	4519	0	0	0	19076	0
X	31792120	rs867197764	A	G	gnomAD Genomes	NA	PASS	p.Val2500Ala	p.Val2500Ala	c.7499T>C	missense_variant	Uncertain significance		1	21171	4.72344e-05	0	0	1	5627	0	0	0	595	0	0	0	178	0	0	0	963	0	0	0	2484	0	0	0	10546	0	0	0	778	0	0	0	0	0
X	31792125	rs939673895	C	G	gnomAD Exomes	PASS	NA	p.Val2498Val	p.Val2498Val	c.7494G>C	synonymous_variant			2	183129	1.09213e-05	0	2	0	13159	0	0	0	27402	0	0	0	7472	0	0	0	13859	0	0	0	16009	0	0	0	81630	0	0	0	4520	0	0	2	19078	0
X	31792129	rs1312256471	C	A	gnomAD Exomes	PASS	NA	p.Arg2497Met	p.Arg2497Met	c.7490G>T	missense_variant	Uncertain significance		1	183168	5.45947e-06	0	1	0	13158	0	0	0	27407	0	0	0	7477	0	0	0	13859	0	0	0	16010	0	0	1	81656	0	1	0	4522	0	0	0	19079	0
X	31792143	rs142153424	A	G	gnomAD Exomes,gnomAD Genomes	PASS	PASS	p.Val2492Val	p.Val2492Val	c.7476T>C	synonymous_variant	Benign		407	204420	0.001991	2	100	376	18779	2	95	20	28006	0	3	0	7664	0	0	0	14826	0	0	0	18497	0	0	4	92274	0	1	7	5299	0	1	0	19075	0
X	31792147	rs147694734	T	C	gnomAD Exomes,gnomAD Genomes	PASS	PASS	p.Gln2491Arg	p.Gln2491Arg	c.7472A>G	missense_variant	Benign/Likely benign		98	204503	0.000479211	0	21	97	18806	0	20	0	28005	0	0	0	7659	0	0	0	14821	0	0	0	18521	0	0	1	92315	0	1	0	5300	0	0	0	19076	0
X	31792151	rs761262819	C	A	gnomAD Exomes	PASS	NA	p.Asp2490Tyr	p.Asp2490Tyr	c.7468G>T	missense_variant			1	183221	5.45789e-06	0	1	0	13159	0	0	0	27406	0	0	1	7482	0	1	0	13856	0	0	0	16009	0	0	0	81712	0	0	0	4522	0	0	0	19075	0
X	31792164	rs765207227	C	A	gnomAD Exomes	PASS	NA	p.Trp2485Cys	p.Trp2485Cys	c.7455G>T	missense_variant	Uncertain significance		3	183230	1.63729e-05	0	1	0	13157	0	0	0	27403	0	0	0	7483	0	0	0	13858	0	0	0	16010	0	0	3	81721	0	1	0	4522	0	0	0	19076	0
X	31792169	rs773102625	C	G	gnomAD Exomes	PASS	NA	p.Asp2484His	p.Asp2484His	c.7450G>C	missense_variant	Uncertain significance		1	183251	5.457e-06	0	1	1	13159	0	1	0	27406	0	0	0	7482	0	0	0	13857	0	0	0	16011	0	0	0	81736	0	0	0	4523	0	0	0	19077	0
X	31792169	rs773102625	C	T	gnomAD Exomes,gnomAD Genomes	PASS	PASS	p.Asp2484Asn	p.Asp2484Asn	c.7450G>A	missense_variant	Conflicting interpretations of pathogenicity		5	204665	2.44302e-05	0	2	0	18895	0	0	0	28012	0	0	0	7661	0	0	0	14829	0	0	0	18527	0	0	4	92356	0	1	0	5308	0	0	1	19077	0
X	31792170	rs766075840	G	A	gnomAD Exomes,gnomAD Genomes	PASS	PASS	p.Thr2483Thr	p.Thr2483Thr	c.7449C>T	synonymous_variant	Conflicting interpretations of pathogenicity		24	204624	0.000117288	0	7	0	18867	0	0	0	28010	0	0	0	7662	0	0	21	14822	0	5	0	18538	0	0	1	92343	0	0	0	5305	0	0	2	19077	0
X	31792171	rs751312632	G	T	gnomAD Exomes	PASS	NA	p.Thr2483Asn	p.Thr2483Asn	c.7448C>A	missense_variant			2	183243	1.09145e-05	0	0	0	13159	0	0	0	27403	0	0	0	7482	0	0	0	13857	0	0	0	16010	0	0	0	81732	0	0	0	4523	0	0	2	19077	0
X	31792177	rs756296628	T	C	gnomAD Exomes	PASS	NA	p.Glu2481Gly	p.Glu2481Gly	c.7442A>G	missense_variant			3	183269	1.63694e-05	0	2	0	13159	0	0	0	27407	0	0	0	7483	0	0	3	13855	0	2	0	16009	0	0	0	81756	0	0	0	4523	0	0	0	19077	0
X	31792181	rs1278457227	T	C	gnomAD Exomes	PASS	NA	p.Thr2480Ala	p.Thr2480Ala	c.7438A>G	missense_variant			1	183250	5.45703e-06	0	0	0	13158	0	0	0	27404	0	0	0	7484	0	0	0	13857	0	0	0	16008	0	0	1	81740	0	0	0	4523	0	0	0	19076	0
X	31792184	rs1441223930	A	G	gnomAD Exomes	PASS	NA	p.Trp2479Arg	p.Trp2479Arg	c.7435T>C	missense_variant			1	183249	5.45706e-06	0	1	0	13159	0	0	0	27401	0	0	0	7481	0	0	0	13858	0	0	0	16008	0	0	1	81745	0	1	0	4520	0	0	0	19077	0
X	31792189	rs764340452	C	T	gnomAD Exomes,gnomAD Genomes	PASS	PASS	p.Arg2477Gln	p.Arg2477Gln	c.7430G>A	missense_variant	Uncertain significance		3	204726	1.46537e-05	0	1	1	18910	0	0	0	28012	0	0	0	7663	0	0	0	14835	0	0	0	18545	0	0	0	92379	0	0	0	5305	0	0	2	19077	0
X	31792190	rs759274835	G	A	gnomAD Exomes	PASS	NA	p.Arg2477Trp	p.Arg2477Trp	c.7429C>T	missense_variant	Uncertain significance		8	183223	4.36626e-05	0	2	2	13157	0	0	0	27398	0	0	0	7480	0	0	5	13856	0	2	0	16006	0	0	1	81729	0	0	0	4522	0	0	0	19075	0
X	31792192	rs757394130	T	C	gnomAD Exomes	PASS	NA	p.Asn2476Ser	p.Asn2476Ser	c.7427A>G	missense_variant	Conflicting interpretations of pathogenicity		17	183247	9.2771e-05	0	6	0	13159	0	0	4	27401	0	1	0	7482	0	0	4	13855	0	2	3	16009	0	0	5	81745	0	2	0	4520	0	0	1	19076	0
X	31792222	rs764330616	A	G	gnomAD Exomes	PASS	NA	p.Met2466Thr	p.Met2466Thr	c.7397T>C	missense_variant	Benign/Likely benign		20	183193	0.000109174	0	9	0	13158	0	0	0	27382	0	0	0	7478	0	0	0	13853	0	0	0	15999	0	0	2	81736	0	1	1	4517	0	0	17	19070	0
X	31792233	rs746360525	T	C	gnomAD Exomes	PASS	NA	p.Pro2462Pro	p.Pro2462Pro	c.7386A>G	synonymous_variant	Likely benign		2	183177	1.09184e-05	0	0	0	13158	0	0	0	27378	0	0	0	7481	0	0	0	13854	0	0	0	15993	0	0	0	81730	0	0	0	4514	0	0	2	19069	0
X	31792243	rs1440011486	A	G	gnomAD Exomes	PASS	NA	p.Leu2459Pro	p.Leu2459Pro	c.7376T>C	missense_variant			1	183177	5.4592e-06	0	1	0	13158	0	0	0	27379	0	0	0	7480	0	0	0	13854	0	0	0	15989	0	0	0	81730	0	0	0	4516	0	0	1	19071	0
X	31792244	rs867040444	G	C	gnomAD Exomes	PASS	NA	p.Leu2459Val	p.Leu2459Val	c.7375C>G	missense_variant	Uncertain significance		2	183156	1.09197e-05	0	1	0	13158	0	0	0	27377	0	0	0	7481	0	0	0	13853	0	0	0	15982	0	0	0	81718	0	0	0	4517	0	0	2	19070	0
X	31792249	rs182761135	G	A	gnomAD Exomes	PASS	NA	p.Ser2457Phe	p.Ser2457Phe	c.7370C>T	missense_variant	Uncertain significance		3	183148	1.63802e-05	0	1	0	13158	0	0	0	27378	0	0	0	7478	0	0	3	13852	0	1	0	15984	0	0	0	81717	0	0	0	4515	0	0	0	19066	0
X	31792255	rs1416125216	G	A	gnomAD Exomes	PASS	NA	p.Ala2455Val	p.Ala2455Val	c.7364C>T	missense_variant			1	183102	5.46144e-06	0	0	1	13155	0	0	0	27374	0	0	0	7478	0	0	0	13854	0	0	0	15984	0	0	0	81684	0	0	0	4512	0	0	0	19061	0
X	31792260	rs780283825	T	C	gnomAD Exomes	PASS	NA	p.Glu2453Glu	p.Glu2453Glu	c.7359A>G	synonymous_variant	Conflicting interpretations of pathogenicity		6	183119	3.27656e-05	0	2	0	13158	0	0	0	27364	0	0	0	7479	0	0	0	13854	0	0	0	15986	0	0	5	81702	0	2	1	4514	0	0	0	19062	0
X	31792278	rs780354773	T	C	gnomAD Exomes,gnomAD Genomes	PASS	PASS	p.Gln2447Gln	p.Gln2447Gln	c.7341A>G	synonymous_variant	Likely benign		5	204709	2.44249e-05	0	2	0	18969	0	0	0	27957	0	0	0	7654	0	0	0	14843	0	0	0	18555	0	0	5	92383	0	2	0	5304	0	0	0	19044	0
X	31792281	rs768213981	T	C	gnomAD Exomes,gnomAD Genomes	PASS	PASS	p.Thr2446Thr	p.Thr2446Thr	c.7338A>G	synonymous_variant	Likely benign		3	204690	1.46563e-05	0	0	0	18978	0	0	0	27950	0	0	0	7651	0	0	0	14841	0	0	0	18558	0	0	3	92377	0	0	0	5301	0	0	0	19034	0
X	31792284	rs1329493987	C	T	gnomAD Exomes	PASS	NA	p.Val2445Val	p.Val2445Val	c.7335G>A	synonymous_variant	Likely benign		1	182881	5.46804e-06	0	1	0	13154	0	0	0	27330	0	0	0	7471	0	0	0	13839	0	0	0	15987	0	0	1	81568	0	1	0	4506	0	0	0	19026	0
X	31792287	rs1379402064	C	T	gnomAD Exomes	PASS	NA	p.Leu2444Leu	p.Leu2444Leu	c.7332G>A	synonymous_variant			2	182768	1.09428e-05	1	0	0	13151	0	0	0	27312	0	0	0	7466	0	0	0	13836	0	0	0	15984	0	0	0	81511	0	0	0	4502	0	0	2	19006	1
X	31792293	rs747695913	A	G	gnomAD Exomes	PASS	NA	p.Val2442Val	p.Val2442Val	c.7326T>C	synonymous_variant			1	182712	5.47309e-06	0	0	0	13150	0	0	0	27315	0	0	0	7457	0	0	0	13833	0	0	0	15989	0	0	1	81469	0	0	0	4505	0	0	0	18994	0
X	31792296	rs201919981	A	G	gnomAD Exomes,gnomAD Genomes	PASS	PASS	p.Thr2441Thr	p.Thr2441Thr	c.7323T>C	synonymous_variant	Conflicting interpretations of pathogenicity		17	203964	8.3348e-05	0	10	1	18951	0	0	0	27855	0	0	0	7606	0	0	0	14814	0	0	0	18528	0	0	16	92081	0	10	0	5288	0	0	0	18841	0
X	31792298	rs146817002	T	G	gnomAD Exomes,gnomAD Genomes	PASS	PASS	p.Thr2441Pro	p.Thr2441Pro	c.7321A>C	missense_variant	Conflicting interpretations of pathogenicity		7	203736	3.43582e-05	0	4	0	18901	0	0	7	27839	0	4	0	7598	0	0	0	14796	0	0	0	18512	0	0	0	91988	0	0	0	5278	0	0	0	18824	0
X	31792316	rs373230021	T	C	gnomAD Exomes,gnomAD Genomes	PASS	PASS	c.7310-7A>G		c.7310-7A>G	splice_region_variant	Conflicting interpretations of pathogenicity		55	197370	0.000278664	0	19	1	18737	0	0	0	26711	0	0	0	7280	0	0	0	14427	0	0	0	18423	0	0	53	89624	0	19	1	5124	0	0	0	17044	0
X	31792332	rs766275162	A	G	gnomAD Exomes	PASS	NA	c.7310-23T>C		c.7310-23T>C	intron_variant		lcr	1	166746	5.99715e-06	0	1	0	12209	0	0	0	25373	0	0	0	6919	0	0	0	12885	0	0	0	15452	0	0	0	73546	0	0	0	4152	0	0	1	16210	0
X	31792333	rs1239541348	A	G	gnomAD Exomes	PASS	NA	c.7310-24T>C		c.7310-24T>C	intron_variant		lcr	1	167204	5.98072e-06	0	0	0	12217	0	0	0	25465	0	0	0	6945	0	0	0	12922	0	0	0	15476	0	0	1	73727	0	0	0	4161	0	0	0	16291	0
X	31792335	rs1457955261	AAG	A	gnomAD Exomes	PASS	NA	c.7310-28_7310-27delCT		c.7310-28_7310-27delCT	intron_variant		lcr	1	167409	5.97339e-06	0	1	0	12219	0	0	1	25488	0	1	0	6951	0	0	0	12932	0	0	0	15487	0	0	0	73846	0	0	0	4166	0	0	0	16320	0
X	31792338	rs190225576	G	A	gnomAD Exomes	PASS	NA	c.7310-29C>T		c.7310-29C>T	intron_variant		lcr	8	156904	5.09866e-05	0	6	0	11515	0	0	0	24121	0	0	0	6625	0	0	0	12214	0	0	0	14954	0	0	1	68378	0	0	0	3902	0	0	7	15195	0
X	31792338	rs190225576	G	C	gnomAD Exomes,gnomAD Genomes	PASS	PASS	c.7310-29C>G		c.7310-29C>G	intron_variant	Benign	lcr	138	178075	0.000774954	0	34	118	17242	0	31	16	24724	0	2	0	6799	0	0	0	13209	0	0	0	17344	0	0	1	78902	0	0	3	4660	0	1	0	15195	0
X	31792338	rs190225576	GA	G	gnomAD Exomes	PASS	NA	c.7310-30delT		c.7310-30delT	intron_variant		lcr	1	156904	6.37332e-06	0	1	0	11515	0	0	0	24121	0	0	0	6625	0	0	0	12214	0	0	0	14954	0	0	0	68378	0	0	0	3902	0	0	1	15195	0
X	31792341	rs754085506	A	G	gnomAD Exomes	PASS	NA	c.7310-32T>C		c.7310-32T>C	intron_variant		lcr	4	155172	2.57778e-05	0	1	1	11308	0	0	0	24145	0	0	0	6604	0	0	0	12184	0	0	0	14844	0	0	3	67143	0	1	0	3904	0	0	0	15040	0
X	31792342	rs762038824	A	C	gnomAD Exomes	PASS	NA	c.7310-33T>G		c.7310-33T>G	intron_variant		lcr	1	155243	6.44151e-06	0	0	1	11311	0	0	0	24154	0	0	0	6609	0	0	0	12187	0	0	0	14854	0	0	0	67168	0	0	0	3903	0	0	0	15057	0
X	31792342	rs762038824	AAAG	A	gnomAD Exomes	PASS	NA	c.7310-36_7310-34delCTT		c.7310-36_7310-34delCTT	intron_variant		lcr	5	155243	3.22076e-05	0	1	0	11311	0	0	5	24154	0	1	0	6609	0	0	0	12187	0	0	0	14854	0	0	0	67168	0	0	0	3903	0	0	0	15057	0
X	31792345	rs72466586	G	A	gnomAD Exomes,gnomAD Genomes	PASS	PASS	c.7310-36C>T		c.7310-36C>T	intron_variant	Benign/Likely benign	lcr	2001	175011	0.0114336	11	554	21	16984	0	4	107	24411	0	18	105	6705	1	24	0	13013	0	0	410	17232	5	121	1220	77157	5	347	67	4631	0	10	71	14878	0
X	31792357	rs1173154861	A	C	gnomAD Exomes	PASS	NA	c.7310-48T>G		c.7310-48T>G	intron_variant		lcr	1	142435	7.02075e-06	0	0	0	10259	0	0	0	22735	0	0	0	6339	0	0	0	11292	0	0	0	13894	0	0	1	60258	0	0	0	3666	0	0	0	13992	0
X	31838024	rs183429765	C	T	gnomAD Genomes	NA	PASS	c.7309+68G>A		c.7309+68G>A	intron_variant			5	22067	0.000226583	0	3	0	5952	0	0	0	622	0	0	0	181	0	0	0	1006	0	0	0	2621	0	0	5	10872	0	3	0	813	0	0	0	0	0
X	31838040	rs1048469884	C	T	gnomAD Genomes	NA	PASS	c.7309+52G>A		c.7309+52G>A	intron_variant			3	22030	0.000136178	0	1	0	5923	0	0	0	624	0	0	0	179	0	0	0	999	0	0	0	2622	0	0	3	10869	0	1	0	814	0	0	0	0	0
X	31838042	rs1418728951	C	G	gnomAD Exomes	PASS	NA	c.7309+50G>C		c.7309+50G>C	intron_variant			1	178803	5.59275e-06	0	0	0	12968	0	0	0	27046	0	0	0	7363	0	0	0	13659	0	0	0	15877	0	0	1	79120	0	0	0	4447	0	0	0	18323	0
X	31838047	rs750458764	G	A	gnomAD Exomes	PASS	NA	c.7309+45C>T		c.7309+45C>T	intron_variant			1	179801	5.5617e-06	0	1	0	13014	0	0	0	27119	0	0	0	7397	0	0	0	13694	0	0	0	15903	0	0	0	79696	0	0	0	4464	0	0	1	18514	0
X	31838054	rs939896492	T	C	gnomAD Genomes	NA	PASS	c.7309+38A>G		c.7309+38A>G	intron_variant			1	22005	4.54442e-05	0	0	1	5919	0	0	0	626	0	0	0	180	0	0	0	1002	0	0	0	2624	0	0	0	10839	0	0	0	815	0	0	0	0	0
X	31838060	rs758858413	G	C	gnomAD Exomes	PASS	NA	c.7309+32C>G		c.7309+32C>G	intron_variant			4	182159	2.19588e-05	0	1	0	13114	0	0	0	27316	0	0	0	7450	0	0	0	13817	0	0	0	15971	0	0	4	81128	0	1	0	4507	0	0	0	18856	0
X	31838068	rs1402665856	G	T	gnomAD Exomes	PASS	NA	c.7309+24C>A		c.7309+24C>A	intron_variant			1	182777	5.47115e-06	0	1	0	13138	0	0	0	27374	0	0	0	7466	0	0	0	13856	0	0	0	15992	0	0	0	81478	0	0	0	4513	0	0	1	18960	0
X	31838083	rs780560105	T	C	gnomAD Exomes	PASS	NA	c.7309+9A>G		c.7309+9A>G	intron_variant	Likely benign		1	183195	5.45866e-06	0	1	0	13157	0	0	0	27398	0	0	0	7486	0	0	0	13860	0	0	0	16007	0	0	1	81736	0	1	0	4525	0	0	0	19026	0
X	31838084	rs751917131	A	G	gnomAD Exomes	PASS	NA	c.7309+8T>C		c.7309+8T>C	splice_region_variant	Likely benign		1	183222	5.45786e-06	0	0	0	13156	0	0	0	27397	0	0	0	7486	0	0	0	13859	0	0	0	16006	0	0	1	81760	0	0	0	4525	0	0	0	19033	0
X	31838093	rs755337883	G	C	gnomAD Exomes	PASS	NA	p.Ala2436Ala	p.Ala2436Ala	c.7308C>G	splice_region_variant			1	183329	5.45467e-06	0	0	0	13158	0	0	0	27415	0	0	0	7489	0	0	0	13861	0	0	0	16007	0	0	1	81818	0	0	0	4530	0	0	0	19051	0
X	31838097	rs780889764	C	A	gnomAD Exomes	PASS	NA	p.Gly2435Val	p.Gly2435Val	c.7304G>T	missense_variant			1	183371	5.45343e-06	0	0	0	13159	0	0	0	27413	0	0	0	7485	0	0	0	13860	0	0	0	16008	0	0	1	81858	0	0	0	4531	0	0	0	19057	0
X	31838100	rs747793896	A	G	gnomAD Exomes	PASS	NA	p.Ile2434Thr	p.Ile2434Thr	c.7301T>C	missense_variant	Uncertain significance		3	183404	1.63573e-05	0	1	0	13159	0	0	2	27414	0	1	0	7489	0	0	0	13861	0	0	0	16009	0	0	1	81877	0	0	0	4533	0	0	0	19062	0
X	31838101	rs895117941	T	G	gnomAD Exomes	PASS	NA	p.Ile2434Leu	p.Ile2434Leu	c.7300A>C	missense_variant			1	183400	5.45256e-06	0	0	0	13159	0	0	0	27416	0	0	0	7489	0	0	0	13860	0	0	0	16009	0	0	0	81875	0	0	0	4533	0	0	1	19059	0
X	31838114	rs769369569	A	T	gnomAD Exomes	PASS	NA	p.Pro2429Pro	p.Pro2429Pro	c.7287T>A	synonymous_variant			1	183466	5.4506e-06	0	1	0	13160	0	0	0	27421	0	0	0	7489	0	0	1	13861	0	1	0	16009	0	0	0	81925	0	0	0	4533	0	0	0	19068	0
X	31838118	rs777276620	G	T	gnomAD Exomes	PASS	NA	p.Ala2428Asp	p.Ala2428Asp	c.7283C>A	missense_variant			1	183472	5.45042e-06	0	1	0	13158	0	0	0	27421	0	0	0	7490	0	0	1	13861	0	1	0	16010	0	0	0	81925	0	0	0	4533	0	0	0	19074	0
X	31838128	rs1318139017	G	A	gnomAD Exomes	PASS	NA	p.Pro2425Ser	p.Pro2425Ser	c.7273C>T	missense_variant	Uncertain significance		1	183485	5.45004e-06	0	0	0	13160	0	0	0	27421	0	0	0	7490	0	0	0	13861	0	0	0	16011	0	0	1	81934	0	0	0	4533	0	0	0	19075	0
X	31838157	rs373749120	C	T	gnomAD Exomes,gnomAD Genomes	PASS	PASS	p.Arg2415His	p.Arg2415His	c.7244G>A	missense_variant	Benign/Likely benign		13	205382	6.32967e-05	0	6	8	19038	0	2	0	28036	0	0	0	7668	0	0	0	14852	0	0	1	18628	0	0	0	92739	0	0	1	5342	0	1	3	19079	0
X	31838158	rs139395045	G	A	gnomAD Exomes,gnomAD Genomes	PASS	PASS	p.Arg2415Cys	p.Arg2415Cys	c.7243C>T	missense_variant	Conflicting interpretations of pathogenicity		45	205345	0.000219143	0	10	33	19019	0	6	2	28037	0	0	0	7669	0	0	2	14842	0	1	0	18625	0	0	8	92738	0	3	0	5338	0	0	0	19077	0
X	31838165	rs149003002	C	T	gnomAD Exomes	PASS	NA	p.Ala2412Ala	p.Ala2412Ala	c.7236G>A	synonymous_variant	Conflicting interpretations of pathogenicity		2	183490	1.08998e-05	0	1	0	13161	0	0	0	27421	0	0	0	7490	0	0	0	13861	0	0	0	16011	0	0	1	81937	0	0	0	4533	0	0	1	19076	0
X	31838165	rs149003002	C	G	gnomAD Exomes	PASS	NA	p.Ala2412Ala	p.Ala2412Ala	c.7236G>C	synonymous_variant			1	183490	5.44989e-06	0	0	0	13161	0	0	0	27421	0	0	0	7490	0	0	0	13861	0	0	0	16011	0	0	1	81937	0	0	0	4533	0	0	0	19076	0
X	31838166	rs771992420	G	A	gnomAD Exomes	PASS	NA	p.Ala2412Val	p.Ala2412Val	c.7235C>T	missense_variant	Likely benign		4	183482	2.18005e-05	0	2	0	13161	0	0	3	27422	0	1	0	7490	0	0	0	13861	0	0	0	16009	0	0	0	81930	0	0	0	4533	0	0	1	19076	0
X	31838207	rs377404317	C	G	gnomAD Exomes,gnomAD Genomes	PASS	PASS	c.7201-7G>C		c.7201-7G>C	splice_region_variant	Likely benign		2	205348	9.73956e-06	0	1	2	19111	0	1	0	28018	0	0	0	7668	0	0	0	14852	0	0	0	18607	0	0	0	92730	0	0	0	5333	0	0	0	19029	0
X	31838209	rs746750318	GA	G	gnomAD Exomes	PASS	NA	c.7201-10delT		c.7201-10delT	intron_variant	Benign		4	183261	2.18268e-05	0	2	0	13155	0	0	0	27400	0	0	0	7483	0	0	0	13854	0	0	0	16007	0	0	0	81808	0	0	1	4527	0	0	3	19027	0
X	31838215	rs778184775	C	T	gnomAD Exomes	PASS	NA	c.7201-15G>A		c.7201-15G>A	intron_variant	Benign		24	183106	0.000131072	1	12	0	13147	0	0	0	27385	0	0	0	7476	0	0	0	13851	0	0	0	16000	0	0	0	81733	0	0	1	4527	0	0	23	18987	1
X	31838221	rs762143124	C	G	gnomAD Exomes	PASS	NA	c.7201-21G>C		c.7201-21G>C	intron_variant			2	182846	1.09382e-05	0	2	0	13133	0	0	0	27367	0	0	0	7474	0	0	0	13842	0	0	0	15993	0	0	0	81596	0	0	0	4517	0	0	2	18924	0
X	31838221	rs762143124	C	T	gnomAD Exomes	PASS	NA	c.7201-21G>A		c.7201-21G>A	intron_variant			2	182846	1.09382e-05	0	1	0	13133	0	0	0	27367	0	0	0	7474	0	0	2	13842	0	1	0	15993	0	0	0	81596	0	0	0	4517	0	0	0	18924	0
X	31838226	rs1388861935	C	G	gnomAD Exomes	PASS	NA	c.7201-26G>C		c.7201-26G>C	intron_variant			1	182323	5.48477e-06	0	1	0	13113	0	0	0	27317	0	0	0	7463	0	0	1	13821	0	1	0	15978	0	0	0	81325	0	0	0	4509	0	0	0	18797	0
X	31838229	rs1407364583	A	T	gnomAD Exomes	PASS	NA	c.7201-29T>A		c.7201-29T>A	intron_variant			1	181983	5.49502e-06	0	0	0	13095	0	0	1	27296	0	0	0	7450	0	0	0	13794	0	0	0	15971	0	0	0	81148	0	0	0	4503	0	0	0	18726	0
X	31838232	rs187367630	C	T	gnomAD Exomes,gnomAD Genomes	PASS	PASS	c.7201-32G>A		c.7201-32G>A	intron_variant	Likely benign		885	203307	0.00435302	10	188	13	18982	0	1	855	27839	10	182	0	7614	0	0	3	14765	0	1	0	18529	0	0	3	91648	0	0	11	5307	0	4	0	18623	0
X	31838233	rs1340395626	G	A	gnomAD Exomes	PASS	NA	c.7201-33C>T		c.7201-33C>T	intron_variant			2	181145	1.10409e-05	0	1	0	13062	0	0	1	27236	0	0	0	7434	0	0	0	13764	0	0	0	15937	0	0	0	80636	0	0	1	4488	0	1	0	18588	0
X	31838239	rs1398748784	C	T	gnomAD Exomes	PASS	NA	c.7201-39G>A		c.7201-39G>A	intron_variant			1	179830	5.56081e-06	0	0	0	13007	0	0	0	27142	0	0	0	7403	0	0	0	13696	0	0	0	15887	0	0	0	79831	0	0	0	4468	0	0	1	18396	0
X	31838243	rs750502109	T	A	gnomAD Exomes	PASS	NA	c.7201-43A>T		c.7201-43A>T	intron_variant			3	178019	1.68521e-05	0	2	0	12939	0	0	0	27021	0	0	0	7366	0	0	0	13615	0	0	0	15831	0	0	0	78733	0	0	0	4419	0	0	3	18095	0
X	31838243	rs750502109	T	C	gnomAD Exomes	PASS	NA	c.7201-43A>G		c.7201-43A>G	intron_variant			1	178019	5.61738e-06	0	1	0	12939	0	0	0	27021	0	0	0	7366	0	0	0	13615	0	0	0	15831	0	0	1	78733	0	1	0	4419	0	0	0	18095	0
X	31838246	rs757817192	A	G	gnomAD Exomes,gnomAD Genomes	PASS	PASS	c.7201-46T>C		c.7201-46T>C	intron_variant			6	199476	3.00788e-05	0	2	4	18852	0	2	2	27602	0	0	0	7529	0	0	0	14588	0	0	0	18395	0	0	0	89275	0	0	0	5221	0	0	0	18014	0
X	31838261	rs781325983	C	T	gnomAD Genomes	NA	PASS	c.7201-61G>A		c.7201-61G>A	intron_variant			21	22048	0.000952467	0	8	21	5918	0	8	0	617	0	0	0	180	0	0	0	1006	0	0	0	2596	0	0	0	10925	0	0	0	806	0	0	0	0	0
X	31838262	rs1235410016	A	G	gnomAD Genomes	NA	PASS	c.7201-62T>C		c.7201-62T>C	intron_variant			2	22092	9.05305e-05	0	0	0	5934	0	0	0	617	0	0	0	181	0	0	0	1009	0	0	0	2605	0	0	2	10937	0	0	0	809	0	0	0	0	0
X	31854765	rs1453618765	G	A	gnomAD Genomes	NA	PASS	c.7200+70C>T		c.7200+70C>T	intron_variant			1	22031	4.53906e-05	0	0	1	5922	0	0	0	622	0	0	0	181	0	0	0	1004	0	0	0	2618	0	0	0	10879	0	0	0	805	0	0	0	0	0
X	31854782	rs1379871	G	C	gnomAD Genomes	NA	PASS	c.7200+53C>G		c.7200+53C>G	intron_variant	Benign		8643	21655	0.399123	1152	3156	2721	5780	415	985	380	621	71	138	64	179	7	38	662	965	128	298	958	2614	137	270	3576	10698	366	1327	282	798	28	100	0	0	0
X	31854782	rs1379871	G	T	gnomAD Genomes	NA	PASS	c.7200+53C>A		c.7200+53C>A	intron_variant			4	21655	0.000184715	0	1	3	5780	0	0	0	621	0	0	0	179	0	0	1	965	0	1	0	2614	0	0	0	10698	0	0	0	798	0	0	0	0	0
X	31854784	rs72466588	A	T	gnomAD Exomes	PASS	NA	c.7200+51T>A		c.7200+51T>A	intron_variant			2	182440	1.09625e-05	0	0	0	13084	0	0	0	27377	0	0	2	7468	0	0	0	13839	0	0	0	15719	0	0	0	81411	0	0	0	4506	0	0	0	19036	0
X	31854786	rs1263249038	G	A	gnomAD Exomes	PASS	NA	c.7200+49C>T		c.7200+49C>T	intron_variant			2	182513	1.09581e-05	0	1	0	13070	0	0	0	27385	0	0	0	7473	0	0	0	13841	0	0	0	15728	0	0	2	81458	0	1	0	4507	0	0	0	19051	0
X	31854792	rs1358068238	C	A	gnomAD Exomes	PASS	NA	c.7200+43G>T		c.7200+43G>T	intron_variant			1	182743	5.47217e-06	0	0	0	13056	0	0	1	27398	0	0	0	7477	0	0	0	13850	0	0	0	15817	0	0	0	81576	0	0	0	4512	0	0	0	19057	0
X	31854794	rs755365217	C	T	gnomAD Exomes	PASS	NA	c.7200+41G>A		c.7200+41G>A	intron_variant			1	182805	5.47031e-06	0	1	0	13055	0	0	0	27405	0	0	0	7481	0	0	0	13850	0	0	0	15837	0	0	0	81605	0	0	0	4510	0	0	1	19062	0
X	31854795	rs200474603	A	AT	gnomAD Exomes,gnomAD Genomes	PASS	PASS	c.7200+39dupA		c.7200+39dupA	intron_variant			563	204994	0.00274642	6	146	509	19075	6	132	48	28037	0	11	0	7662	0	0	0	14857	0	0	0	18465	0	0	2	92510	0	1	2	5322	0	0	2	19066	0
X	31854797	rs781541227	T	G	gnomAD Exomes	PASS	NA	c.7200+38A>C		c.7200+38A>C	intron_variant			1	183000	5.46448e-06	0	0	0	13155	0	0	0	27413	0	0	1	7481	0	0	0	13852	0	0	0	15856	0	0	0	81661	0	0	0	4512	0	0	0	19070	0
X	31854800	rs1195847949	G	T	gnomAD Exomes	PASS	NA	c.7200+35C>A		c.7200+35C>A	intron_variant			1	183008	5.46424e-06	0	0	0	13154	0	0	1	27416	0	0	0	7482	0	0	0	13853	0	0	0	15851	0	0	0	81670	0	0	0	4512	0	0	0	19070	0
X	31854801	rs368758267	A	T	gnomAD Exomes,gnomAD Genomes	PASS	PASS	c.7200+34T>A		c.7200+34T>A	intron_variant			2	205050	9.75372e-06	0	1	0	19073	0	0	0	28034	0	0	0	7664	0	0	0	14859	0	0	0	18485	0	0	2	92542	0	1	0	5322	0	0	0	19071	0
X	31854807	rs1429141518	T	C	gnomAD Exomes	PASS	NA	c.7200+28A>G		c.7200+28A>G	intron_variant			6	183165	3.27573e-05	0	3	0	13159	0	0	4	27421	0	1	0	7486	0	0	0	13855	0	0	0	15914	0	0	1	81745	0	1	1	4513	0	1	0	19072	0
X	31854818	rs777362327	A	G	gnomAD Exomes	PASS	NA	c.7200+17T>C		c.7200+17T>C	intron_variant			1	183283	5.45604e-06	0	0	0	13159	0	0	0	27425	0	0	0	7486	0	0	0	13857	0	0	0	15945	0	0	1	81816	0	0	0	4521	0	0	0	19074	0
X	31854826	rs748786108	C	T	gnomAD Exomes	PASS	NA	c.7200+9G>A		c.7200+9G>A	intron_variant	Conflicting interpretations of pathogenicity		2	183300	1.09111e-05	0	1	0	13159	0	0	0	27426	0	0	0	7486	0	0	0	13858	0	0	0	15949	0	0	2	81827	0	1	0	4520	0	0	0	19075	0
X	31854848	rs1057519106	G	A	gnomAD Exomes,gnomAD Genomes	PASS	PASS	p.Thr2396Ile	p.Thr2396Ile	c.7187C>T	missense_variant	Conflicting interpretations of pathogenicity		7	205397	3.40803e-05	0	3	0	19103	0	0	0	28050	0	0	0	7668	0	0	0	14863	0	0	0	18584	0	0	7	92723	0	3	0	5330	0	0	0	19076	0
X	31854852	rs72466590	C	T	gnomAD Exomes,gnomAD Genomes	PASS	PASS	p.Ala2395Thr	p.Ala2395Thr	c.7183G>A	missense_variant	Conflicting interpretations of pathogenicity		179	205395	0.000871492	0	67	5	19115	0	2	16	28051	0	4	0	7664	0	0	0	14854	0	0	4	18577	0	2	150	92730	0	56	4	5330	0	3	0	19074	0
X	31854856	rs202090289	T	A	gnomAD Exomes	PASS	NA	p.Lys2393Asn	p.Lys2393Asn	c.7179A>T	missense_variant	Conflicting interpretations of pathogenicity		37	178456	0.000207334	0	24	0	12356	0	0	0	26888	0	0	0	7406	0	0	0	13522	0	0	0	15460	0	0	0	79384	0	0	0	4434	0	0	37	19006	0
X	31854856	rs202090289	T	G	gnomAD Exomes	PASS	NA	p.Lys2393Asn	p.Lys2393Asn	c.7179A>C	missense_variant			2746	178456	0.0153875	0	0	571	12356	0	0	245	26888	0	0	37	7406	0	0	157	13522	0	0	169	15460	0	0	1467	79384	0	0	75	4434	0	0	25	19006	0
X	31854860	rs1386330562	T	A	gnomAD Exomes	PASS	NA	p.Glu2392Val	p.Glu2392Val	c.7175A>T	missense_variant			1	183386	5.45298e-06	0	0	0	13161	0	0	0	27431	0	0	0	7486	0	0	0	13861	0	0	0	15972	0	0	1	81874	0	0	0	4524	0	0	0	19077	0
X	31854874	rs1403281123	C	T	gnomAD Genomes	NA	PASS	p.Gln2387Gln	p.Gln2387Gln	c.7161G>A	synonymous_variant			2	22077	9.0592e-05	0	0	0	5970	0	0	0	618	0	0	0	179	0	0	0	996	0	0	0	2610	0	0	2	10899	0	0	0	805	0	0	0	0	0
X	31854875	rs1245118828	T	G	gnomAD Exomes	PASS	NA	p.Gln2387Pro	p.Gln2387Pro	c.7160A>C	missense_variant			1	183393	5.45277e-06	0	0	0	13161	0	0	0	27431	0	0	0	7488	0	0	0	13861	0	0	0	15978	0	0	1	81873	0	0	0	4525	0	0	0	19076	0
X	31854884	rs185706283	G	T	gnomAD Exomes,gnomAD Genomes	PASS	PASS	p.Ser2384Tyr	p.Ser2384Tyr	c.7151C>A	missense_variant	Benign/Likely benign		79	205425	0.000384569	1	25	0	19111	0	0	0	28051	0	0	0	7667	0	0	69	14861	1	23	0	18575	0	0	0	92753	0	0	2	5329	0	0	8	19078	0
X	31854885	rs1351313240	A	G	gnomAD Exomes	PASS	NA	p.Ser2384Pro	p.Ser2384Pro	c.7150T>C	missense_variant	Uncertain significance		1	183393	5.45277e-06	0	0	1	13161	0	0	0	27430	0	0	0	7488	0	0	0	13861	0	0	0	15972	0	0	0	81876	0	0	0	4527	0	0	0	19078	0
X	31854887	rs763001729	A	G	gnomAD Exomes	PASS	NA	p.Leu2383Ser	p.Leu2383Ser	c.7148T>C	missense_variant			1	183391	5.45283e-06	0	1	0	13161	0	0	0	27431	0	0	0	7488	0	0	0	13861	0	0	0	15967	0	0	0	81878	0	0	0	4527	0	0	1	19078	0
X	31854901	rs1286570852	A	G	gnomAD Exomes	PASS	NA	p.Asp2378Asp	p.Asp2378Asp	c.7134T>C	synonymous_variant	Likely benign		1	183359	5.45378e-06	0	1	0	13161	0	0	0	27431	0	0	0	7488	0	0	0	13861	0	0	0	15961	0	0	1	81853	0	1	0	4526	0	0	0	19078	0
X	31854903	rs1482902676	C	T	gnomAD Exomes	PASS	NA	p.Asp2378Asn	p.Asp2378Asn	c.7132G>A	missense_variant	Uncertain significance		1	183350	5.45405e-06	0	1	0	13161	0	0	0	27431	0	0	1	7486	0	1	0	13861	0	0	0	15955	0	0	0	81853	0	0	0	4526	0	0	0	19077	0
X	31854904	rs917627111	C	T	gnomAD Exomes,gnomAD Genomes	PASS	PASS	p.Pro2377Pro	p.Pro2377Pro	c.7131G>A	synonymous_variant	Likely benign		3	205350	1.46092e-05	0	0	1	19062	0	0	0	28050	0	0	0	7667	0	0	0	14860	0	0	0	18565	0	0	2	92733	0	0	0	5336	0	0	0	19077	0
X	31854905	rs201262489	G	A	gnomAD Exomes	PASS	NA	p.Pro2377Leu	p.Pro2377Leu	c.7130C>T	missense_variant	Conflicting interpretations of pathogenicity		11	183331	6.00008e-05	0	5	0	13161	0	0	0	27431	0	0	1	7486	0	0	0	13861	0	0	2	15948	0	0	1	81841	0	0	0	4526	0	0	7	19077	0
X	31854908	rs774228400	T	A	gnomAD Exomes,gnomAD Genomes	PASS	PASS	p.Gln2376Leu	p.Gln2376Leu	c.7127A>T	missense_variant	Likely benign		5	205402	2.43425e-05	0	2	0	19085	0	0	0	28050	0	0	0	7667	0	0	0	14861	0	0	1	18569	0	0	4	92758	0	2	0	5335	0	0	0	19077	0
X	31854911	rs760048714	T	A	gnomAD Exomes	PASS	NA	p.Lys2375Ile	p.Lys2375Ile	c.7124A>T	missense_variant	Uncertain significance		1	183338	5.45441e-06	0	0	0	13159	0	0	0	27431	0	0	0	7486	0	0	0	13860	0	0	0	15952	0	0	1	81847	0	0	0	4526	0	0	0	19077	0
X	31854923	rs767961100	G	T	gnomAD Exomes	PASS	NA	p.Ala2371Glu	p.Ala2371Glu	c.7112C>A	missense_variant	Uncertain significance		1	183253	5.45694e-06	0	1	0	13159	0	0	0	27431	0	0	0	7487	0	0	0	13860	0	0	0	15899	0	0	1	81814	0	1	0	4526	0	0	0	19077	0
X	31854932	rs1438156593	G	A	gnomAD Exomes	PASS	NA	p.Thr2368Ile	p.Thr2368Ile	c.7103C>T	missense_variant			1	183177	5.4592e-06	0	1	0	13158	0	0	0	27427	0	0	0	7484	0	0	0	13858	0	0	0	15848	0	0	1	81801	0	1	0	4525	0	0	0	19076	0
X	31854946	rs1160857866	A	G	gnomAD Exomes	PASS	NA	c.7099-10T>C		c.7099-10T>C	intron_variant			1	183037	5.46338e-06	0	0	0	13158	0	0	0	27425	0	0	0	7484	0	0	0	13859	0	0	0	15758	0	0	1	81757	0	0	0	4520	0	0	0	19076	0
X	31854956	rs72466591	T	C	gnomAD Exomes	PASS	NA	c.7099-20A>G		c.7099-20A>G	intron_variant	Likely benign		1	182774	5.47124e-06	0	0	1	13153	0	0	0	27410	0	0	0	7480	0	0	0	13855	0	0	0	15614	0	0	0	81683	0	0	0	4510	0	0	0	19069	0
X	31854981	rs753089376	C	G	gnomAD Exomes	PASS	NA	c.7099-45G>C		c.7099-45G>C	intron_variant			1	180638	5.53593e-06	0	1	0	13044	0	0	0	27321	0	0	0	7449	0	0	0	13758	0	0	0	14806	0	0	0	80837	0	0	0	4463	0	0	1	18960	0
X	31854983	rs756436074	A	G	gnomAD Exomes	PASS	NA	c.7099-47T>C		c.7099-47T>C	intron_variant			1	180532	5.53918e-06	0	0	0	13026	0	0	0	27321	0	0	0	7452	0	0	0	13753	0	0	0	14785	0	0	1	80761	0	0	0	4464	0	0	0	18970	0
X	31854987	rs763700101	A	C	gnomAD Exomes	PASS	NA	c.7099-51T>G		c.7099-51T>G	intron_variant			1	179145	5.58207e-06	0	1	1	12930	0	1	0	27273	0	0	0	7436	0	0	0	13677	0	0	0	14513	0	0	0	79987	0	0	0	4433	0	0	0	18896	0
X	31854988	rs1403812480	A	C	gnomAD Exomes	PASS	NA	c.7099-52T>G		c.7099-52T>G	intron_variant			1	179155	5.58176e-06	0	0	0	12935	0	0	1	27273	0	0	0	7434	0	0	0	13680	0	0	0	14499	0	0	0	80002	0	0	0	4432	0	0	0	18900	0
X	31855008	rs769370661	C	A	gnomAD Genomes	NA	PASS	c.7099-72G>T		c.7099-72G>T	intron_variant			3	21841	0.000137356	0	1	0	5874	0	0	0	611	0	0	0	177	0	0	0	992	0	0	0	2563	0	0	3	10826	0	1	0	798	0	0	0	0	0
X	31855011	rs1256955446	TG	T	gnomAD Genomes	NA	PASS	c.7099-76delC		c.7099-76delC	intron_variant			1	21904	4.56538e-05	0	1	1	5893	0	1	0	610	0	0	0	178	0	0	0	999	0	0	0	2571	0	0	0	10852	0	0	0	801	0	0	0	0	0
X	31893234	rs1185241811	A	C	gnomAD Genomes	NA	PASS	c.7098+71T>G		c.7098+71T>G	intron_variant			1	22042	4.53679e-05	0	0	0	5953	0	0	1	614	0	0	0	182	0	0	0	1007	0	0	0	2596	0	0	0	10891	0	0	0	799	0	0	0	0	0
X	31893253	rs186199095	T	C	gnomAD Genomes	NA	PASS	c.7098+52A>G		c.7098+52A>G	intron_variant			48	22023	0.00217954	0	14	48	5951	0	14	0	618	0	0	0	181	0	0	0	1005	0	0	0	2596	0	0	0	10874	0	0	0	798	0	0	0	0	0
X	31893255	rs753511913	G	A	gnomAD Exomes	PASS	NA	c.7098+50C>T		c.7098+50C>T	intron_variant			1	121390	8.23791e-06	0	0	0	9374	0	0	0	18765	0	0	0	5716	0	0	0	9890	0	0	0	12772	0	0	1	49631	0	0	0	3229	0	0	0	12013	0
X	31893256	rs191052962	C	A	gnomAD Exomes,gnomAD Genomes	PASS	PASS	c.7098+49G>T		c.7098+49G>T	intron_variant	Likely benign		139	144942	0.000959004	1	38	0	15423	0	0	0	19722	0	0	0	5962	0	0	134	11036	1	36	0	15464	0	0	0	61069	0	0	5	4076	0	2	0	12190	0
X	31893280	rs1311507597	A	G	gnomAD Exomes	PASS	NA	c.7098+25T>C		c.7098+25T>C	intron_variant			1	148363	6.74022e-06	0	1	0	11468	0	0	0	22418	0	0	0	6328	0	0	0	12061	0	0	0	14458	0	0	0	63848	0	0	0	3762	0	0	1	14020	0
X	31893284	rs947053289	T	G	gnomAD Exomes,gnomAD Genomes	PASS	PASS	c.7098+21A>C		c.7098+21A>C	intron_variant			2	174000	1.14943e-05	0	0	2	17637	0	0	0	23509	0	0	0	6620	0	0	0	13280	0	0	0	17227	0	0	0	76810	0	0	0	4625	0	0	0	14292	0
X	31893289	rs745324630	G	C	gnomAD Exomes	PASS	NA	c.7098+16C>G		c.7098+16C>G	intron_variant			1	155964	6.41174e-06	0	0	1	11964	0	0	0	23447	0	0	0	6564	0	0	0	12506	0	0	0	14860	0	0	0	68102	0	0	0	3936	0	0	0	14585	0
X	31893296	rs371632583	G	T	gnomAD Exomes,gnomAD Genomes	PASS	PASS	c.7098+9C>A		c.7098+9C>A	intron_variant	Likely benign		3	184699	1.62426e-05	0	0	2	18200	0	0	1	25271	0	0	0	7013	0	0	0	13899	0	0	0	17760	0	0	0	82278	0	0	0	4872	0	0	0	15406	0
X	31893296	rs371632583	G	A	gnomAD Exomes	PASS	NA	c.7098+9C>T		c.7098+9C>T	intron_variant	Likely benign		1	162711	6.14587e-06	0	0	1	12262	0	0	0	24662	0	0	0	6832	0	0	0	12903	0	0	0	15187	0	0	0	71384	0	0	0	4075	0	0	0	15406	0
X	31893301	rs758443716	C	T	gnomAD Exomes	PASS	NA	c.7098+4G>A		c.7098+4G>A	splice_region_variant			3	165681	1.81071e-05	0	3	0	12392	0	0	0	25119	0	0	0	6951	0	0	0	13050	0	0	0	15336	0	0	0	72899	0	0	0	4128	0	0	3	15806	0
X	31893306	rs1180877753	T	C	gnomAD Exomes	PASS	NA	p.Lys2366Arg	p.Lys2366Arg	c.7097A>G	missense_variant		mnv	1	168859	5.9221e-06	0	0	0	12566	0	0	1	25485	0	0	0	7065	0	0	0	13262	0	0	0	15490	0	0	0	74594	0	0	0	4204	0	0	0	16193	0
X	31893307	rs1800275	T	G	gnomAD Exomes,gnomAD Genomes	PASS	PASS	p.Lys2366Gln	p.Lys2366Gln	c.7096A>C	missense_variant	Benign	mnv	43564	189382	0.230032	4971	12352	3076	18439	199	729	13243	25713	2955	2554	1363	7244	88	423	1403	14191	44	364	3466	17979	230	1108	17752	84615	1291	5663	1027	4965	87	286	2234	16236	77
X	31893310	rs746851176	C	T	gnomAD Exomes	PASS	NA	p.Val2365Ile	p.Val2365Ile	c.7093G>A	missense_variant	Uncertain significance		4	170591	2.34479e-05	0	2	0	12615	0	0	1	25752	0	1	0	7150	0	0	1	13347	0	1	0	15544	0	0	1	75328	0	0	1	4251	0	0	0	16604	0
X	31893311	rs768559703	G	A	gnomAD Exomes	PASS	NA	p.Asp2364Asp	p.Asp2364Asp	c.7092C>T	synonymous_variant	Likely benign		4	170945	2.33993e-05	0	1	0	12639	0	0	0	25835	0	0	0	7162	0	0	0	13364	0	0	0	15548	0	0	0	75468	0	0	0	4253	0	0	4	16676	0
X	31893313	rs773374045	C	T	gnomAD Exomes	PASS	NA	p.Asp2364Asn	p.Asp2364Asn	c.7090G>A	missense_variant	Uncertain significance		1	171843	5.81927e-06	0	1	0	12681	0	0	1	25957	0	1	0	7188	0	0	0	13397	0	0	0	15595	0	0	0	75924	0	0	0	4281	0	0	0	16820	0
X	31893313	rs773374045	C	G	gnomAD Exomes	PASS	NA	p.Asp2364His	p.Asp2364His	c.7090G>C	missense_variant			1	171843	5.81927e-06	0	1	0	12681	0	0	0	25957	0	0	0	7188	0	0	0	13397	0	0	0	15595	0	0	1	75924	0	1	0	4281	0	0	0	16820	0
X	31893314	rs770999942	A	C	gnomAD Exomes	PASS	NA	p.Phe2363Leu	p.Phe2363Leu	c.7089T>G	missense_variant			2	172229	1.16124e-05	0	0	0	12697	0	0	2	25991	0	0	0	7203	0	0	0	13438	0	0	0	15609	0	0	0	76155	0	0	0	4285	0	0	0	16851	0
X	31893318	rs141151675	G	T	gnomAD Exomes,gnomAD Genomes	PASS	PASS	p.Pro2362Gln	p.Pro2362Gln	c.7085C>A	missense_variant	Conflicting interpretations of pathogenicity		22	194198	0.000113286	0	11	0	18599	0	0	0	26584	0	0	0	7375	0	0	0	14410	0	0	2	18199	0	2	17	87100	0	7	3	5090	0	2	0	16841	0
X	31893320	rs1397611369	T	G	gnomAD Exomes	PASS	NA	p.Gly2361Gly	p.Gly2361Gly	c.7083A>C	synonymous_variant	Likely benign		2	173280	1.1542e-05	0	0	0	12737	0	0	2	26151	0	0	0	7232	0	0	0	13485	0	0	0	15644	0	0	0	76673	0	0	0	4311	0	0	0	17047	0
X	31893338	rs759570455	G	T	gnomAD Exomes	PASS	NA	p.Asn2355Lys	p.Asn2355Lys	c.7065C>A	missense_variant	Uncertain significance		1	175718	5.69094e-06	0	1	0	12848	0	0	0	26507	0	0	0	7286	0	0	0	13578	0	0	0	15750	0	0	1	77988	0	1	0	4343	0	0	0	17418	0
X	31893351	rs374862112	A	C	gnomAD Exomes	PASS	NA	p.Leu2351Trp	p.Leu2351Trp	c.7052T>G	missense_variant			1	176325	5.67135e-06	0	0	1	12897	0	0	0	26609	0	0	0	7303	0	0	0	13609	0	0	0	15764	0	0	0	78309	0	0	0	4357	0	0	0	17477	0
X	31893352	rs367747168	A	G	gnomAD Exomes,gnomAD Genomes	PASS	PASS	p.Leu2351Leu	p.Leu2351Leu	c.7051T>C	synonymous_variant	Conflicting interpretations of pathogenicity		9	197899	4.54777e-05	0	3	3	18740	0	2	1	27185	0	0	0	7490	0	0	0	14584	0	0	0	18315	0	0	5	88994	0	1	0	5148	0	0	0	17443	0
X	31893360	rs764512011	C	G	gnomAD Exomes	PASS	NA	p.Arg2348Thr	p.Arg2348Thr	c.7043G>C	missense_variant			1	176834	5.65502e-06	0	0	0	12897	0	0	0	26774	0	0	0	7342	0	0	0	13641	0	0	0	15750	0	0	0	78398	0	0	0	4382	0	0	1	17650	0
X	31893366	rs1257560887	G	A	gnomAD Exomes	PASS	NA	p.Pro2346Leu	p.Pro2346Leu	c.7037C>T	missense_variant			1	177212	5.64296e-06	0	0	0	12910	0	0	0	26871	0	0	0	7354	0	0	0	13640	0	0	0	15765	0	0	1	78459	0	0	0	4381	0	0	0	17832	0
X	31893367	rs1316260598	G	A	gnomAD Exomes	PASS	NA	p.Pro2346Ser	p.Pro2346Ser	c.7036C>T	missense_variant			1	177302	5.64009e-06	0	1	0	12911	0	0	0	26898	0	0	0	7358	0	0	0	13643	0	0	0	15750	0	0	0	78497	0	0	0	4379	0	0	1	17866	0
X	31893368	rs756961003	A	G	gnomAD Exomes	PASS	NA	p.Ser2345Ser	p.Ser2345Ser	c.7035T>C	synonymous_variant	Likely benign		2	176919	1.13046e-05	0	1	0	12899	0	0	0	26858	0	0	0	7347	0	0	1	13633	0	0	0	15749	0	0	0	78285	0	0	0	4377	0	0	1	17771	0
X	31893377	rs764759680	C	T	gnomAD Exomes	PASS	NA	p.Leu2342Leu	p.Leu2342Leu	c.7026G>A	synonymous_variant			1	177371	5.6379e-06	0	1	0	12918	0	0	1	26934	0	1	0	7353	0	0	0	13640	0	0	0	15742	0	0	0	78479	0	0	0	4394	0	0	0	17911	0
X	31893379	rs749996618	G	A	gnomAD Exomes,gnomAD Genomes	PASS	PASS	p.Leu2342Leu	p.Leu2342Leu	c.7024C>T	synonymous_variant	Likely benign		3	199003	1.50751e-05	0	0	3	18781	0	0	0	27500	0	0	0	7531	0	0	0	14621	0	0	0	18304	0	0	0	89202	0	0	0	5190	0	0	0	17874	0
X	31893385	rs1189846429	G	T	gnomAD Exomes	PASS	NA	p.Leu2340Met	p.Leu2340Met	c.7018C>A	missense_variant	Uncertain significance		1	177453	5.63529e-06	0	0	0	12935	0	0	0	26901	0	0	0	7361	0	0	0	13637	0	0	0	15746	0	0	1	78601	0	0	0	4389	0	0	0	17883	0
X	31893387	rs398124041	T	C	gnomAD Exomes	PASS	NA	p.His2339Arg	p.His2339Arg	c.7016A>G	missense_variant	Conflicting interpretations of pathogenicity		3	177535	1.68981e-05	0	0	0	12939	0	0	0	26939	0	0	0	7362	0	0	0	13644	0	0	0	15757	0	0	2	78603	0	0	1	4399	0	0	0	17892	0
X	31893390	rs780199119	T	C	gnomAD Exomes	PASS	NA	p.Asn2338Ser	p.Asn2338Ser	c.7013A>G	missense_variant			1	177785	5.62477e-06	0	0	0	12935	0	0	0	26951	0	0	0	7366	0	0	1	13656	0	0	0	15773	0	0	0	78757	0	0	0	4403	0	0	0	17944	0
X	31893395	rs1352231346	C	T	gnomAD Exomes	PASS	NA	p.Gln2336Gln	p.Gln2336Gln	c.7008G>A	synonymous_variant	Likely benign		1	177935	5.62003e-06	0	0	0	12946	0	0	0	26956	0	0	0	7371	0	0	0	13645	0	0	0	15777	0	0	0	78850	0	0	1	4411	0	0	0	17979	0
X	31893400	rs746939168	C	T	gnomAD Exomes	PASS	NA	p.Glu2335Lys	p.Glu2335Lys	c.7003G>A	missense_variant	Conflicting interpretations of pathogenicity		3	177627	1.68893e-05	0	1	0	12933	0	0	0	26984	0	0	0	7374	0	0	0	13603	0	0	0	15760	0	0	3	78576	0	1	0	4408	0	0	0	17989	0
X	31893403	rs1420885213	C	T	gnomAD Exomes	PASS	NA	p.Glu2334Lys	p.Glu2334Lys	c.7000G>A	missense_variant			1	177972	5.61886e-06	0	0	0	12941	0	0	1	27002	0	0	0	7381	0	0	0	13617	0	0	0	15774	0	0	0	78806	0	0	0	4407	0	0	0	18044	0
X	31893414	rs1466856246	A	G	gnomAD Exomes	PASS	NA	p.Leu2330Pro	p.Leu2330Pro	c.6989T>C	missense_variant			1	178811	5.5925e-06	0	0	0	12964	0	0	1	27072	0	0	0	7394	0	0	0	13657	0	0	0	15833	0	0	0	79184	0	0	0	4435	0	0	0	18272	0
X	31893421	rs754896795	T	C	gnomAD Exomes	PASS	NA	p.Lys2328Glu	p.Lys2328Glu	c.6982A>G	missense_variant	Uncertain significance		2	179398	1.11484e-05	0	1	2	12999	0	1	0	27113	0	0	0	7412	0	0	0	13685	0	0	0	15855	0	0	0	79524	0	0	0	4442	0	0	0	18368	0
X	31893425	rs1348956492	A	C	gnomAD Exomes	PASS	NA	p.Leu2326Leu	p.Leu2326Leu	c.6978T>G	synonymous_variant			1	179342	5.57594e-06	0	0	0	13003	0	0	0	27100	0	0	0	7404	0	0	0	13680	0	0	0	15842	0	0	1	79523	0	0	0	4444	0	0	0	18346	0
X	31893430	rs781054741	G	T	gnomAD Exomes	PASS	NA	p.Gln2325Lys	p.Gln2325Lys	c.6973C>A	missense_variant	Uncertain significance		2	179486	1.11429e-05	0	1	0	13006	0	0	0	27120	0	0	0	7411	0	0	0	13682	0	0	0	15851	0	0	2	79543	0	1	0	4449	0	0	0	18424	0
X	31893435	rs747847667	A	T	gnomAD Exomes	PASS	NA	p.Leu2323His	p.Leu2323His	c.6968T>A	missense_variant			1	179585	5.56839e-06	0	0	0	12999	0	0	0	27131	0	0	0	7409	0	0	0	13693	0	0	0	15861	0	0	1	79616	0	0	0	4455	0	0	0	18421	0
X	31893435	rs747847667	A	G	gnomAD Exomes	PASS	NA	p.Leu2323Pro	p.Leu2323Pro	c.6968T>C	missense_variant	Uncertain significance		1	179585	5.56839e-06	0	0	1	12999	0	0	0	27131	0	0	0	7409	0	0	0	13693	0	0	0	15861	0	0	0	79616	0	0	0	4455	0	0	0	18421	0
X	31893439	rs1346047865	C	G	gnomAD Exomes	PASS	NA	p.Asp2322His	p.Asp2322His	c.6964G>C	missense_variant			1	179361	5.57535e-06	0	0	0	12998	0	0	0	27123	0	0	0	7415	0	0	1	13672	0	0	0	15859	0	0	0	79454	0	0	0	4452	0	0	0	18388	0
X	31893440	rs1465907696	T	G	gnomAD Genomes	NA	PASS	p.Lys2321Asn	p.Lys2321Asn	c.6963A>C	missense_variant	Uncertain significance		1	21961	4.55353e-05	0	1	0	5944	0	0	0	613	0	0	0	178	0	0	0	1004	0	0	0	2567	0	0	1	10853	0	1	0	802	0	0	0	0	0
X	31893450	rs771215006	G	A	gnomAD Exomes,gnomAD Genomes	PASS	PASS	p.Ala2318Val	p.Ala2318Val	c.6953C>T	missense_variant	Conflicting interpretations of pathogenicity		11	200437	5.48801e-05	0	5	1	18855	0	1	0	27688	0	0	0	7586	0	0	0	14626	0	0	0	18377	0	0	10	89817	0	4	0	5231	0	0	0	18257	0
X	31893463	rs774402332	C	T	gnomAD Exomes	PASS	NA	p.Gly2314Arg	p.Gly2314Arg	c.6940G>A	missense_variant			3	177388	1.69121e-05	0	0	0	12882	0	0	0	27006	0	0	0	7383	0	0	0	13548	0	0	0	15772	0	0	3	78268	0	0	0	4414	0	0	0	18115	0
X	31893475	rs1338600297	G	T	gnomAD Exomes	PASS	NA	p.Pro2310Thr	p.Pro2310Thr	c.6928C>A	missense_variant			1	175862	5.68628e-06	0	0	1	12821	0	0	0	26879	0	0	0	7364	0	0	0	13480	0	0	0	15707	0	0	0	77272	0	0	0	4374	0	0	0	17965	0
X	31893482	rs756907565	T	C	gnomAD Exomes	PASS	NA	p.Arg2307Arg	p.Arg2307Arg	c.6921A>G	synonymous_variant	Likely benign		1	173391	5.76731e-06	0	0	0	12696	0	0	0	26532	0	0	0	7296	0	0	1	13352	0	0	0	15629	0	0	0	76110	0	0	0	4323	0	0	0	17453	0
X	31893485	rs1273901834	G	A	gnomAD Exomes	PASS	NA	p.Ser2306Ser	p.Ser2306Ser	c.6918C>T	synonymous_variant			1	173123	5.77624e-06	0	1	0	12633	0	0	0	26646	0	0	0	7319	0	0	1	13335	0	1	0	15599	0	0	0	75734	0	0	0	4311	0	0	0	17546	0
X	31893486	rs772121758	G	C	gnomAD Exomes	PASS	NA	p.Ser2306Cys	p.Ser2306Cys	c.6917C>G	missense_variant			1	172221	5.80649e-06	0	0	0	12577	0	0	1	26575	0	0	0	7310	0	0	0	13304	0	0	0	15560	0	0	0	75136	0	0	0	4306	0	0	0	17453	0
X	31893493	rs371319031	G	A	gnomAD Exomes	PASS	NA	c.6913-3C>T		c.6913-3C>T	splice_region_variant			1	168815	5.92364e-06	0	0	0	12365	0	0	0	26273	0	0	0	7238	0	0	0	13118	0	0	0	15363	0	0	0	73110	0	0	0	4249	0	0	1	17099	0
X	31893493	rs371319031	G	T	gnomAD Exomes	PASS	NA	c.6913-3C>A		c.6913-3C>A	splice_region_variant	Uncertain significance		3	168815	1.77709e-05	0	0	3	12365	0	0	0	26273	0	0	0	7238	0	0	0	13118	0	0	0	15363	0	0	0	73110	0	0	0	4249	0	0	0	17099	0
X	31893499	rs768998849	A	C	gnomAD Exomes	PASS	NA	c.6913-9T>G		c.6913-9T>G	intron_variant	Likely benign		1	163631	6.11131e-06	0	0	0	11978	0	0	1	25774	0	0	0	7126	0	0	0	12812	0	0	0	15117	0	0	0	70363	0	0	0	4133	0	0	0	16328	0
X	31893501	rs1490646759	A	T	gnomAD Exomes	PASS	NA	c.6913-11T>A		c.6913-11T>A	intron_variant			1	160082	6.2468e-06	0	1	0	11699	0	0	0	25450	0	0	0	7079	0	0	1	12559	0	1	0	14911	0	0	0	68290	0	0	0	4064	0	0	0	16030	0
X	31893504	rs777088003	A	G	gnomAD Exomes	PASS	NA	c.6913-14T>C		c.6913-14T>C	intron_variant	Likely benign		1	158057	6.32683e-06	0	0	0	11577	0	0	0	25208	0	0	0	7023	0	0	1	12415	0	0	0	14808	0	0	0	67241	0	0	0	4016	0	0	0	15769	0
X	31893508	rs762054940	T	G	gnomAD Exomes	PASS	NA	c.6913-18A>C		c.6913-18A>C	intron_variant			1	154379	6.47756e-06	0	0	0	11351	0	0	0	24816	0	0	0	6955	0	0	0	12140	0	0	0	14587	0	0	0	65212	0	0	0	3929	0	0	1	15389	0
X	31893516	rs1431957281	G	C	gnomAD Genomes	NA	PASS	c.6913-26C>G		c.6913-26C>G	intron_variant			1	21806	4.58589e-05	0	0	0	5914	0	0	0	603	0	0	0	178	0	0	0	989	0	0	0	2518	0	0	1	10800	0	0	0	804	0	0	0	0	0
X	31893534	rs750088682	C	T	gnomAD Exomes	PASS	NA	c.6913-44G>A		c.6913-44G>A	intron_variant			3	129665	2.31365e-05	0	1	0	9258	0	0	0	21526	0	0	0	6435	0	0	0	10071	0	0	0	13029	0	0	0	52558	0	0	0	3489	0	0	3	13299	0
X	31893554	rs961414966	A	T	gnomAD Genomes	NA	PASS	c.6913-64T>A		c.6913-64T>A	intron_variant			3	22049	0.000136061	0	1	0	6003	0	0	0	611	0	0	0	180	0	0	0	999	0	0	0	2550	0	0	3	10898	0	1	0	808	0	0	0	0	0
X	31947643	rs901123193	A	G	gnomAD Genomes	NA	PASS	c.6912+70T>C		c.6912+70T>C	intron_variant			2	21972	9.10249e-05	0	0	0	5868	0	0	1	623	0	0	0	182	0	0	0	1010	0	0	0	2622	0	0	1	10862	0	0	0	805	0	0	0	0	0
X	31947673	rs765992560	C	T	gnomAD Exomes	PASS	NA	c.6912+40G>A		c.6912+40G>A	intron_variant			1	180980	5.52547e-06	0	1	0	13149	0	0	0	27419	0	0	0	7476	0	0	0	13848	0	0	0	14294	0	0	1	81220	0	1	0	4507	0	0	0	19067	0
X	31947689	rs751055949	C	T	gnomAD Exomes	PASS	NA	c.6912+24G>A		c.6912+24G>A	intron_variant			7	181941	3.8474e-05	0	3	0	13154	0	0	0	27425	0	0	0	7480	0	0	0	13853	0	0	0	14971	0	0	3	81475	0	2	0	4510	0	0	4	19073	0
X	31947690	rs375794986	G	T	gnomAD Exomes	PASS	NA	c.6912+23C>A		c.6912+23C>A	intron_variant			1	182027	5.49369e-06	0	0	0	13155	0	0	0	27424	0	0	0	7481	0	0	0	13853	0	0	0	15023	0	0	1	81505	0	0	0	4511	0	0	0	19075	0
X	31947690	rs375794986	G	A	gnomAD Exomes,gnomAD Genomes	PASS	PASS	c.6912+23C>T		c.6912+23C>T	intron_variant			7	203960	3.43205e-05	0	2	4	19011	0	1	0	28042	0	0	0	7662	0	0	1	14848	0	0	0	17644	0	0	2	92361	0	1	0	5317	0	0	0	19075	0
X	31947694	rs1378603323	G	A	gnomAD Genomes	NA	PASS	c.6912+19C>T		c.6912+19C>T	intron_variant	Likely benign		1	21985	4.54856e-05	0	0	0	5885	0	0	0	619	0	0	0	181	0	0	0	999	0	0	0	2627	0	0	1	10866	0	0	0	808	0	0	0	0	0
X	31947698	rs752575662	T	C	gnomAD Exomes,gnomAD Genomes	PASS	PASS	c.6912+15A>G		c.6912+15A>G	intron_variant	Benign		8	204451	3.91292e-05	0	2	0	19027	0	0	8	28048	0	2	0	7663	0	0	0	14856	0	0	0	17987	0	0	0	92471	0	0	0	5325	0	0	0	19074	0
X	31947701	rs370001798	T	A	gnomAD Exomes	PASS	NA	c.6912+12A>T		c.6912+12A>T	intron_variant	Benign/Likely benign		10	182569	5.47738e-05	0	3	9	13157	0	3	1	27427	0	0	0	7482	0	0	0	13857	0	0	0	15410	0	0	0	81645	0	0	0	4516	0	0	0	19075	0
X	31947705	rs1296209292	T	C	gnomAD Exomes,gnomAD Genomes	PASS	PASS	c.6912+8A>G		c.6912+8A>G	splice_region_variant	Likely benign		2	204607	9.77484e-06	0	0	0	19011	0	0	0	28046	0	0	0	7661	0	0	0	14859	0	0	0	18110	0	0	2	92518	0	0	0	5324	0	0	0	19078	0
X	31947706	rs779161941	G	A	gnomAD Exomes	PASS	NA	c.6912+7C>T		c.6912+7C>T	splice_region_variant	Conflicting interpretations of pathogenicity		2	182660	1.09493e-05	0	0	0	13158	0	0	0	27427	0	0	0	7480	0	0	1	13857	0	0	0	15469	0	0	1	81672	0	0	0	4520	0	0	0	19077	0
X	31947710	rs1432930245	A	C	gnomAD Exomes	PASS	NA	c.6912+3T>G		c.6912+3T>G	splice_region_variant			1	182782	5.471e-06	0	0	0	13158	0	0	0	27427	0	0	0	7479	0	0	0	13856	0	0	0	15552	0	0	1	81710	0	0	0	4522	0	0	0	19078	0
X	31947712	rs746082869	C	A	gnomAD Exomes	PASS	NA	c.6912+1G>T		c.6912+1G>T	splice_donor_variant	Likely pathogenic		1	182816	5.46998e-06	0	0	0	13158	0	0	0	27427	0	0	0	7480	0	0	0	13859	0	0	0	15580	0	0	1	81711	0	0	0	4524	0	0	0	19077	0
X	31947713	rs201598139	C	A	gnomAD Exomes	PASS	NA	p.Lys2304Asn	p.Lys2304Asn	c.6912G>T	missense_variant		os_lof	1	182825	5.46971e-06	0	1	0	13158	0	0	0	27427	0	0	0	7480	0	0	0	13860	0	0	0	15590	0	0	1	81711	0	1	0	4523	0	0	0	19076	0
X	31947713	rs201598139	C	G	gnomAD Exomes	PASS	NA	p.Lys2304Asn	p.Lys2304Asn	c.6912G>C	missense_variant		os_lof	1	182825	5.46971e-06	0	0	0	13158	0	0	0	27427	0	0	0	7480	0	0	0	13860	0	0	1	15590	0	0	0	81711	0	0	0	4523	0	0	0	19076	0
X	31947714		T	C	gnomAD Exomes	PASS	NA	p.Lys2304Arg	p.Lys2304Arg	c.6911A>G	missense_variant			1	182859	5.46869e-06	0	0	0	13158	0	0	0	27425	0	0	0	7480	0	0	0	13860	0	0	0	15598	0	0	1	81737	0	0	0	4524	0	0	0	19077	0
X	31947719	rs398124036	C	A	gnomAD Genomes	NA	PASS	p.Trp2302Cys	p.Trp2302Cys	c.6906G>T	missense_variant	Uncertain significance		1	21907	4.56475e-05	0	0	1	5822	0	0	0	620	0	0	0	178	0	0	0	999	0	0	0	2624	0	0	0	10861	0	0	0	803	0	0	0	0	0
X	31947725	rs200493074	G	A	gnomAD Genomes	NA	PASS	p.Leu2300Leu	p.Leu2300Leu	c.6900C>T	synonymous_variant	Likely benign		2	21873	9.14369e-05	0	0	0	5809	0	0	1	618	0	0	0	178	0	0	0	997	0	0	0	2630	0	0	1	10842	0	0	0	799	0	0	0	0	0
X	31947729	rs747055774	T	G	gnomAD Exomes	PASS	NA	p.Asn2299Thr	p.Asn2299Thr	c.6896A>C	missense_variant	Conflicting interpretations of pathogenicity		17	183062	9.28647e-05	0	3	0	13159	0	0	17	27429	0	3	0	7484	0	0	0	13858	0	0	0	15758	0	0	0	81772	0	0	0	4525	0	0	0	19077	0
X	31947734	rs769249649	C	A	gnomAD Exomes	PASS	NA	p.Gln2297His	p.Gln2297His	c.6891G>T	missense_variant	Uncertain significance		2	183087	1.09238e-05	0	1	0	13160	0	0	0	27429	0	0	0	7487	0	0	0	13857	0	0	0	15782	0	0	0	81769	0	0	0	4526	0	0	2	19077	0
X	31947738	rs776984648	T	C	gnomAD Exomes,gnomAD Genomes	PASS	PASS	p.Lys2296Arg	p.Lys2296Arg	c.6887A>G	missense_variant			2	205062	9.75315e-06	0	0	1	18997	0	0	0	28050	0	0	0	7668	0	0	0	14860	0	0	0	18440	0	0	1	92644	0	0	0	5326	0	0	0	19077	0
X	31947742	rs762298935	G	A	gnomAD Exomes	PASS	NA	p.Leu2295Phe	p.Leu2295Phe	c.6883C>T	missense_variant			1	183132	5.46054e-06	0	0	0	13161	0	0	0	27429	0	0	0	7489	0	0	0	13858	0	0	0	15814	0	0	1	81779	0	0	0	4525	0	0	0	19077	0
X	31947750	rs770051396	T	C	gnomAD Exomes	PASS	NA	p.Glu2292Gly	p.Glu2292Gly	c.6875A>G	missense_variant	Uncertain significance		1	183187	5.4589e-06	0	1	1	13161	0	1	0	27428	0	0	0	7487	0	0	0	13857	0	0	0	15864	0	0	0	81786	0	0	0	4526	0	0	0	19078	0
X	31947761	rs773645491	T	C	gnomAD Exomes	PASS	NA	p.Gln2288Gln	p.Gln2288Gln	c.6864A>G	synonymous_variant			1	183217	5.45801e-06	0	0	0	13161	0	0	0	27429	0	0	0	7489	0	0	0	13856	0	0	0	15887	0	0	1	81792	0	0	0	4525	0	0	0	19078	0
X	31947762	rs762708936	T	C	gnomAD Exomes,gnomAD Genomes	PASS	PASS	p.Gln2288Arg	p.Gln2288Arg	c.6863A>G	missense_variant	Conflicting interpretations of pathogenicity		4	205222	1.94911e-05	0	2	4	19032	0	2	0	28049	0	0	0	7669	0	0	0	14864	0	0	0	18524	0	0	0	92675	0	0	0	5331	0	0	0	19078	0
X	31947770	rs766079487	T	G	gnomAD Exomes	PASS	NA	p.Pro2285Pro	p.Pro2285Pro	c.6855A>C	synonymous_variant	Likely benign		2	183227	1.09154e-05	0	0	0	13161	0	0	0	27430	0	0	0	7489	0	0	0	13852	0	0	0	15909	0	0	2	81783	0	0	0	4524	0	0	0	19079	0
X	31947770	rs766079487	T	C	gnomAD Exomes	PASS	NA	p.Pro2285Pro	p.Pro2285Pro	c.6855A>G	synonymous_variant	Likely benign		4	183227	2.18308e-05	0	0	0	13161	0	0	4	27430	0	0	0	7489	0	0	0	13852	0	0	0	15909	0	0	0	81783	0	0	0	4524	0	0	0	19079	0
X	31947771	rs1438782223	G	A	gnomAD Exomes,gnomAD Genomes	PASS	PASS	p.Pro2285Leu	p.Pro2285Leu	c.6854C>T	missense_variant	Uncertain significance		4	205167	1.94963e-05	0	1	4	19015	0	1	0	28050	0	0	0	7668	0	0	0	14856	0	0	0	18539	0	0	0	92631	0	0	0	5329	0	0	0	19079	0
X	31947773	rs150312394	G	T	gnomAD Exomes	PASS	NA	p.Ser2284Arg	p.Ser2284Arg	c.6852C>A	missense_variant			1	183201	5.45849e-06	0	0	0	13161	0	0	0	27430	0	0	0	7486	0	0	0	13850	0	0	0	15891	0	0	1	81779	0	0	0	4524	0	0	0	19080	0
X	31947778	rs751145927	T	C	gnomAD Exomes,gnomAD Genomes	PASS	PASS	p.Ile2283Val	p.Ile2283Val	c.6847A>G	missense_variant	Conflicting interpretations of pathogenicity		4	205263	1.94872e-05	0	0	2	19050	0	0	0	28048	0	0	0	7669	0	0	0	14859	0	0	0	18556	0	0	2	92668	0	0	0	5333	0	0	0	19080	0
X	31947779	rs1401270091	G	A	gnomAD Exomes	PASS	NA	p.Pro2282Pro	p.Pro2282Pro	c.6846C>T	synonymous_variant	Likely benign		1	183224	5.4578e-06	0	0	0	13161	0	0	0	27430	0	0	0	7487	0	0	0	13850	0	0	0	15909	0	0	0	81783	0	0	0	4524	0	0	1	19080	0
X	31947785	rs758935768	A	C	gnomAD Exomes,gnomAD Genomes	PASS	PASS	p.Ser2280Arg	p.Ser2280Arg	c.6840T>G	missense_variant			3	205160	1.46227e-05	0	2	0	19009	0	0	0	28047	0	0	0	7665	0	0	0	14855	0	0	1	18538	0	0	1	92638	0	1	1	5329	0	1	0	19079	0
X	31947787	rs767538299	T	G	gnomAD Exomes	PASS	NA	p.Ser2280Arg	p.Ser2280Arg	c.6838A>C	missense_variant			1	183212	5.45816e-06	0	1	0	13161	0	0	0	27430	0	0	0	7485	0	0	0	13845	0	0	0	15903	0	0	1	81784	0	1	0	4525	0	0	0	19079	0
X	31947788	rs1227539937	T	G	gnomAD Genomes	NA	PASS	p.Val2279Val	p.Val2279Val	c.6837A>C	synonymous_variant	Benign/Likely benign		2	21985	9.09711e-05	0	2	2	5864	0	2	0	618	0	0	0	180	0	0	0	1010	0	0	0	2632	0	0	0	10872	0	0	0	809	0	0	0	0	0
X	31947790	rs752561170	C	A	gnomAD Exomes	PASS	NA	p.Val2279Leu	p.Val2279Leu	c.6835G>T	missense_variant			1	183209	5.45825e-06	0	1	0	13161	0	0	0	27430	0	0	0	7485	0	0	1	13846	0	1	0	15908	0	0	0	81774	0	0	0	4526	0	0	0	19079	0
X	31947792	rs1338878151	A	G	gnomAD Exomes	PASS	NA	p.Leu2278Pro	p.Leu2278Pro	c.6833T>C	missense_variant			1	183218	5.45798e-06	0	0	0	13161	0	0	0	27430	0	0	0	7486	0	0	0	13843	0	0	0	15918	0	0	1	81778	0	0	0	4526	0	0	0	19076	0
X	31947794	rs1383802449	C	T	gnomAD Exomes	PASS	NA	p.Val2277Val	p.Val2277Val	c.6831G>A	synonymous_variant	Likely benign		1	183214	5.4581e-06	0	0	0	13161	0	0	1	27430	0	0	0	7485	0	0	0	13842	0	0	0	15913	0	0	0	81781	0	0	0	4525	0	0	0	19077	0
X	31947796	rs773807157	C	T	gnomAD Exomes	PASS	NA	p.Val2277Met	p.Val2277Met	c.6829G>A	missense_variant	Likely benign		1	183208	5.45828e-06	0	1	0	13161	0	0	0	27430	0	0	0	7485	0	0	1	13843	0	1	0	15910	0	0	0	81777	0	0	0	4525	0	0	0	19077	0
X	31947797	rs72466595	G	A	gnomAD Exomes,gnomAD Genomes	PASS	PASS	p.Pro2276Pro	p.Pro2276Pro	c.6828C>T	synonymous_variant	Conflicting interpretations of pathogenicity		98	205010	0.000478025	0	37	0	18982	0	0	11	28043	0	2	0	7662	0	0	0	14844	0	0	15	18521	0	6	71	92552	0	29	1	5329	0	0	0	19077	0
X	31947799	rs767347635	G	A	gnomAD Exomes	PASS	NA	p.Pro2276Ser	p.Pro2276Ser	c.6826C>T	missense_variant			1	183203	5.45843e-06	0	0	0	13161	0	0	0	27430	0	0	0	7485	0	0	0	13847	0	0	0	15907	0	0	1	81770	0	0	0	4526	0	0	0	19077	0
X	31947807	rs753585077	G	A	gnomAD Exomes	PASS	NA	p.Thr2273Ile	p.Thr2273Ile	c.6818C>T	missense_variant			1	183211	5.45819e-06	0	0	0	13161	0	0	0	27429	0	0	0	7487	0	0	0	13844	0	0	0	15912	0	0	0	81776	0	0	0	4523	0	0	1	19079	0
X	31947826	rs758654750	G	T	gnomAD Exomes,gnomAD Genomes	PASS	PASS	p.Leu2267Ile	p.Leu2267Ile	c.6799C>A	missense_variant	Conflicting interpretations of pathogenicity		4	205017	1.95106e-05	0	1	0	18998	0	0	0	28049	0	0	0	7664	0	0	0	14828	0	0	0	18493	0	0	3	92573	0	1	1	5333	0	0	0	19079	0
X	31947837	rs780221745	C	A	gnomAD Exomes	PASS	NA	p.Arg2263Leu	p.Arg2263Leu	c.6788G>T	missense_variant			1	183056	5.46281e-06	0	0	0	13161	0	0	0	27427	0	0	0	7480	0	0	0	13818	0	0	0	15833	0	0	0	81735	0	0	0	4523	0	0	1	19079	0
X	31947837	rs780221745	C	T	gnomAD Exomes	PASS	NA	p.Arg2263His	p.Arg2263His	c.6788G>A	missense_variant	Likely benign		4	183056	2.18512e-05	0	2	2	13161	0	1	2	27427	0	1	0	7480	0	0	0	13818	0	0	0	15833	0	0	0	81735	0	0	0	4523	0	0	0	19079	0
X	31947838	rs200045725	G	A	gnomAD Exomes,gnomAD Genomes	PASS	PASS	p.Arg2263Cys	p.Arg2263Cys	c.6787C>T	missense_variant	Uncertain significance		3	204877	1.46429e-05	0	0	2	18985	0	0	0	28041	0	0	0	7657	0	0	1	14823	0	0	0	18431	0	0	0	92530	0	0	0	5331	0	0	0	19079	0
X	31947844	rs768606547	G	A	gnomAD Exomes	PASS	NA	p.Pro2261Ser	p.Pro2261Ser	c.6781C>T	missense_variant	Uncertain significance		1	183036	5.46341e-06	0	1	0	13160	0	0	0	27427	0	0	0	7480	0	0	0	13830	0	0	0	15801	0	0	0	81739	0	0	0	4522	0	0	1	19077	0
X	31947847	rs1176525732	A	G	gnomAD Exomes	PASS	NA	p.Leu2260Leu	p.Leu2260Leu	c.6778T>C	synonymous_variant	Likely benign		1	183056	5.46281e-06	0	0	0	13161	0	0	0	27426	0	0	0	7480	0	0	1	13826	0	0	0	15819	0	0	0	81744	0	0	0	4521	0	0	0	19079	0
X	31947858	rs781757694	A	G	gnomAD Exomes	PASS	NA	p.Leu2256Pro	p.Leu2256Pro	c.6767T>C	missense_variant			1	182971	5.46535e-06	0	0	0	13158	0	0	0	27425	0	0	0	7480	0	0	1	13823	0	0	0	15765	0	0	0	81719	0	0	0	4522	0	0	0	19079	0
X	31947864	rs398124033	T	C	gnomAD Exomes	PASS	NA	c.6763-2A>G		c.6763-2A>G	splice_acceptor_variant	Likely pathogenic		1	182900	5.46747e-06	0	0	0	13158	0	0	0	27423	0	0	0	7478	0	0	0	13820	0	0	0	15720	0	0	0	81705	0	0	1	4520	0	0	0	19076	0
X	31947878	rs748608267	G	A	gnomAD Exomes	PASS	NA	c.6763-16C>T		c.6763-16C>T	intron_variant			1	182520	5.47885e-06	0	0	0	13141	0	0	0	27416	0	0	0	7478	0	0	1	13812	0	0	0	15483	0	0	0	81608	0	0	0	4512	0	0	0	19070	0
X	31947878	rs748608267	G	C	gnomAD Exomes	PASS	NA	c.6763-16C>G		c.6763-16C>G	intron_variant			1	182520	5.47885e-06	0	1	0	13141	0	0	0	27416	0	0	0	7478	0	0	0	13812	0	0	0	15483	0	0	1	81608	0	1	0	4512	0	0	0	19070	0
X	31947879	rs1422987588	C	T	gnomAD Exomes	PASS	NA	c.6763-17G>A		c.6763-17G>A	intron_variant			1	182499	5.47948e-06	0	0	0	13139	0	0	0	27415	0	0	0	7478	0	0	1	13806	0	0	0	15480	0	0	0	81599	0	0	0	4515	0	0	0	19067	0
X	31947885	rs111505548	C	A	gnomAD Exomes	PASS	NA	c.6763-23G>T		c.6763-23G>T	intron_variant			1	182260	5.48667e-06	0	1	0	13120	0	0	0	27411	0	0	0	7472	0	0	0	13808	0	0	0	15366	0	0	1	81518	0	1	0	4508	0	0	0	19057	0
X	31947902	rs1178715186	A	C	gnomAD Exomes	PASS	NA	c.6763-40T>G		c.6763-40T>G	intron_variant			1	180653	5.53547e-06	0	0	0	13032	0	0	0	27384	0	0	0	7456	0	0	0	13733	0	0	0	14649	0	0	1	80928	0	0	0	4485	0	0	0	18986	0
X	31947904		C	T	gnomAD Exomes	PASS	NA	c.6763-42G>A		c.6763-42G>A	intron_variant			2	180196	1.1099e-05	0	0	0	12989	0	0	0	27372	0	0	0	7453	0	0	0	13715	0	0	0	14487	0	0	1	80745	0	0	1	4480	0	0	0	18955	0
X	31947914	rs770745491	A	G	gnomAD Exomes	PASS	NA	c.6763-52T>C		c.6763-52T>C	intron_variant			1	178910	5.5894e-06	0	1	0	12894	0	0	0	27345	0	0	0	7438	0	0	0	13648	0	0	1	14140	0	1	0	80129	0	0	0	4447	0	0	0	18869	0
X	31947933	rs1203944330	T	G	gnomAD Genomes	NA	PASS	c.6763-71A>C		c.6763-71A>C	intron_variant			1	21914	4.56329e-05	0	0	0	5869	0	0	0	619	0	0	0	180	0	0	0	1004	0	0	0	2613	0	0	1	10821	0	0	0	808	0	0	0	0	0
X	31950137	rs1410410121	A	T	gnomAD Genomes	NA	PASS	c.6762+60T>A		c.6762+60T>A	intron_variant			1	21751	4.59749e-05	0	0	0	5832	0	0	0	604	0	0	0	182	0	0	0	995	0	0	0	2560	0	0	0	10778	0	0	1	800	0	0	0	0	0
X	31950170	rs375703174	C	A	gnomAD Exomes	PASS	NA	c.6762+27G>T		c.6762+27G>T	intron_variant			1	182227	5.48766e-06	0	1	0	13146	0	0	0	27361	0	0	0	7456	0	0	0	13815	0	0	0	15855	0	0	1	81175	0	1	0	4503	0	0	0	18916	0
X	31950170	rs375703174	C	T	gnomAD Exomes	PASS	NA	c.6762+27G>A		c.6762+27G>A	intron_variant			7	182227	3.84136e-05	0	4	1	13146	0	0	0	27361	0	0	0	7456	0	0	0	13815	0	0	0	15855	0	0	1	81175	0	0	0	4503	0	0	5	18916	0
X	31950171	rs759480636	T	TG	gnomAD Exomes	PASS	NA	c.6762+25dupC		c.6762+25dupC	intron_variant			2	182197	1.09771e-05	0	0	2	13149	0	0	0	27359	0	0	0	7454	0	0	0	13813	0	0	0	15844	0	0	0	81162	0	0	0	4504	0	0	0	18912	0
X	31950171	rs759480636	T	G	gnomAD Exomes	PASS	NA	c.6762+26A>C		c.6762+26A>C	intron_variant			1	182197	5.48856e-06	0	1	0	13149	0	0	0	27359	0	0	0	7454	0	0	0	13813	0	0	0	15844	0	0	1	81162	0	1	0	4504	0	0	0	18912	0
X	31950173	rs201820341	G	C	gnomAD Exomes	PASS	NA	c.6762+24C>G		c.6762+24C>G	intron_variant			1	182179	5.48911e-06	0	0	1	13146	0	0	0	27355	0	0	0	7452	0	0	0	13811	0	0	0	15836	0	0	0	81157	0	0	0	4500	0	0	0	18922	0
X	31950178		T	G	gnomAD Exomes	PASS	NA	c.6762+19A>C		c.6762+19A>C	intron_variant			1	182467	5.48044e-06	0	0	0	13147	0	0	0	27377	0	0	0	7464	0	0	0	13826	0	0	1	15898	0	0	0	81290	0	0	0	4511	0	0	0	18954	0
X	31950179	rs1337963981	T	C	gnomAD Exomes	PASS	NA	c.6762+18A>G		c.6762+18A>G	intron_variant			1	182454	5.48083e-06	0	0	0	13149	0	0	1	27376	0	0	0	7463	0	0	0	13825	0	0	0	15893	0	0	0	81282	0	0	0	4510	0	0	0	18956	0
X	31950188	rs992466210	T	G	gnomAD Exomes	PASS	NA	c.6762+9A>C		c.6762+9A>C	intron_variant			1	182665	5.4745e-06	0	0	0	13152	0	0	0	27380	0	0	0	7466	0	0	0	13829	0	0	0	15948	0	0	1	81400	0	0	0	4514	0	0	0	18976	0
X	31950199	rs201818335	T	G	gnomAD Exomes	PASS	NA	p.Lys2254Gln	p.Lys2254Gln	c.6760A>C	missense_variant	Uncertain significance		1	182904	5.46735e-06	0	1	0	13156	0	0	0	27413	0	0	0	7475	0	0	0	13837	0	0	0	15963	0	0	1	81499	0	1	0	4518	0	0	0	19043	0
X	31950199	rs201818335	T	C	gnomAD Exomes	PASS	NA	p.Lys2254Glu	p.Lys2254Glu	c.6760A>G	missense_variant			1	182904	5.46735e-06	0	1	1	13156	0	1	0	27413	0	0	0	7475	0	0	0	13837	0	0	0	15963	0	0	0	81499	0	0	0	4518	0	0	0	19043	0
X	31950201	rs1193463758	A	T	gnomAD Genomes	NA	PASS	p.Val2253Asp	p.Val2253Asp	c.6758T>A	missense_variant			1	21658	4.61723e-05	0	1	0	5822	0	0	0	602	0	0	1	176	0	1	0	993	0	0	0	2534	0	0	0	10735	0	0	0	796	0	0	0	0	0
X	31950222	rs1274712958	A	G	gnomAD Exomes	PASS	NA	p.Leu2246Pro	p.Leu2246Pro	c.6737T>C	missense_variant			1	183040	5.46329e-06	0	0	0	13155	0	0	1	27422	0	0	0	7480	0	0	0	13847	0	0	0	15978	0	0	0	81579	0	0	0	4518	0	0	0	19061	0
X	31950227	rs142531761	C	G	gnomAD Exomes,gnomAD Genomes	PASS	PASS	p.Gln2244His	p.Gln2244His	c.6732G>C	missense_variant	Benign/Likely benign		28	204795	0.000136722	0	7	27	19016	0	6	1	28026	0	1	0	7658	0	0	0	14851	0	0	0	18521	0	0	0	92343	0	0	0	5320	0	0	0	19060	0
X	31950233	rs145993057	T	C	gnomAD Exomes	PASS	NA	p.Lys2242Lys	p.Lys2242Lys	c.6726A>G	synonymous_variant	Likely benign		1	183040	5.46329e-06	0	0	0	13154	0	0	0	27418	0	0	0	7478	0	0	0	13845	0	0	0	15969	0	0	1	81598	0	0	0	4519	0	0	0	19059	0
X	31950246	rs1263279166	A	G	gnomAD Exomes,gnomAD Genomes	PASS	PASS	p.Leu2238Pro	p.Leu2238Pro	c.6713T>C	missense_variant	Uncertain significance		2	204888	9.76143e-06	0	0	2	19045	0	0	0	28031	0	0	0	7661	0	0	0	14850	0	0	0	18518	0	0	0	92411	0	0	0	5309	0	0	0	19063	0
X	31950255	rs1316893006	C	G	gnomAD Exomes	PASS	NA	p.Ser2235Thr	p.Ser2235Thr	c.6704G>C	missense_variant	Uncertain significance		2	183053	1.09258e-05	0	1	0	13150	0	0	0	27423	0	0	0	7478	0	0	0	13844	0	0	0	15968	0	0	2	81610	0	1	0	4514	0	0	0	19066	0
X	31950255	rs1316893006	C	T	gnomAD Exomes	PASS	NA	p.Ser2235Asn	p.Ser2235Asn	c.6704G>A	missense_variant	Likely benign		1	183053	5.4629e-06	0	1	0	13150	0	0	0	27423	0	0	0	7478	0	0	0	13844	0	0	0	15968	0	0	0	81610	0	0	0	4514	0	0	1	19066	0
X	31950267	rs753677881	T	C	gnomAD Exomes	PASS	NA	p.Asp2231Gly	p.Asp2231Gly	c.6692A>G	missense_variant	Uncertain significance		1	183048	5.46305e-06	0	0	1	13150	0	0	0	27419	0	0	0	7477	0	0	0	13837	0	0	0	15967	0	0	0	81634	0	0	0	4513	0	0	0	19051	0
X	31950270	rs757026131	G	C	gnomAD Exomes	PASS	NA	p.Ala2230Gly	p.Ala2230Gly	c.6689C>G	missense_variant			2	183009	1.09284e-05	0	2	0	13146	0	0	0	27417	0	0	0	7474	0	0	0	13833	0	0	0	15955	0	0	0	81611	0	0	0	4515	0	0	2	19058	0
X	31950289	rs1197908326	C	T	gnomAD Exomes	PASS	NA	p.Val2224Ile	p.Val2224Ile	c.6670G>A	missense_variant			1	182788	5.47082e-06	0	1	0	13110	0	0	0	27401	0	0	0	7469	0	0	0	13825	0	0	0	15973	0	0	1	81495	0	1	0	4507	0	0	0	19008	0
X	31950294	rs1180468756	T	G	gnomAD Genomes	NA	PASS	p.Glu2222Ala	p.Glu2222Ala	c.6665A>C	missense_variant	Uncertain significance		1	21840	4.57875e-05	0	1	1	5887	0	1	0	618	0	0	0	182	0	0	0	1006	0	0	0	2552	0	0	0	10801	0	0	0	794	0	0	0	0	0
X	31950298	rs1244868235	T	G	gnomAD Exomes	PASS	NA	p.Asn2221His	p.Asn2221His	c.6661A>C	missense_variant			1	182499	5.47948e-06	0	1	0	13080	0	0	0	27390	0	0	0	7462	0	0	0	13804	0	0	0	15967	0	0	1	81366	0	1	0	4498	0	0	0	18932	0
X	31950304	rs1481390052	C	G	gnomAD Exomes	PASS	NA	p.Asp2219His	p.Asp2219His	c.6655G>C	missense_variant			1	182369	5.48339e-06	0	0	0	13061	0	0	0	27371	0	0	0	7461	0	0	1	13793	0	0	0	15962	0	0	0	81301	0	0	0	4494	0	0	0	18926	0
X	31950306	rs1201657749	C	G	gnomAD Exomes	PASS	NA	p.Arg2218Thr	p.Arg2218Thr	c.6653G>C	missense_variant			1	181997	5.4946e-06	0	0	0	13010	0	0	1	27342	0	0	0	7452	0	0	0	13785	0	0	0	15953	0	0	0	81178	0	0	0	4488	0	0	0	18789	0
X	31950319	rs1430156647	A	C	gnomAD Exomes	PASS	NA	p.Ser2214Ala	p.Ser2214Ala	c.6640T>G	missense_variant	Likely benign		1	181511	5.50931e-06	0	1	0	12926	0	0	0	27316	0	0	0	7442	0	0	0	13774	0	0	0	15925	0	0	1	80960	0	1	0	4463	0	0	0	18705	0
X	31950320	rs1414566832	C	T	gnomAD Genomes	NA	PASS	p.Leu2213Leu	p.Leu2213Leu	c.6639G>A	synonymous_variant	Likely benign		2	21725	9.20598e-05	0	1	2	5876	0	1	0	603	0	0	0	179	0	0	0	998	0	0	0	2543	0	0	0	10746	0	0	0	780	0	0	0	0	0
X	31950325	rs766648368	T	C	gnomAD Exomes	PASS	NA	p.Ile2212Val	p.Ile2212Val	c.6634A>G	missense_variant	Uncertain significance		2	181121	1.10423e-05	0	0	0	12852	0	0	0	27300	0	0	0	7430	0	0	0	13757	0	0	0	15912	0	0	2	80774	0	0	0	4463	0	0	0	18633	0
X	31950336	rs139937177	T	C	gnomAD Exomes	PASS	NA	p.Glu2208Gly	p.Glu2208Gly	c.6623A>G	missense_variant	Uncertain significance		1	179940	5.55741e-06	0	1	0	12691	0	0	0	27214	0	0	0	7390	0	0	0	13712	0	0	0	15876	0	0	1	80249	0	1	0	4432	0	0	0	18376	0
X	31950357	rs1398915153	G	T	gnomAD Exomes	PASS	NA	c.6615-13C>A		c.6615-13C>A	intron_variant			2	173121	1.15526e-05	0	1	0	12210	0	0	1	26590	0	0	0	7179	0	0	0	13319	0	0	0	15568	0	0	0	76786	0	0	0	4294	0	0	1	17175	0
X	31950361	rs755163840	A	G	gnomAD Exomes	PASS	NA	c.6615-17T>C		c.6615-17T>C	intron_variant			1	172247	5.80562e-06	0	1	0	12161	0	0	0	26525	0	0	0	7168	0	0	0	13250	0	0	0	15545	0	0	1	76268	0	1	0	4288	0	0	0	17042	0
X	31950366	rs781146108	T	C	gnomAD Exomes	PASS	NA	c.6615-22A>G		c.6615-22A>G	intron_variant			1	169420	5.90249e-06	0	0	0	11989	0	0	0	26257	0	0	0	7115	0	0	0	13086	0	0	0	15361	0	0	0	74691	0	0	0	4222	0	0	1	16699	0
X	31950368	rs748210877	T	A	gnomAD Exomes	PASS	NA	c.6615-24A>T		c.6615-24A>T	intron_variant			1	167665	5.96427e-06	0	1	0	11895	0	0	0	26134	0	0	0	7083	0	0	0	12974	0	0	0	15239	0	0	0	73648	0	0	0	4189	0	0	1	16503	0
X	31950370	rs774406853	A	AT	gnomAD Genomes	NA	PASS	c.6615-27dupA		c.6615-27dupA	intron_variant			5	21376	0.000233907	0	1	1	5832	0	0	0	596	0	0	0	176	0	0	4	1004	0	1	0	2401	0	0	0	10594	0	0	0	773	0	0	0	0	0
X	31950371	rs746072693	T	A	gnomAD Genomes	NA	PASS	c.6615-27A>T		c.6615-27A>T	intron_variant			1	21419	4.66875e-05	0	0	0	5844	0	0	0	590	0	0	0	176	0	0	0	1000	0	0	0	2401	0	0	0	10633	0	0	1	775	0	0	0	0	0
X	31950371	rs746072693	T	C	gnomAD Exomes	PASS	NA	c.6615-27A>G		c.6615-27A>G	intron_variant			2	145907	1.37074e-05	0	1	0	10651	0	0	0	22258	0	0	0	6237	0	0	0	11311	0	0	0	13494	0	0	0	64151	0	0	0	3646	0	0	2	14159	0
X	31950382	rs940418871	A	G	gnomAD Exomes	PASS	NA	c.6615-38T>C		c.6615-38T>C	intron_variant			2	159130	1.25683e-05	0	1	0	11453	0	0	0	25370	0	0	0	6893	0	0	2	12541	0	1	0	14531	0	0	0	68673	0	0	0	4023	0	0	0	15646	0
X	31950385	rs751809506	A	G	gnomAD Exomes	PASS	NA	c.6615-41T>C		c.6615-41T>C	intron_variant			1	155638	6.42517e-06	0	0	0	11253	0	0	1	25067	0	0	0	6824	0	0	0	12326	0	0	0	14255	0	0	0	66585	0	0	0	3972	0	0	0	15356	0
X	31950386	rs771407656	T	C	gnomAD Exomes	PASS	NA	c.6615-42A>G		c.6615-42A>G	intron_variant			1	155549	6.42884e-06	0	0	0	11256	0	0	0	25064	0	0	0	6823	0	0	0	12314	0	0	0	14241	0	0	1	66527	0	0	0	3962	0	0	0	15362	0
X	31950391	rs1271503977	C	T	gnomAD Exomes	PASS	NA	c.6615-47G>A		c.6615-47G>A	intron_variant			1	151433	6.60358e-06	0	0	0	11025	0	0	0	24609	0	0	0	6711	0	0	0	12008	0	0	0	13913	0	0	1	64373	0	0	0	3872	0	0	0	14922	0
X	31950393	rs369430892	C	G	gnomAD Exomes,gnomAD Genomes	PASS	PASS	c.6615-49G>C		c.6615-49G>C	intron_variant			50	171840	0.000290968	0	17	45	16825	0	15	4	25082	0	1	0	6871	0	0	0	12920	0	0	0	16298	0	0	0	74372	0	0	1	4635	0	1	0	14837	0
X	31950396	rs1208966558	A	G	gnomAD Exomes	PASS	NA	c.6615-52T>C		c.6615-52T>C	intron_variant			1	148898	6.71601e-06	0	0	0	10886	0	0	0	24272	0	0	0	6674	0	0	0	11803	0	0	0	13729	0	0	0	62960	0	0	0	3828	0	0	1	14746	0
X	31950402	rs72466598	T	G	gnomAD Genomes	NA	PASS	c.6615-58A>C		c.6615-58A>C	intron_variant	Benign		820	21945	0.0373661	35	265	763	5925	33	254	10	614	0	1	0	179	0	0	28	1018	1	8	0	2547	0	0	3	10857	0	1	16	805	1	1	0	0	0
X	31950414	rs1180472109	C	G	gnomAD Genomes	NA	PASS	c.6615-70G>C		c.6615-70G>C	intron_variant			1	21890	4.5683e-05	0	1	1	5937	0	1	0	614	0	0	0	178	0	0	0	1017	0	0	0	2514	0	0	0	10828	0	0	0	802	0	0	0	0	0
X	31986415	rs745508014	C	T	gnomAD Exomes	PASS	NA	c.6614+41G>A		c.6614+41G>A	intron_variant			25	181704	0.000137586	0	7	0	12964	0	0	25	27242	0	7	0	7438	0	0	0	13819	0	0	0	15949	0	0	0	80864	0	0	0	4460	0	0	0	18968	0
X	31986430	rs3761604	C	A	gnomAD Exomes,gnomAD Genomes	PASS	PASS	c.6614+26G>T		c.6614+26G>T	intron_variant	Benign		66285	203669	0.325455	6922	25156	3368	18855	231	926	6891	27860	632	1824	2605	7632	295	900	6403	14775	874	2179	6901	18542	837	2319	29510	91701	2983	11145	1722	5270	192	602	8885	19034	878
X	31986431	rs766373311	A	C	gnomAD Exomes	PASS	NA	c.6614+25T>G		c.6614+25T>G	intron_variant			3	182402	1.64472e-05	0	0	0	13047	0	0	0	27293	0	0	0	7462	0	0	3	13841	0	0	0	15981	0	0	0	81238	0	0	0	4485	0	0	0	19055	0
X	31986431	rs766373311	A	G	gnomAD Exomes	PASS	NA	c.6614+25T>C		c.6614+25T>C	intron_variant			1	182402	5.4824e-06	0	0	0	13047	0	0	0	27293	0	0	0	7462	0	0	0	13841	0	0	0	15981	0	0	1	81238	0	0	0	4485	0	0	0	19055	0
X	31986443	rs72468603	T	A	gnomAD Exomes	PASS	NA	c.6614+13A>T		c.6614+13A>T	intron_variant	Likely benign		1	182688	5.47381e-06	0	0	0	13113	0	0	0	27317	0	0	0	7469	0	0	0	13841	0	0	0	15994	0	0	1	81378	0	0	0	4502	0	0	0	19074	0
X	31986448	rs377508818	C	T	gnomAD Exomes,gnomAD Genomes	PASS	PASS	c.6614+8G>A		c.6614+8G>A	splice_region_variant	Benign/Likely benign		73	204556	0.00035687	0	16	2	18982	0	0	69	27950	0	15	0	7648	0	0	1	14828	0	0	0	18594	0	0	0	92167	0	0	1	5312	0	1	0	19075	0
X	31986449	rs180719577	G	A	gnomAD Exomes	PASS	NA	c.6614+7C>T		c.6614+7C>T	splice_region_variant	Conflicting interpretations of pathogenicity		25	182719	0.000136822	0	14	1	13118	0	0	5	27332	0	2	1	7469	0	1	1	13848	0	0	4	15993	0	2	9	81381	0	5	2	4504	0	2	2	19074	0
X	31986449	rs180719577	G	T	gnomAD Exomes	PASS	NA	c.6614+7C>A		c.6614+7C>A	splice_region_variant	Conflicting interpretations of pathogenicity		8	182719	4.37831e-05	0	2	0	13118	0	0	0	27332	0	0	0	7469	0	0	8	13848	0	2	0	15993	0	0	0	81381	0	0	0	4504	0	0	0	19074	0
X	31986450	rs750175070	C	A	gnomAD Exomes	PASS	NA	c.6614+6G>T		c.6614+6G>T	splice_region_variant			1	182767	5.47145e-06	0	0	0	13122	0	0	0	27341	0	0	0	7469	0	0	0	13850	0	0	0	15998	0	0	0	81406	0	0	0	4506	0	0	1	19075	0
X	31986450	rs750175070	C	T	gnomAD Exomes,gnomAD Genomes	PASS	PASS	c.6614+6G>A		c.6614+6G>A	splice_region_variant	Uncertain significance		2	204639	9.77331e-06	0	0	0	19010	0	0	0	27956	0	0	0	7646	0	0	2	14833	0	0	0	18602	0	0	0	92201	0	0	0	5316	0	0	0	19075	0
X	31986451	rs1286238077	C	T	gnomAD Genomes	NA	PASS	c.6614+5G>A		c.6614+5G>A	splice_region_variant	Uncertain significance		1	21847	4.57729e-05	0	0	0	5867	0	0	0	616	0	0	0	177	0	0	0	979	0	0	0	2611	0	0	1	10793	0	0	0	804	0	0	0	0	0
X	31986452	rs1475894426	C	T	gnomAD Exomes	PASS	NA	c.6614+4G>A		c.6614+4G>A	splice_region_variant	Uncertain significance		1	182774	5.47124e-06	0	1	0	13125	0	0	1	27341	0	1	0	7470	0	0	0	13849	0	0	0	15995	0	0	0	81411	0	0	0	4508	0	0	0	19075	0
X	31986468	rs755179126	T	C	gnomAD Exomes,gnomAD Genomes	PASS	PASS	p.Asp2201Gly	p.Asp2201Gly	c.6602A>G	missense_variant	Benign		9	204706	4.39655e-05	0	5	0	19017	0	0	0	27966	0	0	0	7646	0	0	9	14826	0	5	0	18604	0	0	0	92258	0	0	0	5314	0	0	0	19075	0
X	31986483	rs767738542	C	A	gnomAD Exomes	PASS	NA	p.Cys2196Phe	p.Cys2196Phe	c.6587G>T	missense_variant	Uncertain significance		1	182863	5.46857e-06	0	1	0	13146	0	0	0	27349	0	0	0	7468	0	0	1	13855	0	1	0	16002	0	0	0	81456	0	0	0	4510	0	0	0	19077	0
X	31986490	rs1304218104	C	T	gnomAD Exomes	PASS	NA	p.Glu2194Lys	p.Glu2194Lys	c.6580G>A	missense_variant			2	182859	1.09374e-05	0	0	0	13145	0	0	0	27349	0	0	0	7472	0	0	0	13855	0	0	0	16001	0	0	2	81452	0	0	0	4509	0	0	0	19076	0
X	31986494	rs764789298	C	A	gnomAD Exomes	PASS	NA	p.Trp2192Cys	p.Trp2192Cys	c.6576G>T	missense_variant	Uncertain significance		4	182858	2.18749e-05	0	2	0	13146	0	0	0	27346	0	0	0	7469	0	0	0	13854	0	0	0	16006	0	0	0	81453	0	0	0	4508	0	0	4	19076	0
X	31986498	rs756238158	C	T	gnomAD Genomes	NA	PASS	p.Arg2191Gln	p.Arg2191Gln	c.6572G>A	missense_variant	Conflicting interpretations of pathogenicity		1	21815	4.584e-05	0	1	0	5868	0	0	0	618	0	0	0	177	0	0	0	976	0	0	0	2597	0	0	1	10774	0	1	0	805	0	0	0	0	0
X	31986499	rs149322279	G	A	gnomAD Exomes	PASS	NA	p.Arg2191Trp	p.Arg2191Trp	c.6571C>T	missense_variant	Conflicting interpretations of pathogenicity		71	182792	0.00038842	0	28	1	13137	0	1	14	27336	0	2	21	7471	0	6	0	13851	0	0	0	15991	0	0	26	81421	0	14	3	4509	0	3	6	19076	0
X	31986517	rs1326630806	A	G	gnomAD Exomes	PASS	NA	p.Leu2185Leu	p.Leu2185Leu	c.6553T>C	synonymous_variant	Likely benign		2	182762	1.09432e-05	0	2	0	13132	0	0	0	27311	0	0	0	7468	0	0	0	13850	0	0	0	15995	0	0	2	81420	0	2	0	4511	0	0	0	19075	0
X	31986525	rs749804804	T	C	gnomAD Exomes	PASS	NA	p.Gln2182Arg	p.Gln2182Arg	c.6545A>G	missense_variant	Likely benign		6	182735	3.28344e-05	0	2	0	13139	0	0	0	27308	0	0	0	7466	0	0	0	13843	0	0	0	15998	0	0	6	81395	0	2	0	4510	0	0	0	19076	0
X	31986534	rs752347162	C	T	gnomAD Exomes	PASS	NA	p.Ser2179Asn	p.Ser2179Asn	c.6536G>A	missense_variant			4	182666	2.18979e-05	0	1	2	13138	0	0	1	27308	0	1	0	7460	0	0	1	13842	0	0	0	15991	0	0	0	81345	0	0	0	4507	0	0	0	19075	0
X	31986535	rs1361261157	T	G	gnomAD Exomes	PASS	NA	p.Ser2179Arg	p.Ser2179Arg	c.6535A>C	missense_variant			1	182667	5.47444e-06	0	1	0	13138	0	0	0	27310	0	0	0	7463	0	0	0	13844	0	0	0	15990	0	0	1	81341	0	1	0	4507	0	0	0	19074	0
X	31986535	rs1361261157	T	A	gnomAD Exomes	PASS	NA	p.Ser2179Cys	p.Ser2179Cys	c.6535A>T	missense_variant			1	182667	5.47444e-06	0	0	0	13138	0	0	0	27310	0	0	0	7463	0	0	0	13844	0	0	0	15990	0	0	1	81341	0	0	0	4507	0	0	0	19074	0
X	31986535	rs1361261157	T	C	gnomAD Exomes	PASS	NA	p.Ser2179Gly	p.Ser2179Gly	c.6535A>G	missense_variant	Uncertain significance		1	182667	5.47444e-06	0	1	0	13138	0	0	1	27310	0	1	0	7463	0	0	0	13844	0	0	0	15990	0	0	0	81341	0	0	0	4507	0	0	0	19074	0
X	31986543	rs779154603	G	A	gnomAD Exomes	PASS	NA	p.Thr2176Ile	p.Thr2176Ile	c.6527C>T	missense_variant			1	182604	5.47633e-06	0	0	0	13139	0	0	0	27302	0	0	0	7460	0	0	0	13843	0	0	0	15994	0	0	1	81287	0	0	0	4503	0	0	0	19076	0
X	31986554	rs1285172878	T	C	gnomAD Exomes	PASS	NA	p.Gln2172Gln	p.Gln2172Gln	c.6516A>G	synonymous_variant	Likely benign		1	182559	5.47768e-06	0	0	0	13142	0	0	0	27293	0	0	0	7458	0	0	0	13835	0	0	0	15984	0	0	1	81274	0	0	0	4499	0	0	0	19074	0
X	31986557	rs746191492	C	T	gnomAD Exomes	PASS	NA	p.Gln2171Gln	p.Gln2171Gln	c.6513G>A	synonymous_variant	Likely benign		1	182535	5.4784e-06	0	1	0	13144	0	0	0	27292	0	0	0	7458	0	0	0	13839	0	0	0	15985	0	0	1	81248	0	1	0	4499	0	0	0	19070	0
X	31986559	rs1203447654	G	T	gnomAD Exomes	PASS	NA	p.Gln2171Lys	p.Gln2171Lys	c.6511C>A	missense_variant	Uncertain significance		2	182517	1.09579e-05	0	1	0	13142	0	0	2	27289	0	1	0	7457	0	0	0	13835	0	0	0	15976	0	0	0	81242	0	0	0	4501	0	0	0	19075	0
X	31986561	rs200981845	A	T	gnomAD Exomes	PASS	NA	p.Ile2170Asn	p.Ile2170Asn	c.6509T>A	missense_variant			1	182530	5.47855e-06	0	0	0	13145	0	0	0	27285	0	0	0	7454	0	0	1	13836	0	0	0	15983	0	0	0	81251	0	0	0	4501	0	0	0	19075	0
X	31986568	rs779739455	C	G	gnomAD Exomes	PASS	NA	p.Glu2168Gln	p.Glu2168Gln	c.6502G>C	missense_variant			1	182513	5.47906e-06	0	1	0	13143	0	0	0	27284	0	0	0	7451	0	0	0	13833	0	0	0	15984	0	0	0	81253	0	0	0	4492	0	0	1	19073	0
X	31986570	rs746582372	T	A	gnomAD Exomes	PASS	NA	p.Glu2167Val	p.Glu2167Val	c.6500A>T	missense_variant			1	182512	5.47909e-06	0	0	0	13143	0	0	0	27286	0	0	0	7454	0	0	1	13830	0	0	0	15982	0	0	0	81248	0	0	0	4496	0	0	0	19073	0
X	31986576	rs768712703	G	T	gnomAD Exomes	PASS	NA	p.Thr2165Asn	p.Thr2165Asn	c.6494C>A	missense_variant	Uncertain significance		1	182438	5.48131e-06	0	0	0	13143	0	0	0	27278	0	0	0	7458	0	0	0	13825	0	0	0	15977	0	0	1	81195	0	0	0	4491	0	0	0	19071	0
X	31986582	rs1446750643	T	C	gnomAD Exomes	PASS	NA	p.Asn2163Ser	p.Asn2163Ser	c.6488A>G	missense_variant	Uncertain significance		1	182443	5.48116e-06	0	0	0	13143	0	0	0	27274	0	0	0	7457	0	0	0	13826	0	0	0	15976	0	0	1	81201	0	0	0	4496	0	0	0	19070	0
X	31986586	rs768153284	A	G	gnomAD Exomes	PASS	NA	p.Leu2162Leu	p.Leu2162Leu	c.6484T>C	synonymous_variant	Likely benign		3	182455	1.64424e-05	0	0	0	13141	0	0	0	27274	0	0	0	7458	0	0	0	13824	0	0	0	15977	0	0	3	81221	0	0	0	4489	0	0	0	19071	0
X	31986587	rs776054222	T	C	gnomAD Exomes	PASS	NA	p.Thr2161Thr	p.Thr2161Thr	c.6483A>G	synonymous_variant	Benign		5	182453	2.74043e-05	0	2	0	13143	0	0	0	27273	0	0	0	7456	0	0	0	13822	0	0	0	15976	0	0	5	81225	0	2	0	4487	0	0	0	19071	0
X	31986591	rs761755268	C	T	gnomAD Exomes	PASS	NA	p.Arg2160Lys	p.Arg2160Lys	c.6479G>A	missense_variant			1	182437	5.48134e-06	0	0	0	13138	0	0	0	27274	0	0	0	7457	0	0	0	13821	0	0	0	15977	0	0	0	81210	0	0	0	4491	0	0	1	19069	0
X	31986599	rs377080659	A	T	gnomAD Exomes,gnomAD Genomes	PASS	PASS	p.Thr2157Thr	p.Thr2157Thr	c.6471T>A	synonymous_variant	Conflicting interpretations of pathogenicity		24	204447	0.00011739	0	9	6	19078	0	1	0	27891	0	0	0	7641	0	0	16	14804	0	8	0	18582	0	0	0	92098	0	0	2	5285	0	0	0	19068	0
X	31986606	rs892121336	C	T	gnomAD Exomes	PASS	NA	p.Arg2155Gln	p.Arg2155Gln	c.6464G>A	missense_variant	Uncertain significance		2	182317	1.09699e-05	0	1	1	13129	0	1	1	27261	0	0	0	7454	0	0	0	13807	0	0	0	15960	0	0	0	81164	0	0	0	4482	0	0	0	19060	0
X	31986607	rs1800273	G	A	gnomAD Exomes,gnomAD Genomes	PASS	PASS	p.Arg2155Trp	p.Arg2155Trp	c.6463C>T	missense_variant	Benign/Likely benign		5357	204088	0.0262485	75	1991	107	19022	1	21	507	27879	9	132	150	7634	0	61	1	14787	0	0	609	18551	8	196	3740	91872	55	1470	148	5284	2	53	95	19059	0
X	31986608	rs762777406	C	T	gnomAD Exomes	PASS	NA	p.Gln2154Gln	p.Gln2154Gln	c.6462G>A	synonymous_variant	Benign		3	182310	1.64555e-05	0	3	0	13126	0	0	0	27260	0	0	0	7459	0	0	0	13801	0	0	0	15962	0	0	0	81153	0	0	0	4488	0	0	3	19061	0
X	31986615	rs767681834	A	G	gnomAD Exomes	PASS	NA	p.Ile2152Thr	p.Ile2152Thr	c.6455T>C	missense_variant	Uncertain significance		1	182282	5.48601e-06	0	1	0	13120	0	0	0	27255	0	0	0	7458	0	0	0	13796	0	0	0	15964	0	0	1	81149	0	1	0	4480	0	0	0	19060	0
X	31986616	rs752949623	T	A	gnomAD Exomes	PASS	NA	p.Ile2152Phe	p.Ile2152Phe	c.6454A>T	missense_variant	Uncertain significance		1	182260	5.48667e-06	0	0	0	13121	0	0	0	27254	0	0	0	7455	0	0	0	13800	0	0	0	15961	0	0	1	81136	0	0	0	4478	0	0	0	19055	0
X	31986618	rs727503815	C	T	gnomAD Exomes	PASS	NA	p.Gly2151Asp	p.Gly2151Asp	c.6452G>A	missense_variant	Conflicting interpretations of pathogenicity		8	182145	4.39211e-05	0	3	3	13116	0	1	0	27251	0	0	0	7454	0	0	0	13791	0	0	0	15955	0	0	5	81055	0	2	0	4474	0	0	0	19049	0
X	31986624	rs1351380974	T	C	gnomAD Exomes	PASS	NA	p.Gln2149Arg	p.Gln2149Arg	c.6446A>G	missense_variant			1	182008	5.49426e-06	0	0	0	13095	0	0	0	27242	0	0	0	7455	0	0	0	13792	0	0	0	15942	0	0	1	80981	0	0	0	4467	0	0	0	19034	0
X	31986631	rs1241182813	C	T	gnomAD Exomes	PASS	NA	p.Glu2147Lys	p.Glu2147Lys	c.6439G>A	missense_variant	Uncertain significance		2	181659	1.10096e-05	0	1	0	13073	0	0	0	27223	0	0	0	7447	0	0	2	13757	0	1	0	15927	0	0	0	80756	0	0	0	4460	0	0	0	19016	0
X	31986638	rs1351413255	G	A	gnomAD Exomes	PASS	NA	c.6439-7C>T		c.6439-7C>T	splice_region_variant	Likely benign		1	181014	5.52443e-06	0	0	0	13012	0	0	1	27201	0	0	0	7440	0	0	0	13721	0	0	0	15921	0	0	0	80323	0	0	0	4440	0	0	0	18956	0
X	31986647	rs764270701	A	G	gnomAD Exomes	PASS	NA	c.6439-16T>C		c.6439-16T>C	intron_variant			1	179363	5.57529e-06	0	0	0	12852	0	0	0	27133	0	0	0	7413	0	0	1	13588	0	0	0	15841	0	0	0	79343	0	0	0	4414	0	0	0	18779	0
X	31986653	rs1241478531	A	G	gnomAD Exomes	PASS	NA	c.6439-22T>C		c.6439-22T>C	intron_variant			1	178312	5.60815e-06	0	1	0	12709	0	0	1	27077	0	1	0	7397	0	0	0	13515	0	0	0	15793	0	0	0	78734	0	0	0	4388	0	0	0	18699	0
X	31986656	rs762009138	C	T	gnomAD Exomes	PASS	NA	c.6439-25G>A		c.6439-25G>A	intron_variant			1	177014	5.64927e-06	0	0	0	12607	0	0	0	26973	0	0	0	7383	0	0	1	13428	0	0	0	15725	0	0	0	77972	0	0	0	4363	0	0	0	18563	0
X	31986656	rs762009138	C	CA	gnomAD Exomes	PASS	NA	c.6439-26dupT		c.6439-26dupT	intron_variant			15	177014	8.47391e-05	0	7	0	12607	0	0	0	26973	0	0	0	7383	0	0	0	13428	0	0	0	15725	0	0	14	77972	0	7	1	4363	0	0	0	18563	0
X	31986666	rs753908695	G	A	gnomAD Exomes	PASS	NA	c.6439-35C>T		c.6439-35C>T	intron_variant			4	171974	2.32593e-05	0	1	4	12129	0	1	0	26680	0	0	0	7326	0	0	0	13073	0	0	0	15502	0	0	0	74873	0	0	0	4273	0	0	0	18118	0
X	31986669	rs67729860	C	T	gnomAD Exomes,gnomAD Genomes	PASS	PASS	c.6439-38G>A		c.6439-38G>A	intron_variant	Likely benign		221	192121	0.00115032	1	69	191	17814	1	58	21	27145	0	9	0	7475	0	0	0	13944	0	0	0	18035	0	0	6	84696	0	1	2	5045	0	0	1	17967	0
X	31986670	rs779448539	C	A	gnomAD Exomes	PASS	NA	c.6439-39G>T		c.6439-39G>T	intron_variant			1	169264	5.90793e-06	0	1	0	11846	0	0	0	26455	0	0	0	7279	0	0	0	12892	0	0	0	15385	0	0	1	73278	0	1	0	4219	0	0	0	17910	0
X	31986671	rs750805910	A	G	gnomAD Exomes	PASS	NA	c.6439-40T>C		c.6439-40T>C	intron_variant			1	166588	6.00283e-06	0	0	0	11627	0	0	0	26253	0	0	0	7252	0	0	0	12712	0	0	0	15234	0	0	1	71650	0	0	0	4173	0	0	0	17687	0
X	31986680	rs758778576	T	C	gnomAD Exomes	PASS	NA	c.6439-49A>G		c.6439-49A>G	intron_variant			2	161095	1.2415e-05	0	0	0	11190	0	0	0	25796	0	0	0	7148	0	0	0	12318	0	0	0	14899	0	0	2	68415	0	0	0	4075	0	0	0	17254	0
X	31986683	rs1465075113	T	C	gnomAD Exomes	PASS	NA	c.6439-52A>G		c.6439-52A>G	intron_variant			1	159647	6.26382e-06	0	0	0	11073	0	0	0	25656	0	0	0	7133	0	0	1	12197	0	0	0	14796	0	0	0	67596	0	0	0	4052	0	0	0	17144	0
X	32234961	rs1447528109	T	A	gnomAD Genomes	NA	PASS	c.6438+72A>T		c.6438+72A>T	intron_variant			1	21883	4.56976e-05	0	0	0	5907	0	0	0	610	0	0	0	183	0	0	0	987	0	0	0	2589	0	0	1	10814	0	0	0	793	0	0	0	0	0
X	32234968	rs1167894623	G	T	gnomAD Genomes	NA	PASS	c.6438+65C>A		c.6438+65C>A	intron_variant			2	21831	9.16128e-05	0	2	1	5892	0	1	0	604	0	0	0	182	0	0	0	991	0	0	0	2574	0	0	1	10796	0	1	0	792	0	0	0	0	0
X	32234984	rs1430882102	G	C	gnomAD Exomes	PASS	NA	c.6438+49C>G		c.6438+49C>G	intron_variant			1	161099	6.20736e-06	0	0	1	11973	0	0	0	25806	0	0	0	7104	0	0	0	12519	0	0	0	14813	0	0	0	67897	0	0	0	4103	0	0	0	16884	0
X	32234985	rs769659348	A	G	gnomAD Exomes	PASS	NA	c.6438+48T>C		c.6438+48T>C	intron_variant			3	161766	1.85453e-05	0	0	0	12015	0	0	3	25865	0	0	0	7113	0	0	0	12586	0	0	0	14853	0	0	0	68273	0	0	0	4112	0	0	0	16949	0
X	32234987	rs773179624	G	A	gnomAD Exomes,gnomAD Genomes	PASS	PASS	c.6438+46C>T		c.6438+46C>T	intron_variant			2	184863	1.08188e-05	0	0	2	18005	0	0	0	26564	0	0	0	7318	0	0	0	13656	0	0	0	17524	0	0	0	79831	0	0	0	4929	0	0	0	17036	0
X	32234991		T	A	gnomAD Exomes	PASS	NA	c.6438+42A>T		c.6438+42A>T	intron_variant			1	165900	6.02773e-06	0	1	0	12250	0	0	0	26171	0	0	0	7194	0	0	0	12881	0	0	0	15105	0	0	1	70872	0	1	0	4183	0	0	0	17244	0
X	32235001	rs767608351	TACAATTTCGAAAAA	T	gnomAD Exomes	PASS	NA	c.6438+18_6438+31delTTTTTCGAAATTGT		c.6438+18_6438+31delTTTTTCGAAATTGT	intron_variant			1	171049	5.84628e-06	0	0	0	12505	0	0	0	26580	0	0	0	7277	0	0	0	13202	0	0	0	15401	0	0	1	74116	0	0	0	4283	0	0	0	17685	0
X	32235003	rs1463291366	C	A	gnomAD Exomes	PASS	NA	c.6438+30G>T		c.6438+30G>T	intron_variant			1	171810	5.82038e-06	0	0	0	12545	0	0	0	26624	0	0	0	7296	0	0	1	13234	0	0	0	15456	0	0	0	74599	0	0	0	4295	0	0	0	17761	0
X	32235009	rs371235710	C	T	gnomAD Exomes	PASS	NA	c.6438+24G>A		c.6438+24G>A	intron_variant			4	173797	2.30154e-05	0	1	0	12669	0	0	0	26742	0	0	0	7321	0	0	0	13362	0	0	0	15570	0	0	1	75864	0	0	0	4329	0	0	3	17940	0
X	32235010	rs770753331	G	A	gnomAD Exomes	PASS	NA	c.6438+23C>T		c.6438+23C>T	intron_variant			3	174205	1.72211e-05	0	0	0	12677	0	0	2	26787	0	0	0	7331	0	0	0	13391	0	0	0	15599	0	0	1	76090	0	0	0	4337	0	0	0	17993	0
X	32235011	rs1181540709	A	G	gnomAD Genomes	NA	PASS	c.6438+22T>C		c.6438+22T>C	intron_variant			1	21939	4.55809e-05	0	1	0	5928	0	0	0	612	0	0	0	181	0	0	0	991	0	0	0	2591	0	0	0	10837	0	0	1	799	0	1	0	0	0
X	32235022	rs1403069468	CAA	C	gnomAD Exomes	PASS	NA	c.6438+9_6438+10delTT		c.6438+9_6438+10delTT	intron_variant	Likely benign		2	177293	1.12808e-05	0	1	0	12851	0	0	2	26978	0	1	0	7375	0	0	0	13565	0	0	0	15754	0	0	0	78092	0	0	0	4374	0	0	0	18304	0
X	32235023	rs754382994	A	G	gnomAD Exomes	PASS	NA	c.6438+10T>C		c.6438+10T>C	intron_variant	Likely benign		4	177730	2.2506e-05	0	1	0	12872	0	0	1	27014	0	0	0	7379	0	0	3	13588	0	1	0	15772	0	0	0	78377	0	0	0	4384	0	0	0	18344	0
X	32235035	rs774219434	T	G	gnomAD Exomes	PASS	NA	p.Lys2146Gln	p.Lys2146Gln	c.6436A>C	missense_variant	Uncertain significance		1	179711	5.56449e-06	0	0	0	12990	0	0	0	27139	0	0	0	7421	0	0	0	13696	0	0	0	15868	0	0	0	79578	0	0	0	4429	0	0	1	18590	0
X	32235038	rs760988537	G	T	gnomAD Exomes	PASS	NA	p.Leu2145Ile	p.Leu2145Ile	c.6433C>A	missense_variant			1	179927	5.55781e-06	0	0	0	12996	0	0	0	27144	0	0	0	7413	0	0	0	13702	0	0	0	15877	0	0	1	79722	0	0	0	4439	0	0	0	18634	0
X	32235045	rs764358532	T	C	gnomAD Genomes	NA	PASS	p.Lys2142Lys	p.Lys2142Lys	c.6426A>G	synonymous_variant	Likely benign		2	21875	9.14286e-05	0	1	0	5907	0	0	0	606	0	0	0	179	0	0	0	984	0	0	1	2583	0	1	1	10815	0	0	0	801	0	0	0	0	0
X	32235048	rs1425702864	G	A	gnomAD Genomes	NA	PASS	p.Tyr2141Tyr	p.Tyr2141Tyr	c.6423C>T	synonymous_variant			1	21870	4.57247e-05	0	0	0	5911	0	0	0	610	0	0	0	180	0	0	0	989	0	0	0	2573	0	0	1	10808	0	0	0	799	0	0	0	0	0
X	32235057	rs753999355	A	G	gnomAD Exomes	PASS	NA	p.His2138His	p.His2138His	c.6414T>C	synonymous_variant	Benign/Likely benign		19	181240	0.000104833	0	6	0	13056	0	0	19	27209	0	6	0	7447	0	0	0	13775	0	0	0	15913	0	0	0	80589	0	0	0	4464	0	0	0	18787	0
X	32235062	rs1023328955	C	G	gnomAD Exomes,gnomAD Genomes	PASS	PASS	p.Glu2137Gln	p.Glu2137Gln	c.6409G>C	missense_variant	Conflicting interpretations of pathogenicity		5	203204	2.46058e-05	0	1	4	18954	0	1	0	27821	0	0	0	7628	0	0	0	14754	0	0	0	18496	0	0	0	91463	0	0	1	5274	0	0	0	18814	0
X	32235071	rs761965562	C	T	gnomAD Exomes	PASS	NA	p.Glu2134Lys	p.Glu2134Lys	c.6400G>A	missense_variant			1	181409	5.51241e-06	0	1	0	13057	0	0	0	27224	0	0	0	7449	0	0	0	13781	0	0	0	15928	0	0	1	80671	0	1	0	4469	0	0	0	18830	0
X	32235074	rs765726373	G	A	gnomAD Exomes	PASS	NA	p.Pro2133Ser	p.Pro2133Ser	c.6397C>T	missense_variant			1	181517	5.50913e-06	0	0	0	13062	0	0	0	27245	0	0	0	7455	0	0	0	13791	0	0	0	15933	0	0	1	80721	0	0	0	4473	0	0	0	18837	0
X	32235078	rs398124013	T	C	gnomAD Exomes	PASS	NA	p.Gln2131Gln	p.Gln2131Gln	c.6393A>G	synonymous_variant	Likely benign		1	181530	5.50873e-06	0	1	0	13056	0	0	0	27233	0	0	0	7457	0	0	0	13789	0	0	0	15937	0	0	1	80766	0	1	0	4466	0	0	0	18826	0
X	32235084	rs758768498	C	A	gnomAD Exomes	PASS	NA	p.Lys2129Asn	p.Lys2129Asn	c.6387G>T	missense_variant			7	181421	3.85843e-05	0	0	0	13052	0	0	0	27234	0	0	0	7458	0	0	0	13781	0	0	2	15927	0	0	4	80677	0	0	1	4470	0	0	0	18822	0
X	32235096	rs766781970	C	A	gnomAD Exomes	PASS	NA	p.Gln2125His	p.Gln2125His	c.6375G>T	missense_variant	Likely benign		5	181440	2.75573e-05	0	1	0	13065	0	0	0	27221	0	0	0	7458	0	0	5	13772	0	1	0	15915	0	0	0	80716	0	0	0	4468	0	0	0	18825	0
X	32235096	rs766781970	C	T	gnomAD Exomes	PASS	NA	p.Gln2125Gln	p.Gln2125Gln	c.6375G>A	synonymous_variant			1	181440	5.51146e-06	0	1	0	13065	0	0	0	27221	0	0	0	7458	0	0	0	13772	0	0	0	15915	0	0	1	80716	0	1	0	4468	0	0	0	18825	0
X	32235108	rs754658612	T	C	gnomAD Exomes	PASS	NA	p.Thr2121Thr	p.Thr2121Thr	c.6363A>G	synonymous_variant	Likely benign		2	181303	1.10313e-05	0	1	0	13047	0	0	0	27217	0	0	0	7440	0	0	0	13760	0	0	0	15921	0	0	2	80655	0	1	0	4453	0	0	0	18810	0
X	32235113	rs780793569	G	A	gnomAD Exomes,gnomAD Genomes	PASS	PASS	p.Leu2120Leu	p.Leu2120Leu	c.6358C>T	synonymous_variant	Benign		10	203249	4.92007e-05	0	4	0	18992	0	0	7	27827	0	1	0	7623	0	0	0	14763	0	0	0	18495	0	0	2	91472	0	2	1	5268	0	1	0	18809	0
X	32235126	rs754245656	T	C	gnomAD Exomes	PASS	NA	p.Ile2115Met	p.Ile2115Met	c.6345A>G	missense_variant	Conflicting interpretations of pathogenicity		5	181267	2.75836e-05	0	1	0	13052	0	0	0	27234	0	0	0	7447	0	0	0	13750	0	0	0	15899	0	0	5	80607	0	1	0	4464	0	0	0	18814	0
X	32235137	rs755634705	C	A	gnomAD Exomes,gnomAD Genomes	PASS	PASS	p.Asp2112Tyr	p.Asp2112Tyr	c.6334G>T	missense_variant			2	203306	9.83739e-06	0	1	0	18989	0	0	1	27838	0	0	0	7627	0	0	0	14766	0	0	0	18474	0	0	1	91519	0	1	0	5261	0	0	0	18832	0
X	32235147	rs750694734	ACGC	A	gnomAD Exomes	PASS	NA	p.Arg2108del	p.Arg2108del	c.6321_6323delGCG	inframe_deletion			1	181404	5.51256e-06	0	1	0	13003	0	0	1	27239	0	1	0	7452	0	0	0	13770	0	0	0	15914	0	0	0	80720	0	0	0	4465	0	0	0	18841	0
X	32235147	rs750694734	A	T	gnomAD Exomes	PASS	NA	p.Arg2108Arg	p.Arg2108Arg	c.6324T>A	synonymous_variant			1	181404	5.51256e-06	0	0	0	13003	0	0	0	27239	0	0	0	7452	0	0	0	13770	0	0	0	15914	0	0	0	80720	0	0	0	4465	0	0	1	18841	0
X	32235149	rs16990169	G	A	gnomAD Exomes,gnomAD Genomes	PASS	PASS	p.Arg2108Cys	p.Arg2108Cys	c.6322C>T	missense_variant	Benign/Likely benign		714	203189	0.00351397	6	205	649	18922	5	186	46	27834	0	10	0	7621	0	0	1	14751	0	1	0	18461	0	0	10	91498	1	3	5	5260	0	2	3	18842	0
X	32235151	rs142807436	C	T	gnomAD Exomes,gnomAD Genomes	PASS	PASS	p.Arg2107Gln	p.Arg2107Gln	c.6320G>A	missense_variant	Conflicting interpretations of pathogenicity		51	203362	0.000250784	0	16	14	18938	0	5	13	27850	0	4	0	7633	0	0	0	14768	0	0	0	18477	0	0	22	91578	0	7	2	5264	0	0	0	18854	0
X	32235152	rs770711808	G	A	gnomAD Exomes	PASS	NA	p.Arg2107Trp	p.Arg2107Trp	c.6319C>T	missense_variant	Uncertain significance		3	181443	1.65341e-05	0	2	0	13002	0	0	0	27254	0	0	0	7452	0	0	0	13760	0	0	0	15935	0	0	2	80727	0	2	0	4462	0	0	1	18851	0
X	32235164	rs1366147187	C	T	gnomAD Exomes	PASS	NA	p.Val2103Ile	p.Val2103Ile	c.6307G>A	missense_variant			1	181565	5.50767e-06	0	0	0	12985	0	0	0	27252	0	0	0	7454	0	0	0	13759	0	0	0	15940	0	0	1	80846	0	0	0	4463	0	0	0	18866	0
X	32235178	rs774305637	C	T	gnomAD Exomes	PASS	NA	p.Arg2098Gln	p.Arg2098Gln	c.6293G>A	missense_variant			1	181049	5.52337e-06	0	1	0	12836	0	0	0	27228	0	0	0	7448	0	0	0	13730	0	0	0	15936	0	0	0	80607	0	0	0	4449	0	0	1	18815	0
X	32235190	rs758023750	A	G	gnomAD Exomes	PASS	NA	c.6291-10T>C		c.6291-10T>C	intron_variant	Benign/Likely benign		43	180252	0.000238555	0	27	0	12659	0	0	0	27197	0	0	0	7439	0	0	0	13723	0	0	0	15918	0	0	0	80201	0	0	1	4425	0	0	42	18690	0
X	32235200	rs776983141	G	C	gnomAD Exomes,gnomAD Genomes	PASS	PASS	c.6291-20C>G		c.6291-20C>G	intron_variant	Likely benign		2	200231	9.98846e-06	0	2	2	18328	0	2	0	27696	0	0	0	7588	0	0	0	14620	0	0	0	18369	0	0	0	90006	0	0	0	5188	0	0	0	18436	0
X	32235213	rs761870663	A	G	gnomAD Exomes	PASS	NA	c.6291-33T>C		c.6291-33T>C	intron_variant			1	174979	5.71497e-06	0	0	0	12155	0	0	0	26905	0	0	0	7342	0	0	0	13429	0	0	0	15677	0	0	1	77167	0	0	0	4319	0	0	0	17985	0
X	32235216	rs779360394	T	C	gnomAD Exomes	PASS	NA	c.6291-36A>G		c.6291-36A>G	intron_variant			2	173324	1.15391e-05	0	1	0	12006	0	0	1	26817	0	0	0	7323	0	0	0	13293	0	0	0	15609	0	0	1	76182	0	1	0	4282	0	0	0	17812	0
X	32235226	rs765367589	A	G	gnomAD Exomes	PASS	NA	c.6291-46T>C		c.6291-46T>C	intron_variant			2	167015	1.1975e-05	0	2	0	11539	0	0	0	26380	0	0	0	7225	0	0	0	12812	0	0	0	15279	0	0	1	72555	0	1	0	4171	0	0	1	17054	0
X	32235242	rs781577995	A	T	gnomAD Genomes	NA	PASS	c.6291-62T>A		c.6291-62T>A	intron_variant			37	21793	0.00169779	0	17	4	5911	0	3	1	596	0	0	0	176	0	0	0	997	0	0	1	2510	0	1	28	10809	0	12	3	794	0	1	0	0	0
X	32235249	rs770354464	G	A	gnomAD Genomes	NA	PASS	c.6291-69C>T		c.6291-69C>T	intron_variant			8	21705	0.000368579	0	2	0	5902	0	0	0	597	0	0	0	173	0	0	2	995	0	1	0	2495	0	0	5	10751	0	1	1	792	0	0	0	0	0
X	32305593	rs1232193764	C	A	gnomAD Genomes	NA	PASS	c.6290+53G>T		c.6290+53G>T	intron_variant			3	21725	0.00013809	0	1	0	5865	0	0	0	604	0	0	0	179	0	0	0	1001	0	0	0	2530	0	0	3	10755	0	1	0	791	0	0	0	0	0
X	32305595	rs766834157	T	A	gnomAD Exomes	PASS	NA	c.6290+51A>T		c.6290+51A>T	intron_variant			1	178300	5.60852e-06	0	1	0	13021	0	0	0	26666	0	0	0	7319	0	0	0	13530	0	0	0	15688	0	0	1	79597	0	1	0	4400	0	0	0	18079	0
X	32305598	rs998454168	A	C	gnomAD Exomes	PASS	NA	c.6290+48T>G		c.6290+48T>G	intron_variant			1	178726	5.59516e-06	0	0	0	13023	0	0	1	26696	0	0	0	7337	0	0	0	13566	0	0	0	15750	0	0	0	79809	0	0	0	4413	0	0	0	18132	0
X	32305598	rs998454168	A	G	gnomAD Exomes	PASS	NA	c.6290+48T>C		c.6290+48T>C	intron_variant			1	178726	5.59516e-06	0	1	0	13023	0	0	0	26696	0	0	0	7337	0	0	0	13566	0	0	0	15750	0	0	1	79809	0	1	0	4413	0	0	0	18132	0
X	32305612	rs1486639773	T	G	gnomAD Exomes	PASS	NA	c.6290+34A>C		c.6290+34A>C	intron_variant			1	179799	5.56177e-06	0	1	0	13040	0	0	0	26808	0	0	0	7369	0	0	1	13602	0	1	0	15878	0	0	0	80384	0	0	0	4437	0	0	0	18281	0
X	32305613	rs769509026	G	T	gnomAD Exomes	PASS	NA	c.6290+33C>A		c.6290+33C>A	intron_variant			1	179585	5.56839e-06	0	1	0	13020	0	0	0	26767	0	0	0	7363	0	0	1	13572	0	1	0	15874	0	0	0	80300	0	0	0	4430	0	0	0	18259	0
X	32305617	rs565107629	G	A	gnomAD Exomes	PASS	NA	c.6290+29C>T		c.6290+29C>T	intron_variant			4	179684	2.22613e-05	0	2	0	13014	0	0	0	26754	0	0	0	7359	0	0	2	13585	0	1	0	15897	0	0	1	80384	0	1	0	4433	0	0	1	18258	0
X	32305619	rs3788896	A	T	gnomAD Exomes,gnomAD Genomes	PASS	PASS	c.6290+27T>A		c.6290+27T>A	intron_variant	Benign		23775	201217	0.118156	1982	7643	5220	18763	556	1355	5574	27294	466	1228	617	7534	10	216	5542	14538	733	1757	670	18418	8	232	2253	91194	19	834	452	5223	24	138	3447	18253	166
X	32305630	rs767212616	T	C	gnomAD Exomes	PASS	NA	c.6290+16A>G		c.6290+16A>G	intron_variant	Likely benign		2	181248	1.10346e-05	0	1	0	13095	0	0	0	27016	0	0	0	7436	0	0	0	13683	0	0	0	15941	0	0	2	80971	0	1	0	4471	0	0	0	18635	0
X	32305631	rs376238798	A	G	gnomAD Exomes,gnomAD Genomes	PASS	PASS	c.6290+15T>C		c.6290+15T>C	intron_variant	Benign		12	203018	5.91081e-05	0	4	0	18937	0	0	0	27633	0	0	0	7616	0	0	0	14679	0	0	0	18472	0	0	12	91773	0	4	0	5260	0	0	0	18648	0
X	32305634	rs762866438	T	A	gnomAD Exomes	PASS	NA	c.6290+12A>T		c.6290+12A>T	intron_variant	Benign		25	181552	0.000137702	0	17	0	13098	0	0	0	27068	0	0	0	7445	0	0	0	13696	0	0	0	15956	0	0	0	81100	0	0	0	4478	0	0	25	18711	0
X	32305636	rs777347376	T	G	gnomAD Exomes	PASS	NA	c.6290+10A>C		c.6290+10A>C	intron_variant	Likely benign		1	181621	5.50597e-06	0	0	1	13100	0	0	0	27077	0	0	0	7442	0	0	0	13708	0	0	0	15952	0	0	0	81130	0	0	0	4479	0	0	0	18733	0
X	32305638	rs1158474339	T	C	gnomAD Exomes	PASS	NA	c.6290+8A>G		c.6290+8A>G	splice_region_variant			1	181776	5.50128e-06	0	1	0	13108	0	0	0	27100	0	0	0	7445	0	0	0	13716	0	0	0	15965	0	0	0	81199	0	0	0	4483	0	0	1	18760	0
X	32305642	rs1343573248	C	T	gnomAD Exomes	PASS	NA	c.6290+4G>A		c.6290+4G>A	splice_region_variant			1	181974	5.49529e-06	0	0	0	13101	0	0	0	27141	0	0	0	7458	0	0	0	13721	0	0	0	15970	0	0	1	81260	0	0	0	4488	0	0	0	18835	0
X	32305643	rs1433000842	T	C	gnomAD Exomes,gnomAD Genomes	PASS	PASS	c.6290+3A>G		c.6290+3A>G	splice_region_variant	Uncertain significance		3	204035	1.47034e-05	0	1	2	18974	0	1	0	27802	0	0	0	7641	0	0	1	14770	0	0	0	18507	0	0	0	92175	0	0	0	5286	0	0	0	18880	0
X	32305647	rs748694120	C	T	gnomAD Exomes	PASS	NA	p.Gly2097Arg	p.Gly2097Arg	c.6289G>A	missense_variant			1	182341	5.48423e-06	0	1	0	13127	0	0	0	27226	0	0	0	7463	0	0	0	13772	0	0	0	15977	0	0	1	81432	0	1	0	4490	0	0	0	18854	0
X	32305652	rs370638522	C	A	gnomAD Exomes	PASS	NA	p.Arg2095Leu	p.Arg2095Leu	c.6284G>T	missense_variant	Uncertain significance		2	182444	1.09623e-05	0	0	0	13129	0	0	0	27249	0	0	0	7463	0	0	0	13787	0	0	0	15981	0	0	2	81440	0	0	0	4495	0	0	0	18900	0
X	32305653	rs398124008	G	A	gnomAD Genomes	NA	PASS	p.Arg2095Ter	p.Arg2095Ter	c.6283C>T	stop_gained	Pathogenic		1	21591	4.63156e-05	0	0	1	5812	0	0	0	594	0	0	0	180	0	0	0	996	0	0	0	2517	0	0	0	10706	0	0	0	786	0	0	0	0	0
X	32305657		C	A	gnomAD Exomes	PASS	NA	p.Lys2093Asn	p.Lys2093Asn	c.6279G>T	missense_variant			1	182730	5.47256e-06	0	0	0	13152	0	0	0	27318	0	0	0	7464	0	0	1	13822	0	0	0	15985	0	0	0	81544	0	0	0	4505	0	0	0	18940	0
X	32305659	rs1317673864	T	C	gnomAD Exomes	PASS	NA	p.Lys2093Glu	p.Lys2093Glu	c.6277A>G	missense_variant			1	182758	5.47172e-06	0	1	0	13155	0	0	0	27333	0	0	0	7465	0	0	0	13819	0	0	0	15986	0	0	1	81558	0	1	0	4510	0	0	0	18932	0
X	32305661	rs745717858	T	C	gnomAD Exomes	PASS	NA	p.Tyr2092Cys	p.Tyr2092Cys	c.6275A>G	missense_variant			1	182796	5.47058e-06	0	1	0	13153	0	0	0	27340	0	0	0	7466	0	0	0	13827	0	0	0	15993	0	0	1	81578	0	1	0	4508	0	0	0	18931	0
X	32305663	rs771990386	C	T	gnomAD Exomes	PASS	NA	p.Met2091Ile	p.Met2091Ile	c.6273G>A	missense_variant			1	182761	5.47163e-06	0	0	0	13153	0	0	0	27322	0	0	0	7463	0	0	0	13821	0	0	0	15991	0	0	1	81571	0	0	0	4508	0	0	0	18932	0
X	32305664	rs1281510987	A	G	gnomAD Exomes	PASS	NA	p.Met2091Thr	p.Met2091Thr	c.6272T>C	missense_variant			1	182653	5.47486e-06	0	0	0	13147	0	0	1	27302	0	0	0	7460	0	0	0	13816	0	0	0	15990	0	0	0	81557	0	0	0	4502	0	0	0	18879	0
X	32305698	rs1340785309	G	T	gnomAD Genomes	NA	PASS	p.Gln2080Lys	p.Gln2080Lys	c.6238C>A	missense_variant	Uncertain significance		1	21772	4.59306e-05	0	0	1	5885	0	0	0	597	0	0	0	179	0	0	0	1009	0	0	0	2535	0	0	0	10778	0	0	0	789	0	0	0	0	0
X	32305700	rs1242090695	G	A	gnomAD Exomes	PASS	NA	p.Ser2079Phe	p.Ser2079Phe	c.6236C>T	missense_variant			1	182981	5.46505e-06	0	1	0	13156	0	0	0	27383	0	0	0	7472	0	0	0	13827	0	0	0	15993	0	0	1	81639	0	1	0	4514	0	0	0	18997	0
X	32305701	rs1459739530	A	G	gnomAD Exomes	PASS	NA	p.Ser2079Pro	p.Ser2079Pro	c.6235T>C	missense_variant			1	182972	5.46532e-06	0	1	0	13157	0	0	0	27379	0	0	0	7470	0	0	0	13826	0	0	0	15994	0	0	1	81639	0	1	0	4515	0	0	0	18992	0
X	32305704	rs748419295	G	T	gnomAD Exomes	PASS	NA	p.Leu2078Ile	p.Leu2078Ile	c.6232C>A	missense_variant			2	182933	1.0933e-05	0	1	0	13155	0	0	0	27377	0	0	0	7468	0	0	0	13830	0	0	2	15989	0	1	0	81605	0	0	0	4515	0	0	0	18994	0
X	32305707	rs769860404	C	A	gnomAD Exomes	PASS	NA	p.Ala2077Ser	p.Ala2077Ser	c.6229G>T	missense_variant			2	182779	1.09422e-05	0	1	0	13155	0	0	0	27343	0	0	0	7460	0	0	0	13817	0	0	0	15985	0	0	2	81573	0	1	0	4506	0	0	0	18940	0
X	32305711	rs1226885639	C	T	gnomAD Genomes	NA	PASS	p.Gln2075Gln	p.Gln2075Gln	c.6225G>A	synonymous_variant	Conflicting interpretations of pathogenicity		1	21741	4.5996e-05	0	1	0	5864	0	0	0	607	0	0	0	179	0	0	0	1010	0	0	0	2512	0	0	1	10778	0	1	0	791	0	0	0	0	0
X	32305719	rs773372553	T	C	gnomAD Exomes	PASS	NA	p.Lys2073Glu	p.Lys2073Glu	c.6217A>G	missense_variant			1	182875	5.46822e-06	0	0	0	13155	0	0	0	27350	0	0	0	7472	0	0	0	13820	0	0	1	15984	0	0	0	81605	0	0	0	4512	0	0	0	18977	0
X	32305723	rs766922065	C	T	gnomAD Exomes	PASS	NA	p.Arg2071Arg	p.Arg2071Arg	c.6213G>A	synonymous_variant			1	182818	5.46992e-06	0	0	1	13156	0	0	0	27346	0	0	0	7471	0	0	0	13817	0	0	0	15985	0	0	0	81572	0	0	0	4511	0	0	0	18960	0
X	32305724	rs774825173	C	T	gnomAD Exomes	PASS	NA	p.Arg2071Lys	p.Arg2071Lys	c.6212G>A	missense_variant	Conflicting interpretations of pathogenicity		2	182802	1.09408e-05	0	2	0	13154	0	0	0	27347	0	0	0	7471	0	0	0	13817	0	0	0	15981	0	0	2	81576	0	2	0	4511	0	0	0	18945	0
[truncated: 2,934 more rows]
[truncated: 1 more columns]
